# Supplementary material for: Electroacupuncture at Guanyuan (CV 4), Zusanli (ST 36) and Baihui (DU 20) regulate the aging-related changes in gene expression profile of the hippocampus in sub-acutely aging rats
Source: PLoS One. 2018 Jan 19;13(1):e0191623. doi: 10.1371/journal.pone.0191623 (PMC5774823; doi:10.1371/journal.pone.0191623)
Supplement: S1 Table — (XLS) [file pone.0191623.s001.xls]

## Sheet: Slide lists
	Sample	Sample_Label	Chip_Barcode	Chip_Label		Tip: If you wish to copy&paste a hyper-linked value in a cell in the Normalized Data sheet you may: -> right click on the cell -> select copy -> right click on another cell in which you would like to paste -> select paste special -> select value
	B7	B7	H001-1100508877	B7_H001
	D7	D7	H002-1100508878	D7_H002
	E7	E7	H003-1100508880	E7_H003

## Sheet: DE gene number
NO	Comparison	Up-regulated	Down-regulated
1	M+EA vs. C	945	1164
2	M+EA vs. M	363	620
3	C vs. M	1329	1750
Student’s t-test (two-tailed) was used for data analysis.

## Sheet: Differential Data
	P-value (Detected)			Normalized Intensity			CV			log2 (Ratio)			P-value (Differentially expressed)			Annotation
ID	EA	C	M	EA	C	M	M+EA	C	M	C/M+EA	M/M+EA	M/C	C/M+EA	M/M+EA	M/C	Gene_symbol	Description	Group	Entrez_gene	RefSeq	RNA_nucleotide_gi	Protein_accession.version	Ensembl_gene	Ensembl_transcript	Ensembl_protein
PH_rn_0000001
PH_rn_0000002
PH_rn_0000003
PH_rn_0000004	0.000794016	0.000111159	0.00301747	165.145	323.122	164.674	0.26652	0.228086	0.272308	1.05037	-0.345967	-1.3564	0.0548541	0.526576	0.0183477	RGD1308782	similar to Zinc finger protein OZF (POZF-1)	1	308318	NM_001025677.1	71043843	NP_001020848.1	ENSRNOG00000015598	"ENSRNOT00000030259,ENSRNOT00000020897"	"ENSRNOP00000031196,ENSRNOP00000020898"
PH_rn_0000005
PH_rn_0000006
PH_rn_0000007
PH_rn_0000008	1.5525e-05	0.0306778	0.00602864	452.658	96.625	143.363	0.227022	0.298246	0.280943	-2.1509	-1.96443	0.240198	0.00104617	0.00165219	0.684934	Ifit3	interferon-induced protein with tetratricopeptide repeats 3	1	309526	NM_001007694.1	56090426	NP_001007695.1	ENSRNOG00000022839	ENSRNOT00000031025	ENSRNOP00000033267
PH_rn_0000009
PH_rn_0000010
PH_rn_0000011
PH_rn_0000012
PH_rn_0000013
PH_rn_0000014	9.50127e-05	0.00690538	3.07136e-05	272.589	132.989	458.182	0.242841	0.271405	0.232298	-0.976792	0.478326	1.4076	0.0799048	0.320558	0.0122918	Zfp281	zinc finger protein 281	1	305083	NM_001012030.1	58865627	NP_001012030.1	ENSRNOG00000009099	ENSRNOT00000012085	ENSRNOP00000012085
PH_rn_0000015
PH_rn_0000016
PH_rn_0000017
PH_rn_0000018	0.764909	0.0129248	0.956206	18.9022	116.366	22.2794	0.562516	0.28101	0.543634	NA	NA	-2.66498	NA	NA	0.00552012	Hgfac	hepatocyte growth factor activator	1	58947	NM_053320.1	61097946	NP_445772.1	ENSRNOG00000009572	ENSRNOT00000013257	ENSRNOP00000013257
PH_rn_0000019
PH_rn_0000020
PH_rn_0000021
PH_rn_0000022
PH_rn_0000023
PH_rn_0000024
PH_rn_0000025
PH_rn_0000026	0.042034	0.00142104	0.108063	65.6602	184.938	75.5564	0.343746	0.251711	0.335337	1.50224	-0.204749	-1.60791	0.0246914	0.765274	0.0173441	LOC680531	similar to CG3880-PA	1	680531	NM_001109418.2	166157830	NP_001102888.1	ENSRNOG00000013069	"ENSRNOT00000017466,ENSRNOT00000061961"	"ENSRNOP00000017466,ENSRNOP00000058673"
PH_rn_0000027
PH_rn_0000028
PH_rn_0000029
PH_rn_0000030
PH_rn_0000031
PH_rn_0000032
PH_rn_0000033	0.000282577	0.0182596	0.00010137	208.919	108.054	338.066	0.254081	0.287148	0.240728	-0.923554	0.40265	1.25837	0.11227	0.419337	0.0277499	Bbs7	Bardet-Biedl syndrome 7	1	361930	NM_001012180.1	58865931	NP_001012180.1	ENSRNOG00000015816	ENSRNOT00000021453	ENSRNOP00000021453
PH_rn_0000034
PH_rn_0000035
PH_rn_0000036
PH_rn_0000037
PH_rn_0000038	0.00064752	0.356495	0.000114859	175.094	46.754	329.348	0.264531	0.379272	0.241801	-1.90586	0.610843	2.45139	0.00968282	0.235201	0.000854216	Tmem200a	transmembrane protein 200A	1	498987	NM_001109135.1	157820328	NP_001102605.1	ENSRNOG00000011855	ENSRNOT00000015761	ENSRNOP00000015761
PH_rn_0000039
PH_rn_0000040
PH_rn_0000041
PH_rn_0000042
PH_rn_0000043
PH_rn_0000044
PH_rn_0000045
PH_rn_0000046
PH_rn_0000047	0.00466192	0.68325	0.0638774	111.423	30.1304	86.2118	0.293359	0.616108	0.321694	-1.9062	-0.761172	1.2321	0.0301346	0.234604	0.165334	LOC500124	similar to RIKEN cDNA 4921507P07	1	500124	NM_001024329.1	66730267	NP_001019500.1	ENSRNOG00000010594	ENSRNOT00000014331	ENSRNOP00000014331
PH_rn_0000048
PH_rn_0000049
PH_rn_0000050
PH_rn_0000051
PH_rn_0000052
PH_rn_0000053
PH_rn_0000054
PH_rn_0000055
PH_rn_0000056
PH_rn_0000057
PH_rn_0000058
PH_rn_0000059
PH_rn_0000060
PH_rn_0000061
PH_rn_0000062
PH_rn_0000063
PH_rn_0000064
PH_rn_0000065
PH_rn_0000066
PH_rn_0000067
PH_rn_0000068
PH_rn_0000069	5.29597e-06	8.18231e-07	1.10108e-06	678.489	2457.18	1899.57	0.219202	0.197522	0.21295	2.12204	1.33784	-0.758185	0.000266005	0.00687019	0.0868492	Fam101b	"family with sequence similarity 101, member B"	1	287534	NM_001007611.1	56090348	NP_001007612.1	ENSRNOG00000006674	ENSRNOT00000008982	ENSRNOP00000008982
PH_rn_0000070
PH_rn_0000071
PH_rn_0000072	0.000183279	0.180091	1.38679e-05	231.801	60.2607	577.328	0.24945	0.348419	0.227132	-1.92493	1.04652	2.89164	0.00558953	0.0396065	0.00012332	LOC498750	similar to cDNA sequence BC005537	1	498750	NM_001017510.2	148540089	NP_001017510.1	NA	NA	NA
PH_rn_0000073
PH_rn_0000074
PH_rn_0000075
PH_rn_0000076
PH_rn_0000077
PH_rn_0000078
PH_rn_0000079
PH_rn_0000080
PH_rn_0000081
PH_rn_0000082
PH_rn_0000083	0.623367	0.0587653	0.953586	22.8816	82.0793	17.4361	0.524641	0.311098	0.893053	1.81596	-0.742801	-2.51953	0.0440643	0.583829	0.0206378	Anxa10	annexin A10	1	498622	NM_001109110.1	157819522	NP_001102580.1	ENSRNOG00000014339|ENSRNOG00000042312	"ENSRNOT00000019282,ENSRNOT00000019255,ENSRNOT00000059724|ENSRNOT00000064850"	"ENSRNOP00000019282,ENSRNOP00000019255,ENSRNOP00000056478|ENSRNOP00000062001"
PH_rn_0000084
PH_rn_0000085
PH_rn_0000086
PH_rn_0000087
PH_rn_0000088
PH_rn_0000089
PH_rn_0000090
PH_rn_0000091
PH_rn_0000092
PH_rn_0000093
PH_rn_0000094
PH_rn_0000095
PH_rn_0000096
PH_rn_0000097
PH_rn_0000098
PH_rn_0000099
PH_rn_0000100
PH_rn_0000101
PH_rn_0000102
PH_rn_0000103
PH_rn_0000104
PH_rn_0000105
PH_rn_0000106
PH_rn_0000107	6.30075e-07	2.26423e-06	6.1755e-07	2808.47	1182.36	3423.29	0.205453	0.202802	0.210088	-0.933224	0.253621	1.12002	0.040305	0.544623	0.0166127	LOC502894	hypothetical protein LOC502894	1	502894	NM_001025064.1	68163558	NP_001020235.1	ENSRNOG00000021565	ENSRNOT00000049991	ENSRNOP00000047922
PH_rn_0000108
PH_rn_0000109
PH_rn_0000110	5.00349e-07	2.1196e-06	5.93327e-07	4012.24	1225.99	3618.96	0.204126	0.202448	0.209894	-1.39675	-0.162699	1.15243	0.00448123	0.695476	0.0141628	Fam131b	"family with sequence similarity 131, member B"	1	500102	NM_001025046.1	68163520	NP_001020217.2	ENSRNOG00000017149	"ENSRNOT00000023292,ENSRNOT00000059447"	"ENSRNOP00000023292,ENSRNOP00000056203"
PH_rn_0000111
PH_rn_0000112
PH_rn_0000113
PH_rn_0000114
PH_rn_0000115	2.83955e-06	6.08621e-07	2.02386e-06	880.444	3474.34	1268.96	0.214772	0.196064	0.216097	2.26972	0.363454	-1.85712	0.00014345	0.404608	0.000628228	Tppp3	tubulin polymerization-promoting protein family member 3	1	291966	NM_001009639.1	57526936	NP_001009639.1	ENSRNOG00000016890	ENSRNOT00000022863	ENSRNOP00000022863
PH_rn_0000116
PH_rn_0000117
PH_rn_0000118	3.93843e-06	0.000124815	2.17766e-06	757.082	314.81	1222.46	0.216996	0.229051	0.216512	-1.08047	0.517567	1.51729	0.0303706	0.243218	0.00392591	Nap1l3	nucleosome assembly protein 1-like 3	1	170914	NM_133402.2	75832141	NP_596893.1	ENSRNOG00000029087	ENSRNOT00000049956	ENSRNOP00000048930
PH_rn_0000119
PH_rn_0000120
PH_rn_0000121
PH_rn_0000122
PH_rn_0000123
PH_rn_0000124
PH_rn_0000125
PH_rn_0000126
PH_rn_0000127
PH_rn_0000128
PH_rn_0000129
PH_rn_0000130
PH_rn_0000131	3.46202e-06	2.05778e-05	1.49816e-06	800.856	503.905	1522.75	0.216102	0.215966	0.214525	-0.458803	0.773542	1.18017	0.312923	0.0875207	0.0152189	Zfp207	zinc finger protein 207	1	303763	NM_001039020.1	84781683	NP_001034109.1	ENSRNOG00000000236	"ENSRNOT00000000253,ENSRNOT00000065567,ENSRNOT00000000252"	"ENSRNOP00000000253,ENSRNOP00000060475,ENSRNOP00000000252"
PH_rn_0000132
PH_rn_0000133
PH_rn_0000134
PH_rn_0000135	4.84972e-06	2.16224e-06	1.0319e-05	690.427	1212.49	635.449	0.218414	0.202555	0.22532	1.08003	-0.334211	-1.3567	0.024445	0.456707	0.00726351	RGD1310224	similar to RIKEN cDNA 1810022C23	1	291076	NM_001009275.1	57164136	NP_001009275.1	ENSRNOG00000029549	ENSRNOT00000048923	ENSRNOP00000050206
PH_rn_0000136
PH_rn_0000137
PH_rn_0000138
PH_rn_0000139
PH_rn_0000140
PH_rn_0000141
PH_rn_0000142
PH_rn_0000143
PH_rn_0000144
PH_rn_0000145
PH_rn_0000146
PH_rn_0000147
PH_rn_0000148
PH_rn_0000149	0.999875	0.504681	0.00030132	4.97426	39.4812	264.447	1.11877	0.40573	0.249435	NA	NA	2.42889	NA	NA	0.00134569	Fam111a	"family with sequence similarity 111, member A"	1	499322	NM_001109163.1	157821172	NP_001102633.1	ENSRNOG00000012067	ENSRNOT00000016152	ENSRNOP00000016152
PH_rn_0000150
PH_rn_0000151
PH_rn_0000152	0.00909531	0.397098	8.48084e-05	95.5058	190.133	352.596	0.305827	2.91933	0.239381	1.01339	1.55589	0.513682	0.868027	0.00935699	0.888523	Chmp1b	chromatin modifying protein 1B	1	689364	NM_001109533.1	157817457	NP_001103003.1	NA	NA	NA
PH_rn_0000153
PH_rn_0000154
PH_rn_0000155
PH_rn_0000156
PH_rn_0000157
PH_rn_0000158
PH_rn_0000159	7.41908e-06	5.59078e-07	1.657e-05	583.978	3935.65	546.331	0.221445	0.195653	0.228243	2.99748	-0.333689	-3.23281	2.00569e-05	0.463421	1.26008e-05	Tmem179b	transmembrane protein 179B	1	690263	NM_001109572.1	157818594	NP_001103042.1	ENSRNOG00000019341	"ENSRNOT00000065694,ENSRNOT00000026232"	"ENSRNOP00000059849,ENSRNOP00000026232"
PH_rn_0000160
PH_rn_0000161	0.035364	0.00690822	0.203384	68.6448	132.989	62.9637	0.338466	0.271421	0.35473	0.957445	-0.5262	-1.39842	0.142883	0.458965	0.0457383	Ctsw	cathepsin W	1	293676	NM_001024242.1	66730452	NP_001019413.1	ENSRNOG00000027096	ENSRNOT00000037404	ENSRNOP00000035535
PH_rn_0000162
PH_rn_0000163
PH_rn_0000164
PH_rn_0000165
PH_rn_0000166
PH_rn_0000167
PH_rn_0000168
PH_rn_0000169
PH_rn_0000170
PH_rn_0000171
PH_rn_0000172
PH_rn_0000173
PH_rn_0000174
PH_rn_0000175
PH_rn_0000176
PH_rn_0000177
PH_rn_0000178
PH_rn_0000179
PH_rn_0000180
PH_rn_0000181
PH_rn_0000182
PH_rn_0000183
PH_rn_0000184
PH_rn_0000185	2.1541e-06	2.69451e-06	1.75845e-05	1067.48	1080.54	536.644	0.213231	0.203751	0.228621	0.31532	-1.19655	-1.43337	0.470107	0.0155987	0.00553829	LOC686539	similar to immunoglobulin superfamily containing leucine-rich repeat	1	686539	NM_001126300.1	187282310	NP_001119772.1	NA	NA	NA
PH_rn_0000186
PH_rn_0000187
PH_rn_0000188
PH_rn_0000189
PH_rn_0000190
PH_rn_0000191
PH_rn_0000192
PH_rn_0000193
PH_rn_0000194
PH_rn_0000195	0.00326125	0.000716897	7.40363e-05	120.377	212.991	364.221	0.287016	0.244434	0.238368	0.861859	1.2821	0.388873	0.132055	0.0230237	0.43332	RGD1309362	similar to interferon-inducible GTPase	1	307415	NM_001024884.1	67846045	NP_001020055.1	ENSRNOG00000038960	ENSRNOT00000043736	ENSRNOP00000043009
PH_rn_0000196
PH_rn_0000197	6.04107e-07	2.9655e-06	7.13796e-07	2967.64	1030.67	2863.39	0.205206	0.204277	0.210797	-1.22001	-0.0889896	1.06446	0.0106832	0.830969	0.0221025	Fam49b	"family with sequence similarity 49, member B"	1	299909	NM_001126267.2	187937132	NP_001119739.1	ENSRNOG00000005145	ENSRNOT00000007528	ENSRNOP00000007528
PH_rn_0000198
PH_rn_0000199
PH_rn_0000200
PH_rn_0000201
PH_rn_0000202
PH_rn_0000203
PH_rn_0000204
PH_rn_0000205
PH_rn_0000206
PH_rn_0000207	0.525848	0.604988	3.3567e-05	25.8662	35.3253	446.558	0.4898	0.420842	0.232855	0.40242	3.80506	3.31914	0.670399	4.7433e-05	9.00203e-05	LOC500350	LRRGT00139	1	500350	NM_001047957.1	114145673	NP_001041422.1	ENSRNOG00000030158	ENSRNOT00000040508	ENSRNOP00000048498
PH_rn_0000208
PH_rn_0000209
PH_rn_0000210
PH_rn_0000211
PH_rn_0000212
PH_rn_0000213	0.0126734	0.000806199	0.011397	88.5418	207.796	125.927	0.313063	0.245613	0.289879	1.25623	0.125252	-1.04359	0.0424864	0.835511	0.0750857	Zfp354c	zinc finger protein 354C	1	78972	NM_023988.1	13027447	NP_076478.1	ENSRNOG00000029205	ENSRNOT00000000248	ENSRNOP00000000248
PH_rn_0000214
PH_rn_0000215
PH_rn_0000216
PH_rn_0000217
PH_rn_0000218
PH_rn_0000219
PH_rn_0000220	0.588414	0.00497795	0.721004	23.8764	147.535	22.2794	0.523346	0.270659	1.73376	2.61776	NA	NA	0.00437345	NA	NA	Apol9a	apolipoprotein L 9a	1	503164	NM_001025066.1	68163566	NP_001020237.1	ENSRNOG00000023410	ENSRNOT00000031951	ENSRNOP00000036679
PH_rn_0000221
PH_rn_0000222	0.110901	0.00909096	0.585572	49.7426	125.716	40.6842	0.378763	0.275723	0.417629	1.33176	-0.662442	-1.91959	0.0622253	0.418721	0.0161325	LOC499306	hypothetical gene supported by BC078985	1	499306	NM_001024291.1	66730342	NP_001019462.1	ENSRNOG00000028378	ENSRNOT00000039292	ENSRNOP00000034242
PH_rn_0000223
PH_rn_0000224
PH_rn_0000225
PH_rn_0000226
PH_rn_0000227
PH_rn_0000228
PH_rn_0000229
PH_rn_0000230
PH_rn_0000231
PH_rn_0000232
PH_rn_0000233
PH_rn_0000234	2.95567e-05	1.40421e-05	0.000104312	373.069	566.243	337.098	0.232293	0.213487	0.241092	0.766629	-0.409135	-1.1802	0.113004	0.395176	0.0223506	LOC679682	similar to ES cell-expressed Ras	1	679682	NM_001109375.1	157820150	NP_001102845.1	ENSRNOG00000042470	ENSRNOT00000042140	ENSRNOP00000047699
PH_rn_0000235
PH_rn_0000236
PH_rn_0000237
PH_rn_0000238
PH_rn_0000239
PH_rn_0000240
PH_rn_0000241
PH_rn_0000242
PH_rn_0000243	1.72917e-06	8.71971e-07	1.28754e-06	1158.01	2308.61	1688.39	0.211561	0.197839	0.213744	1.30558	0.414341	-0.84321	0.00744463	0.337734	0.0604447	RGD1308127	similar to 2700078E11Rik protein	1	365493	NM_001014248.1	62079226	NP_001014270.1	ENSRNOG00000009954	"ENSRNOT00000046582,ENSRNOT00000050617,ENSRNOT00000013289"	"ENSRNOP00000042463,ENSRNOP00000051311,ENSRNOP00000013289"
PH_rn_0000244	0.000119646	0.0342783	1.25534e-05	256.672	93.5081	595.733	0.245031	0.298948	0.226511	-1.41468	0.953936	2.29479	0.0207259	0.0557966	0.000489283	RGD1308147	similar to expressed sequence AW209491	1	307008	NM_001014010.1	62078748	NP_001014032.1	ENSRNOG00000015523	ENSRNOT00000020794	ENSRNOP00000020794
PH_rn_0000245
PH_rn_0000246
PH_rn_0000247
PH_rn_0000248	8.57009e-06	0.000425233	8.96834e-06	554.133	238.965	666.446	0.222507	0.239608	0.224475	-1.08843	0.0392933	1.08785	0.0343952	0.930049	0.0320273	LOC498122	similar to CG15908-PA	1	498122	NM_001109058.1	157818060	NP_001102528.1	NA	NA	NA
PH_rn_0000249
PH_rn_0000250
PH_rn_0000251
PH_rn_0000252
PH_rn_0000253	1.8132e-06	2.10873e-06	5.42374e-07	2842.29	1485.74	4145.91	0.21498	0.2036	0.209462	-0.617836	0.521166	1.09656	0.170983	0.22846	0.0183518	Socs5	suppressor of cytokine signaling 5	1	500616	NM_001109274.1	157817126	NP_001102744.1	ENSRNOG00000028504	ENSRNOT00000020337	ENSRNOP00000020346
PH_rn_0000254
PH_rn_0000255
PH_rn_0000256
PH_rn_0000257
PH_rn_0000258
PH_rn_0000259
PH_rn_0000260
PH_rn_0000261
PH_rn_0000262
PH_rn_0000263
PH_rn_0000264
PH_rn_0000265
PH_rn_0000266
PH_rn_0000267
PH_rn_0000268
PH_rn_0000269
PH_rn_0000270
PH_rn_0000271
PH_rn_0000272	1.54451e-05	0.00101328	9.63015e-05	453.653	198.445	342.91	0.22699	0.248084	0.24042	-1.09583	-0.664658	0.41461	0.0376527	0.170598	0.409284	MGC114464	similar to expressed sequence AI836003	1	500925	NM_001024909.1	67846093	NP_001020080.1	ENSRNOG00000021945	ENSRNOT00000031157	ENSRNOP00000038126
PH_rn_0000273
PH_rn_0000274	0.000540792	0.168735	0.0324246	180.068	61.2997	100.742	0.26168	0.343291	0.307318	-1.54787	-1.1993	0.389114	0.0220983	0.0522506	0.557937	RGD1309726	similar to Hypothetical protein C20orf135	1	311720	NM_001014052.1	62078836	NP_001014074.1	ENSRNOG00000015067	ENSRNOT00000020210	ENSRNOP00000020210
PH_rn_0000275
PH_rn_0000276
PH_rn_0000277
PH_rn_0000278	1.28106e-06	6.46567e-06	9.67881e-07	1414.68	740.792	2113.64	0.209686	0.208746	0.212301	-0.645978	0.47867	1.10777	0.149543	0.266978	0.01923	Tmem164	transmembrane protein 164	1	367763	NM_001109014.1	157823997	NP_001102484.1	ENSRNOG00000012787	ENSRNOT00000068431	ENSRNOP00000062249
PH_rn_0000279
PH_rn_0000280	4.3958e-07	6.72191e-07	3.77613e-07	5264.76	3053.56	9752.59	0.203395	0.196549	0.207746	-0.475434	0.928879	1.3652	0.261506	0.036979	0.00467319	C1ql3	"complement component 1, q subcomponent-like 3"	1	680404	NM_001109403.1	157821030	NP_001102873.1	NA	NA	NA
PH_rn_0000281
PH_rn_0000282
PH_rn_0000283
PH_rn_0000284
PH_rn_0000285	1.03531e-05	2.54729e-06	2.34664e-05	520.308	1111.71	493.054	0.223963	0.203443	0.230473	1.32627	-0.330724	-1.59973	0.00874124	0.472067	0.0027581	Ifi35	interferon-induced protein 35	1	287719	NM_001009625.1	57526853	NP_001009625.1	ENSRNOG00000020678	ENSRNOT00000028067	ENSRNOP00000028067
PH_rn_0000286
PH_rn_0000287
PH_rn_0000288
PH_rn_0000289
PH_rn_0000290
PH_rn_0000291
PH_rn_0000292
PH_rn_0000293
PH_rn_0000294
PH_rn_0000295
PH_rn_0000296
PH_rn_0000297	0.000155887	0.000170714	0.00297393	241.749	291.953	165.643	0.247859	0.231501	0.272451	0.366879	-0.866124	-1.18871	0.464924	0.114442	0.0354877	LOC500475	similar to hypothetical protein 4933430I17	1	500475	NM_001024346.1	66730489	NP_001019517.1	ENSRNOG00000024506	ENSRNOT00000034978	ENSRNOP00000035017
PH_rn_0000298
PH_rn_0000299
PH_rn_0000300
PH_rn_0000301
PH_rn_0000302
PH_rn_0000303
PH_rn_0000304	0.00432231	0.135701	0.000680669	113.413	65.4556	222.794	0.292093	0.335069	0.256765	-0.795642	0.631308	1.45197	0.229897	0.255284	0.023147	RGD1310794	similar to RIKEN cDNA C030048B08	1	296840	NM_001024246.1	66730432	NP_001019417.1	ENSRNOG00000008980	ENSRNOT00000012086	ENSRNOP00000012086
PH_rn_0000305
PH_rn_0000306
PH_rn_0000307	1.12239e-05	8.55903e-05	0.00069345	507.375	343.902	221.826	0.224608	0.226037	0.256906	-0.416324	-1.47595	-1.00765	0.378151	0.00778969	0.0583011	Fam63a	"family with sequence similarity 63, member A"	1	310665	NM_001025118.1	68341970	NP_001020289.1	ENSRNOG00000021131	"ENSRNOT00000068332,ENSRNOT00000028689,ENSRNOT00000056380"	"ENSRNOP00000059275,ENSRNOP00000028689,ENSRNOP00000053218"
PH_rn_0000308
PH_rn_0000309
PH_rn_0000310
PH_rn_0000311
PH_rn_0000312
PH_rn_0000313	2.97558e-06	0.000678754	0.000122106	860.547	216.108	323.536	0.215085	0.244066	0.242129	-1.82852	-1.63467	0.204565	0.00144768	0.00281105	0.681035	RGD1308059	"similar to DNA segment, Chr 4, Brigham & Womens Genetics 0951 expressed"	1	362535	NM_001025022.1	68163482	NP_001020193.1	ENSRNOG00000033740	ENSRNOT00000041374	ENSRNOP00000045285
PH_rn_0000314
PH_rn_0000315
PH_rn_0000316
PH_rn_0000317
PH_rn_0000318
PH_rn_0000319
PH_rn_0000320
PH_rn_0000321
PH_rn_0000322
PH_rn_0000323
PH_rn_0000324
PH_rn_0000325
PH_rn_0000326
PH_rn_0000327
PH_rn_0000328
PH_rn_0000329
PH_rn_0000330
PH_rn_0000331
PH_rn_0000332
PH_rn_0000333	0.000192263	9.50996e-07	5.21863e-05	228.816	2131.98	398.124	0.249905	0.198275	0.235922	3.4095	0.514995	-2.82984	1.24608e-05	0.295929	3.76114e-05	Svs3b	seminal vesicle secretory protein 3B	1	296354	NM_001102417.1	156231011	NP_001095887.1	ENSRNOG00000036782	ENSRNOT00000055166	ENSRNOP00000052041
PH_rn_0000334
PH_rn_0000335
PH_rn_0000336
PH_rn_0000337	0.262732	0.000877736	0.495728	36.8095	205.718	53.2769	0.431092	0.246966	15.9942	2.48643	0.161129	-2.25451	0.00215338	0.99456	0.808248	Avgr1	autogenous vein graft remodeling associated protein 1	1	654840	NM_001039588.1	88853558	NP_001034677.1	NA	NA	NA
PH_rn_0000338
PH_rn_0000339
PH_rn_0000340
PH_rn_0000341
PH_rn_0000342
PH_rn_0000343
PH_rn_0000344
PH_rn_0000345
PH_rn_0000346
PH_rn_0000347
PH_rn_0000348	0.024907	0.000543638	0.00269377	75.6087	226.497	168.549	0.3303	0.241887	0.271047	1.61195	0.779899	-0.754738	0.0138343	0.198691	0.168176	LOC302680	similar to CXORF15	1	302680	NM_001037187.1	81295334	NP_001032264.1	NA	NA	NA
PH_rn_0000349
PH_rn_0000350	1.18718e-06	9.54081e-06	1.20541e-06	1499.24	644.167	1771.7	0.209225	0.211096	0.213408	-0.947078	0.132869	1.04762	0.0424465	0.753909	0.0263039	Fam3c	"family with sequence similarity 3, member C"	1	312159	NM_198771.1	38454279	NP_942066.1	ENSRNOG00000005979	ENSRNOT00000007886	ENSRNOP00000007886
PH_rn_0000351
PH_rn_0000352
PH_rn_0000353
PH_rn_0000354
PH_rn_0000355
PH_rn_0000356
PH_rn_0000357
PH_rn_0000358
PH_rn_0000359
PH_rn_0000360	1.11082e-05	7.33989e-07	1.36525e-05	571.045	10648.5	580.234	0.225883	0.199125	0.227036	4.44401	-0.211782	-4.49859	4.10933e-06	0.642609	3.93756e-06	Jsrp1	junctional sarcoplasmic reticulum protein 1	1	690423	NM_001109591.1	157819084	NP_001103061.1	ENSRNOG00000032951	ENSRNOT00000044417	ENSRNOP00000047240
PH_rn_0000361
PH_rn_0000362	0.000134515	0.0181694	1.11037e-05	249.708	108.054	619.95	0.246244	0.286864	0.225759	-1.16402	1.05212	2.14463	0.0469844	0.0372531	0.000720567	Synpr	synaptoporin	1	66030	NM_023974.1	13027427	NP_076464.1	ENSRNOG00000008203	ENSRNOT00000011307	ENSRNOP00000011307
PH_rn_0000363
PH_rn_0000364
PH_rn_0000365
PH_rn_0000366
PH_rn_0000367
PH_rn_0000368
PH_rn_0000369
PH_rn_0000370
PH_rn_0000371
PH_rn_0000372
PH_rn_0000373
PH_rn_0000374
PH_rn_0000375
PH_rn_0000376
PH_rn_0000377
PH_rn_0000378
PH_rn_0000379
PH_rn_0000380	0.0677065	0.001577	0.130808	57.7014	180.782	71.6817	0.35985	0.252782	0.340316	1.65192	-0.0867479	-1.6499	0.0172404	0.901982	0.016009	RGD1309049	similar to RIKEN cDNA 4933415F23	1	301306	NM_001013956.1	62078640	NP_001013978.1	NA	NA	NA
PH_rn_0000381
PH_rn_0000382
PH_rn_0000383	2.3632e-05	0.00607645	0.000711674	397.941	137.145	220.857	0.230412	0.270053	0.257218	-1.45329	-1.1359	0.375297	0.0114622	0.0330953	0.487562	Lrrc17	leucine rich repeat containing 17	1	502715	NM_001025155.2	161333842	NP_001020326.1	ENSRNOG00000012817	ENSRNOT00000017103	ENSRNOP00000017103
PH_rn_0000384	0.0035808	0.0103267	1.31108e-06	118.387	124.677	1667.08	0.288929	0.280368	0.213838	0.0943819	3.57859	3.3755	0.873159	1.11256e-05	1.53919e-05	Arl5b	ADP-ribosylation factor-like 5B	1	364788	NM_001015031.1	62543550	NP_001015031.1	ENSRNOG00000018714	ENSRNOT00000051349	ENSRNOP00000041196
PH_rn_0000385
PH_rn_0000386
PH_rn_0000387
PH_rn_0000388
PH_rn_0000389
PH_rn_0000390
PH_rn_0000391
PH_rn_0000392
PH_rn_0000393
PH_rn_0000394	4.11717e-06	3.48539e-07	9.28881e-07	12910.2	13751.9	6263.43	0.22496	0.193404	0.214962	0.342938	-0.986114	-1.34312	0.428865	0.0452199	0.00525288	Tubb4	"tubulin, beta 4"	1	29213	NM_080882.1	158262003	NP_543158.1	NA	NA	NA
PH_rn_0000395
PH_rn_0000396
PH_rn_0000397
PH_rn_0000398
PH_rn_0000399	3.41085e-07	3.10572e-07	3.0458e-06	13129.1	33745	22008.2	0.201985	0.192867	0.227772	1.5153	0.841068	-0.61815	0.00220075	0.0742898	0.157617	LOC691995	hypothetical protein LOC691995	1	691995	NM_001103353.2	158631179	NP_001096823.1	ENSRNOG00000007731	ENSRNOT00000010167	ENSRNOP00000061220
PH_rn_0000400	1.16814e-06	0.0793667	2.71151e-05	1516.15	184.938	474.649	0.209121	0.535627	0.231489	-2.85593	-1.86394	0.993762	0.000101924	0.000829705	0.164702	Pcdhb9	protocadherin beta 9	1	680047	NM_001109390.1	157820662	NP_001102860.1	NA	NA	NA
PH_rn_0000401
PH_rn_0000402	0.00836722	0.625067	0.0102393	97.4955	34.2863	128.833	0.304309	0.450222	0.288425	-1.52974	0.0255173	1.62335	0.0569501	0.965732	0.0336615	Paqr7	progestin and adipoQ receptor family member VII	1	313615	NM_001034081.1	77539435	NP_001029253.1	ENSRNOG00000022054	ENSRNOT00000022713	ENSRNOP00000022714
PH_rn_0000403
PH_rn_0000404
PH_rn_0000405	0.0169058	0.704682	0.748542	82.5727	25.9745	33.9035	0.319454	0.922743	0.448201	-1.69839	-1.66719	0.152816	0.110813	0.0476616	0.917089	Fbn2	fibrillin 2	1	689008	NM_031826.1	13929179	NP_114014.1	ENSRNOG00000043219	ENSRNOT00000066548	ENSRNOP00000059245
PH_rn_0000406
PH_rn_0000407
PH_rn_0000408
PH_rn_0000409
PH_rn_0000410
PH_rn_0000411
PH_rn_0000412
PH_rn_0000413	0.00568713	0.00230711	0.0706871	106.449	167.276	84.2744	0.296871	0.25725	0.324817	0.673514	-0.731921	-1.31223	0.251294	0.256795	0.043451	Dmrtc1c	DMRT-like family C1c	1	363483	NM_001014222.1	62079170	NP_001014244.1	ENSRNOG00000037923	ENSRNOT00000057644	ENSRNOP00000054451
PH_rn_0000414
PH_rn_0000415
PH_rn_0000416	6.66765e-07	3.46771e-07	4.02998e-07	10586.2	14141.5	7867.55	0.207384	0.193381	0.208051	0.672466	-0.367913	-1.03942	0.119045	0.384346	0.0216329	Myeov2	myeloma overexpressed 2	1	681389	NM_001109044.1	157824007	NP_001102514.1	ENSRNOG00000037402	ENSRNOT00000056600	ENSRNOP00000053439
PH_rn_0000417
PH_rn_0000418
PH_rn_0000419
PH_rn_0000420
PH_rn_0000421
PH_rn_0000422
PH_rn_0000423
PH_rn_0000424
PH_rn_0000425
PH_rn_0000426	0.00276659	0.152066	0.00092946	125.351	63.3777	209.233	0.284651	0.340192	0.259855	-0.983953	0.39754	1.41033	0.139816	0.466867	0.0284417	RGD1305225	similar to RIKEN cDNA C130022K22 gene	1	297458	NM_001009659.1	57527092	NP_001009659.1	ENSRNOG00000010090	"ENSRNOT00000065913,ENSRNOT00000013498"	"ENSRNOP00000060595,ENSRNOP00000013498"
PH_rn_0000427
PH_rn_0000428
PH_rn_0000429
PH_rn_0000430
PH_rn_0000431
PH_rn_0000432
PH_rn_0000433
PH_rn_0000434	0.00188194	0.15178	0.00119174	136.295	63.3777	198.578	0.27854	0.339766	0.262216	-1.10224	0.201165	1.33342	0.0973374	0.710127	0.0375798	Zfp111	zinc finger protein 111	1	170849	NM_133323.1	18959273	NP_579857.1	NA	NA	NA
PH_rn_0000435	0.0857454	0.000590525	0.0733135	53.722	222.341	83.3058	0.367658	0.242637	0.324667	2.06717	0.235793	-1.75163	0.00431771	0.733018	0.00892082	LOC365238	similar to CG15432-PA	1	365238	NM_001108913.1	157821222	NP_001102383.1	ENSRNOG00000015168	ENSRNOT00000020345	ENSRNOP00000020345
PH_rn_0000436	0.0161357	0.338831	0.00293594	83.5676	47.793	165.643	0.31848	0.377106	0.272028	-0.827981	0.611813	1.4858	0.258095	0.302627	0.0311539	LOC257650	hippyragranin	1	257650	NM_147142.1	22129756	NP_671483.1	ENSRNOG00000028430	ENSRNOT00000038939	ENSRNOP00000031657
PH_rn_0000437
PH_rn_0000438
PH_rn_0000439
PH_rn_0000440
PH_rn_0000441
PH_rn_0000442
PH_rn_0000443
PH_rn_0000444
PH_rn_0000445
PH_rn_0000446
PH_rn_0000447
PH_rn_0000448
PH_rn_0000449	0.00118365	0.000179633	0.145283	151.217	288.836	86.2118	0.271927	0.231958	0.468642	1.00752	-1.1878	-2.12426	0.0686265	0.0949745	0.00333136	Prl5a2	"prolactin family 5, subfamily a, member 2"	1	691469	NM_001044702.1	113374198	NP_001038167.1	ENSRNOG00000039075	ENSRNOT00000059757	ENSRNOP00000056509
PH_rn_0000450
PH_rn_0000451	0.000580337	0.0206495	3.43385e-05	177.084	104.937	443.652	0.262514	0.289005	0.232998	-0.731373	1.02755	1.69769	0.210637	0.0496409	0.0045743	Eif2a	eukaryotic translation initiation factor 2A	1	502531	NM_001109339.1	157819054	NP_001102809.1	ENSRNOG00000013393	"ENSRNOT00000064186,ENSRNOT00000018022"	"ENSRNOP00000062412,ENSRNOP00000018022"
PH_rn_0000452
PH_rn_0000453
PH_rn_0000454
PH_rn_0000455
PH_rn_0000456
PH_rn_0000457
PH_rn_0000458
PH_rn_0000459
PH_rn_0000460
PH_rn_0000461
PH_rn_0000462
PH_rn_0000463
PH_rn_0000464
PH_rn_0000465	0.338716	0.00192436	0.792723	32.8301	173.509	31.9662	0.446838	0.255051	0.460178	2.3953	-0.391363	-2.71026	0.00359216	0.671129	0.00195883	MGC114492	"similar to melanoma antigen family A, 5"	1	317324	NM_001024895.1	67846065	NP_001020066.1	ENSRNOG00000032629	ENSRNOT00000050147	ENSRNOP00000042255
PH_rn_0000466
PH_rn_0000467
PH_rn_0000468
PH_rn_0000469
PH_rn_0000470
PH_rn_0000471
PH_rn_0000472
PH_rn_0000473
PH_rn_0000474
PH_rn_0000475
PH_rn_0000476
PH_rn_0000477	0.0012889	0.0284303	0.000212345	148.233	97.664	286.727	0.273055	0.295182	0.246725	-0.584254	0.638272	1.19263	0.327447	0.227015	0.0401435	Hltf	helicase-like transcription factor	1	295568	NM_001106478.1	157823927	NP_001099948.1	ENSRNOG00000000082	"ENSRNOT00000000095,ENSRNOT00000064828"	"ENSRNOP00000000095,ENSRNOP00000060341"
PH_rn_0000478
PH_rn_0000479
PH_rn_0000480
PH_rn_0000481
PH_rn_0000482
PH_rn_0000483
PH_rn_0000484
PH_rn_0000485
PH_rn_0000486
PH_rn_0000487
PH_rn_0000488
PH_rn_0000489
PH_rn_0000490
PH_rn_0000491
PH_rn_0000492
PH_rn_0000493	0.000131938	6.70593e-05	8.08645e-06	250.703	365.72	690.663	0.246026	0.224231	0.223851	0.651899	1.2103	0.483662	0.194545	0.0185959	0.297584	Palmd	palmdelphin	1	310811	NM_001025688.1	71043605	NP_001020859.1	ENSRNOG00000016508	ENSRNOT00000022615	ENSRNOP00000022615
PH_rn_0000494
PH_rn_0000495	6.53414e-07	6.06832e-07	1.39667e-06	2672.17	3486.81	1595.4	0.205659	0.196049	0.214162	0.697321	-0.823013	-1.52224	0.109679	0.0652556	0.00255941	H2afx	"H2A histone family, member X"	1	500987	NM_001109291.1	157817663	NP_001102761.1	ENSRNOG00000010386	ENSRNOT00000059715	ENSRNOP00000056469
PH_rn_0000496
PH_rn_0000497
PH_rn_0000498
PH_rn_0000499
PH_rn_0000500
PH_rn_0000501
PH_rn_0000502
PH_rn_0000503
PH_rn_0000504
PH_rn_0000505
PH_rn_0000506
PH_rn_0000507
PH_rn_0000508	1.59617e-06	1.43482e-06	3.19862e-06	1217.7	1554.31	1004.51	0.211055	0.200382	0.218564	0.666789	-0.438449	-1.04728	0.133493	0.316652	0.0261259	Tmem106c	transmembrane protein 106C	1	315286	NM_001008358.1	56605791	NP_001008359.1	ENSRNOG00000008784	ENSRNOT00000011638	ENSRNOP00000011638
PH_rn_0000509
PH_rn_0000510
PH_rn_0000511
PH_rn_0000512
PH_rn_0000513
PH_rn_0000514
PH_rn_0000515
PH_rn_0000516
PH_rn_0000517
PH_rn_0000518
PH_rn_0000519	0.000101123	1.74779e-05	1.7567e-05	272.589	528.84	536.644	0.24387	0.214886	0.228608	1.09024	0.712954	-0.396642	0.0343717	0.14321	0.389845	MGC94915	similar to hypothetical protein	1	362712	NM_001007009.1	55741505	NP_001007010.1	ENSRNOG00000024905	ENSRNOT00000036815	ENSRNOP00000031362
PH_rn_0000520
PH_rn_0000521
PH_rn_0000522	9.0535e-07	1.10933e-05	1.29178e-06	1879.28	610.919	1684.52	0.20758	0.211997	0.213761	-1.35331	-0.252013	1.04952	0.00653574	0.552716	0.0264075	Tacc1	"transforming, acidic coiled-coil containing protein 1"	1	306562	NM_001004107.1	52486746	NP_001004107.1	NA	NA	NA
PH_rn_0000523	0.000643577	6.42911e-06	0.00820918	173.104	742.87	134.645	0.263832	0.20872	0.285105	2.24646	-0.710461	-2.84435	0.000420869	0.212699	9.2949e-05	LOC688276	similar to epidermodysplasia verruciformis 2	1	688276	NM_001126301.1	187282137	NP_001119773.1	NA	NA	NA
PH_rn_0000524
PH_rn_0000525
PH_rn_0000526
PH_rn_0000527
PH_rn_0000528	0.00840918	0.000890485	0.048171	97.4955	203.64	92.0238	0.304543	0.246668	0.314978	1.08953	-0.478246	-1.46763	0.0705919	0.450423	0.022131	LOC362710	hypothetical LOC362710	1	362710	NM_001126372.1	187607685	NP_001119844.1	ENSRNOG00000008612	"ENSRNOT00000011635,ENSRNOT00000011537"	"ENSRNOP00000011635,ENSRNOP00000011537"
PH_rn_0000529
PH_rn_0000530
PH_rn_0000531
PH_rn_0000532
PH_rn_0000533
PH_rn_0000534
PH_rn_0000535	0.000282999	0.0128453	2.88602e-05	208.919	116.366	464.962	0.254111	0.280701	0.231821	-0.814047	0.865391	1.61947	0.15383	0.08747	0.00565987	Rsl1d1	ribosomal L1 domain containing 1	1	302898	NM_001008876.1	57114333	NP_001008876.1	ENSRNOG00000032439	ENSRNOT00000044593	ENSRNOP00000042092
PH_rn_0000536
PH_rn_0000537
PH_rn_0000538
PH_rn_0000539
PH_rn_0000540	7.18091e-06	0.000722457	3.38677e-06	590.942	212.991	978.358	0.221204	0.244608	0.218878	-1.35084	0.52623	1.82195	0.0118495	0.242222	0.00135812	RGD1307100	similar to RIKEN cDNA D630029K19	1	294978	NM_001037184.1	81295330	NP_001032261.1	ENSRNOG00000026660	ENSRNOT00000023150	ENSRNOP00000023150
PH_rn_0000541
PH_rn_0000542
PH_rn_0000543	0.0169227	9.85447e-05	4.43108e-05	82.5727	332.473	414.591	0.319514	0.227134	0.234733	2.07179	1.99279	-0.125335	0.00210111	0.00189083	0.791579	LOC654482	hypothetical protein LOC654482	1	654482	NM_001039174.1	85702363	NP_001034263.1	ENSRNOG00000043410	ENSRNOT00000068290	ENSRNOP00000061520
PH_rn_0000544
PH_rn_0000545
PH_rn_0000546
PH_rn_0000547
PH_rn_0000548
PH_rn_0000549
PH_rn_0000550
PH_rn_0000551
PH_rn_0000552	7.44782e-05	0.000616694	7.78976e-06	289.502	220.263	700.35	0.24047	0.24305	0.22364	-0.309501	1.03357	1.2894	0.538942	0.037705	0.0138195	Skiv2l2	superkiller viralicidic activity 2-like 2 (S. cerevisiae)	1	365668	NM_001034093.1	77539759	NP_001029265.1	ENSRNOG00000010125	"ENSRNOT00000034347,ENSRNOT00000013683,ENSRNOT00000060695"	"ENSRNOP00000034377,ENSRNOP00000013683,ENSRNOP00000057426"
PH_rn_0000553
PH_rn_0000554
PH_rn_0000555
PH_rn_0000556
PH_rn_0000557
PH_rn_0000558
PH_rn_0000559
PH_rn_0000560
PH_rn_0000561
PH_rn_0000562
PH_rn_0000563	1.18623e-05	0.0001633	2.43795e-06	494.441	295.07	1147.88	0.224939	0.23115	0.217091	-0.606942	1.00791	1.52993	0.20968	0.0345952	0.00384339	Bcap29	B-cell receptor-associated protein 29	1	298943	NM_001006980.1	55742816	NP_001006981.1	ENSRNOG00000007884	ENSRNOT00000010631	ENSRNOP00000010631
PH_rn_0000564
PH_rn_0000565
PH_rn_0000566
PH_rn_0000567
PH_rn_0000568
PH_rn_0000569
PH_rn_0000570
PH_rn_0000571
PH_rn_0000572
PH_rn_0000573
PH_rn_0000574
PH_rn_0000575
PH_rn_0000576
PH_rn_0000577
PH_rn_0000578
PH_rn_0000579
PH_rn_0000580
PH_rn_0000581
PH_rn_0000582
PH_rn_0000583
PH_rn_0000584
PH_rn_0000585
PH_rn_0000586
PH_rn_0000587	8.81081e-05	1.68308e-05	0.000492828	277.564	535.074	238.293	0.242087	0.214645	0.253782	1.08418	-0.51158	-1.54007	0.03477	0.313507	0.00593904	Cklf	chemokine-like factor	1	245978	NM_139111.1	20806162	NP_620811.1	ENSRNOG00000012752	"ENSRNOT00000017129,ENSRNOT00000017127"	"ENSRNOP00000017129,ENSRNOP00000017127"
PH_rn_0000588
PH_rn_0000589
PH_rn_0000590
PH_rn_0000591
PH_rn_0000592	7.07224e-06	2.44614e-06	1.85983e-06	594.922	1135.6	1331.92	0.221103	0.203225	0.215651	1.1793	0.977764	-0.197736	0.0162728	0.0377103	0.646003	Irf9	interferon regulatory factor 9	1	305896	NM_001012041.1	58865657	NP_001012041.1	ENSRNOG00000019478	"ENSRNOT00000026364,ENSRNOT00000050853"	"ENSRNOP00000026364,ENSRNOP00000051206"
PH_rn_0000593
PH_rn_0000594
PH_rn_0000595
PH_rn_0000596
PH_rn_0000597
PH_rn_0000598
PH_rn_0000599
PH_rn_0000600
PH_rn_0000601
PH_rn_0000602	1.84198e-06	0.00420037	3.37692e-06	1115.23	147.535	1286.4	0.211966	0.264581	0.221376	-2.7546	0.0532488	2.75152	7.30396e-05	0.902384	9.58838e-05	Lrrc8b	"leucine rich repeat containing 8 family, member B"	1	305135	NM_001107204.1	157821436	NP_001100674.1	ENSRNOG00000002129	"ENSRNOT00000061361,ENSRNOT00000002897"	"ENSRNOP00000058078,ENSRNOP00000002897"
PH_rn_0000603
PH_rn_0000604
PH_rn_0000605
PH_rn_0000606
PH_rn_0000607
PH_rn_0000608
PH_rn_0000609
PH_rn_0000610
PH_rn_0000611	0.000109216	0.021451	0.298954	262.641	105.976	410.717	0.244139	0.293207	1.74554	-1.26068	0.370659	1.56919	0.0335585	0.894053	0.69551	LOC690728	similar to Protein C12orf11 (Sarcoma antigen NY-SAR-95)	1	690728	NM_001109608.1	157819556	NP_001103078.1	ENSRNOG00000001808	"ENSRNOT00000066749,ENSRNOT00000065730,ENSRNOT00000066709,ENSRNOT00000002473"	"ENSRNOP00000059137,ENSRNOP00000061847,ENSRNOP00000063603,ENSRNOP00000002473"
PH_rn_0000612
PH_rn_0000613
PH_rn_0000614
PH_rn_0000615
PH_rn_0000616
PH_rn_0000617	0.797115	0.0297113	0.758447	17.9073	96.625	26.1541	0.581143	0.295936	1.0056	NA	NA	-2.16785	NA	NA	0.0387741	RGD1310425	hypothetical LOC298398	1	298398	NM_001013934.1	62078596	NP_001013956.1	ENSRNOG00000025453	ENSRNOT00000029035	ENSRNOP00000031403
PH_rn_0000618	3.01441e-05	1.26009e-05	6.26438e-05	370.085	585.984	379.719	0.232416	0.212796	0.237177	0.831428	-0.224758	-1.0601	0.087625	0.63456	0.0351463	MGC95210	hypothetical LOC287798	1	287798	NM_001005532.3	71534296	NP_001005532.2	ENSRNOG00000024780	ENSRNOT00000037371	ENSRNOP00000029802
PH_rn_0000619
PH_rn_0000620
PH_rn_0000621
PH_rn_0000622	0.000579908	0.0221467	2.37448e-05	177.084	103.898	493.054	0.262497	0.291405	0.230629	-0.746076	1.18084	1.86852	0.203413	0.026176	0.00230921	Cenpc1	centromere protein C 1	1	305270	NM_001004098.1	51871604	NP_001004098.1	ENSRNOG00000021776	ENSRNOT00000031074	ENSRNOP00000032986
PH_rn_0000623
PH_rn_0000624
PH_rn_0000625
PH_rn_0000626
PH_rn_0000627	2.01122e-05	0.0014993	6.01654e-06	417.838	182.86	770.094	0.229098	0.252291	0.222123	-1.1019	0.655821	1.70626	0.0388724	0.158871	0.00252984	Wsb1	WD repeat and SOCS box-containing 1	1	303336	"NM_001042561.1,NM_001025664.1"	110349998;71043687	"NP_001036026.1,NP_001020835.2"	ENSRNOG00000012929	ENSRNOT00000017949	ENSRNOP00000017949
PH_rn_0000628
PH_rn_0000629
PH_rn_0000630
PH_rn_0000631
PH_rn_0000632
PH_rn_0000633
PH_rn_0000634
PH_rn_0000635
PH_rn_0000636
PH_rn_0000637
PH_rn_0000638
PH_rn_0000639
PH_rn_0000640	0.0417824	0.0172072	0.417147	65.6602	109.093	48.4336	0.343182	0.285478	0.389687	0.729266	-0.828118	-1.47947	0.271831	0.277548	0.0491603	Gimap7	"GTPase, IMAP family member 7"	1	500113	NM_001024328.2	76677907	NP_001019499.1	ENSRNOG00000038740	ENSRNOT00000059167	ENSRNOP00000055940
PH_rn_0000641
PH_rn_0000642
PH_rn_0000643
PH_rn_0000644
PH_rn_0000645
PH_rn_0000646
PH_rn_0000647
PH_rn_0000648
PH_rn_0000649
PH_rn_0000650
PH_rn_0000651
PH_rn_0000652
PH_rn_0000653
PH_rn_0000654	0.227346	0.833847	0.00311198	38.7992	25.9745	163.706	0.415799	0.483631	0.272699	-0.626139	1.72399	2.38172	0.503586	0.0170669	0.00405551	Mare	alpha globin regulatory element containing gene	1	360505	NM_001034936.1	77917565	NP_001030108.1	ENSRNOG00000020541	ENSRNOT00000066430	ENSRNOP00000060067
PH_rn_0000655
PH_rn_0000656
PH_rn_0000657
PH_rn_0000658
PH_rn_0000659
PH_rn_0000660
PH_rn_0000661
PH_rn_0000662
PH_rn_0000663
PH_rn_0000664
PH_rn_0000665	7.44007e-05	0.0054946	2.56976e-05	289.502	140.262	480.461	0.240454	0.268799	0.231064	-0.980009	0.464505	1.40275	0.0761269	0.330885	0.0119936	Lsg1	large subunit GTPase 1 homolog (S. cerevisiae)	1	288029	NM_001013421.1	61740614	NP_001013439.1	ENSRNOG00000001727	"ENSRNOT00000058811,ENSRNOT00000058812,ENSRNOT00000002354"	"ENSRNOP00000055603,ENSRNOP00000055604,ENSRNOP00000002354"
PH_rn_0000666
PH_rn_0000667
PH_rn_0000668
PH_rn_0000669
PH_rn_0000670
PH_rn_0000671
PH_rn_0000672
PH_rn_0000673
PH_rn_0000674
PH_rn_0000675
PH_rn_0000676
PH_rn_0000677
PH_rn_0000678
PH_rn_0000679	1.92895e-05	0.000346108	3.924e-06	422.812	249.355	916.363	0.228746	0.237615	0.219696	-0.644722	0.897687	1.47319	0.193229	0.0590346	0.00553655	Zfp110	zinc finger protein 110	1	308362	NM_001024775.1	67078467	NP_001019946.1	NA	NA	NA
PH_rn_0000680
PH_rn_0000681
PH_rn_0000682
PH_rn_0000683	6.30697e-07	7.28936e-06	5.60126e-07	2798.52	707.544	4170.13	0.205454	0.209443	0.209749	-1.70328	0.551394	2.16369	0.00127207	0.197433	0.000200353	RGD1305733	similar to RIKEN cDNA 2900011O08	1	360459	NM_001014114.1	62078956	NP_001014136.1	ENSRNOG00000003198	"ENSRNOT00000061743,ENSRNOT00000004346"	"ENSRNOP00000058456,ENSRNOP00000004346"
PH_rn_0000684
PH_rn_0000685	5.03265e-07	9.0268e-07	4.49619e-07	3969.46	2234.84	5923.43	0.204159	0.198012	0.208567	-0.513522	0.583834	1.07227	0.229145	0.17129	0.0194795	LOC683077	"similar to praja1, RING-H2 motif containing"	1	683077	NM_001101006.1	155369693	NP_001094476.1	NA	NA	NA
PH_rn_0000686
PH_rn_0000687
PH_rn_0000688
PH_rn_0000689	0.000596496	0.0236059	0.000139451	176.089	102.859	313.85	0.262881	0.293488	0.243166	-0.752904	0.53291	1.23392	0.201073	0.298257	0.0325173	Tmem188	transmembrane protein 188	1	291914	NM_001106173.1	157818266	NP_001099643.1	ENSRNOG00000015534	ENSRNOT00000020816	ENSRNOP00000020816
PH_rn_0000690
PH_rn_0000691
PH_rn_0000692
PH_rn_0000693
PH_rn_0000694
PH_rn_0000695
PH_rn_0000696
PH_rn_0000697
PH_rn_0000698
PH_rn_0000699
PH_rn_0000700
PH_rn_0000701
PH_rn_0000702
PH_rn_0000703	9.2222e-06	4.14278e-06	1.22305e-05	539.21	942.353	600.576	0.223038	0.206748	0.226346	1.02958	-0.0809692	-1.07607	0.0340846	0.857358	0.027619	Irf7	interferon regulatory factor 7	1	293624	NM_001033691.1	76096317	NP_001028863.1	ENSRNOG00000017414	"ENSRNOT00000054873,ENSRNOT00000023504"	"ENSRNOP00000051757,ENSRNOP00000023504"
PH_rn_0000704
PH_rn_0000705	1.1107e-06	9.23042e-05	0.000226281	1576.84	337.668	281.883	0.208813	0.226619	0.247105	-1.99539	-2.68001	-0.676099	0.000522341	6.3744e-05	0.180023	Tmem140	transmembrane protein 140	1	362334	NM_001009709.1	57527559	NP_001009709.1	ENSRNOG00000026965	ENSRNOT00000029845	ENSRNOP00000031501
PH_rn_0000706
PH_rn_0000707
PH_rn_0000708
PH_rn_0000709
PH_rn_0000710	8.17265e-06	8.19849e-07	1.31516e-05	563.086	2451.99	587.015	0.222144	0.197532	0.226801	2.36624	-0.174946	-2.46407	0.000120764	0.698155	8.98596e-05	LOC502684	hypothetical protein LOC502684	1	502684	NM_001025060.1	68163546	NP_001020231.1	ENSRNOG00000023721	ENSRNOT00000055415	ENSRNOP00000052282
PH_rn_0000711
PH_rn_0000712
PH_rn_0000713
PH_rn_0000714
PH_rn_0000715
PH_rn_0000716
PH_rn_0000717
PH_rn_0000718
PH_rn_0000719
PH_rn_0000720
PH_rn_0000721
PH_rn_0000722
PH_rn_0000723
PH_rn_0000724
PH_rn_0000725
PH_rn_0000726	0.000256434	2.83621e-05	0.000359304	213.893	459.228	254.761	0.253037	0.218106	0.250975	1.20056	-0.0523945	-1.23638	0.0248064	0.917423	0.020802	Rarres1	retinoic acid receptor responder (tazarotene induced) 1	1	310486	NM_001014790.1	62339360	NP_001014790.1	ENSRNOG00000037853	ENSRNOT00000057504	ENSRNOP00000054312
PH_rn_0000727
PH_rn_0000728
PH_rn_0000729
PH_rn_0000730
PH_rn_0000731
PH_rn_0000732
PH_rn_0000733
PH_rn_0000734
PH_rn_0000735
PH_rn_0000736
PH_rn_0000737
PH_rn_0000738
PH_rn_0000739
PH_rn_0000740
PH_rn_0000741
PH_rn_0000742
PH_rn_0000743
PH_rn_0000744
PH_rn_0000745
PH_rn_0000746
PH_rn_0000747
PH_rn_0000748
PH_rn_0000749
PH_rn_0000750	9.53074e-07	3.35077e-05	9.89394e-07	1793.72	438.449	2074.89	0.207888	0.219248	0.212413	-1.79576	0.127287	1.84007	0.00103299	0.762649	0.000819023	Nap1l2	nucleosome assembly protein 1-like 2	1	317247	NM_001024789.1	67078439	NP_001019960.1	NA	NA	NA
PH_rn_0000751
PH_rn_0000752
PH_rn_0000753	0.52573	0.0101264	0.0203836	25.8662	122.599	111.397	0.492123	0.277087	0.298941	2.23173	1.74289	-0.468004	0.0101486	0.0306596	0.436406	LOC641520	popeye domain-containing 3	1	641520	NM_001037369.1	82654231	NP_001032446.1	NA	NA	NA
PH_rn_0000754
PH_rn_0000755
PH_rn_0000756
PH_rn_0000757
PH_rn_0000758	3.66767e-06	3.52687e-06	1.71524e-05	779.964	950.665	540.519	0.216493	0.205244	0.228457	0.55329	-0.746444	-1.23941	0.218522	0.10975	0.0133329	LOC683713	similar to Galactosylceramide sulfotransferase (GalCer sulfotransferase) (Cerebroside sulfotransferase) (3-phosphoadenylylsulfate:galactosylceramide 3-sulfotransferase) (3-phosphoadenosine-5phosphosulfate:GalCer sulfotransferase)	1	683713	NM_001109447.1	157821430	NP_001102917.1	NA	NA	NA
PH_rn_0000759
PH_rn_0000760
PH_rn_0000761
PH_rn_0000762
PH_rn_0000763
PH_rn_0000764	2.23507e-06	8.59592e-06	9.06189e-07	997.837	667.024	2241.51	0.213205	0.21044	0.211972	-0.323317	1.05047	1.34771	0.465052	0.0241945	0.00638142	RGD1305481	hypothetical LOC294030	1	294030	NM_001047856.1	114145677	NP_001041321.1	ENSRNOG00000012641	ENSRNOT00000016881	ENSRNOP00000016881
PH_rn_0000765
PH_rn_0000766
PH_rn_0000767
PH_rn_0000768
PH_rn_0000769
PH_rn_0000770
PH_rn_0000771
PH_rn_0000772
PH_rn_0000773
PH_rn_0000774
PH_rn_0000775
PH_rn_0000776
PH_rn_0000777
PH_rn_0000778
PH_rn_0000779
PH_rn_0000780
PH_rn_0000781
PH_rn_0000782
PH_rn_0000783
PH_rn_0000784	0.0633826	0.00134153	0.247989	58.6963	187.016	59.089	0.357032	0.251023	0.363336	1.67726	-0.382828	-1.96987	0.0153219	0.601369	0.00693928	LOC499541	LRRGT00045	1	499541	NM_001047942.1	114145699	NP_001041407.1	ENSRNOG00000030171	ENSRNOT00000049559	ENSRNOP00000039008
PH_rn_0000785
PH_rn_0000786
PH_rn_0000787
PH_rn_0000788
PH_rn_0000789
PH_rn_0000790	8.32477e-07	5.4543e-06	1.0939e-05	2038.45	790.663	623.825	0.207083	0.207739	0.225691	-1.06974	-1.85713	-0.770726	0.0229654	0.000745016	0.0991759	Tmem51	transmembrane protein 51	1	500578	NM_001109273.1	157817092	NP_001102743.1	ENSRNOG00000014197	ENSRNOT00000019171	ENSRNOP00000019171
PH_rn_0000791
PH_rn_0000792
PH_rn_0000793
PH_rn_0000794
PH_rn_0000795
PH_rn_0000796	0.000343671	4.40907e-06	9.08586e-05	199.965	862.352	346.784	0.256358	0.20651	0.239888	2.26642	0.499838	-1.75777	0.000338055	0.319521	0.00177132	LOC499418	similar to Putative protein C21orf56 homolog	1	499418	NM_001024296.1	66730328	NP_001019467.1	ENSRNOG00000001262	ENSRNOT00000001704	ENSRNOP00000001704
PH_rn_0000797
PH_rn_0000798	0.0337184	0.000171396	0.0637521	69.6396	291.953	86.2118	0.337555	0.231568	0.321473	2.11913	-0.0979596	-2.14152	0.002317	0.882546	0.00203963	Cox19	COX19 cytochrome c oxidase assembly homolog (S. cerevisiae)	1	304330	NM_001107126.1	157820188	NP_001100596.1	ENSRNOG00000001290	ENSRNOT00000001735	ENSRNOP00000001735
PH_rn_0000799
PH_rn_0000800
PH_rn_0000801
PH_rn_0000802
PH_rn_0000803
PH_rn_0000804	4.11076e-07	3.07533e-07	3.29066e-07	6267.57	38467.1	19602	0.203019	0.192822	0.207105	2.77201	1.70396	-0.963194	2.49621e-05	0.000964638	0.0305646	Nnat	neuronatin	1	94270	"NM_053601.1,NM_181687.1"	16758385;32140177	"NP_446053.1,NP_859015.1"	ENSRNOG00000024923	ENSRNOT00000034166	ENSRNOP00000034212
PH_rn_0000805
PH_rn_0000806
PH_rn_0000807
PH_rn_0000808
PH_rn_0000809
PH_rn_0000810
PH_rn_0000811
PH_rn_0000812
PH_rn_0000813
PH_rn_0000814	0.000196494	0.00137912	0.0199016	227.821	185.977	112.366	0.250164	0.251338	0.299287	-0.245244	-1.36152	-1.045	0.638123	0.0253931	0.0822242	RGD1310423	similar to hypothetical protein FLJ31737	1	361112	NM_001029920.1	71361620	NP_001025091.1	ENSRNOG00000020078	ENSRNOT00000027198	ENSRNOP00000027198
PH_rn_0000815
PH_rn_0000816
PH_rn_0000817
PH_rn_0000818	0.00484421	0.755588	0.771928	110.429	22.8575	32.9348	0.294009	0.997731	0.45169	-2.29212	-2.11118	0.29542	0.0275066	0.0130311	0.845667	LOC502176	hypothetical protein LOC502176	1	502176	NM_001025057.2	73532752	NP_001020228.2	ENSRNOG00000030321	ENSRNOT00000045098	ENSRNOP00000040086
PH_rn_0000819
PH_rn_0000820
PH_rn_0000821
PH_rn_0000822
PH_rn_0000823
PH_rn_0000824	0.0395751	0.000832132	0.815236	66.6551	206.757	30.9975	0.341734	0.246035	0.463538	1.64998	-1.48127	-3.00914	0.0141214	0.0879054	0.000815972	LOC360228	WDNM1 homolog	1	360228	NM_001003706.3	124286794	NP_001003706.2	ENSRNOG00000029668	"ENSRNOT00000064775,ENSRNOT00000042643"	"ENSRNOP00000063500,ENSRNOP00000049454"
PH_rn_0000825
PH_rn_0000826
PH_rn_0000827
PH_rn_0000828
PH_rn_0000829
PH_rn_0000830
PH_rn_0000831
PH_rn_0000832
PH_rn_0000833
PH_rn_0000834
PH_rn_0000835
PH_rn_0000836
PH_rn_0000837
PH_rn_0000838
PH_rn_0000839
PH_rn_0000840
PH_rn_0000841
PH_rn_0000842	0.246138	1.66038e-05	0.398921	37.8044	538.191	49.4023	0.42641	0.214586	0.388179	3.89962	0.0160407	-3.79927	3.30773e-05	0.984341	3.58202e-05	Apoc2	apolipoprotein C-II	1	292697	NM_001085352.1	145553985	NP_001078821.1	ENSRNOG00000018402	ENSRNOT00000024800	ENSRNOP00000024800
PH_rn_0000843
PH_rn_0000844	0.98373	0.000216568	0.975632	9.94852	277.407	20.3421	0.761663	0.233616	0.55329	NA	NA	-4.08969	NA	NA	0.000120179	Hsfy2	"heat shock transcription factor, Y linked 2"	1	316409	NM_001012132.1	58865833	NP_001012132.1	ENSRNOG00000038569	ENSRNOT00000058831	ENSRNOP00000055621
PH_rn_0000845
PH_rn_0000846
PH_rn_0000847
PH_rn_0000848
PH_rn_0000849
PH_rn_0000850
PH_rn_0000851
PH_rn_0000852
PH_rn_0000853
PH_rn_0000854
PH_rn_0000855
PH_rn_0000856	1.3706e-06	6.6258e-06	7.14286e-07	1357.97	733.519	2859.52	0.210135	0.208883	0.210798	-0.602769	0.986198	1.55214	0.177461	0.031209	0.00241203	Fam81a	"family with sequence similarity 81, member A"	1	315789	NM_001108163.1	157823248	NP_001101633.1	ENSRNOG00000011123	ENSRNOT00000014812	ENSRNOP00000014812
PH_rn_0000857
PH_rn_0000858
PH_rn_0000859
PH_rn_0000860
PH_rn_0000861	0.668128	4.99296e-05	0.900255	9.94852	393.773	25.1855	3.88598	0.222036	0.571747	NA	NA	-4.30009	NA	NA	4.41623e-05	Itih4	"inter alpha-trypsin inhibitor, heavy chain 4"	1	54404	NM_019369.2	126722990	NP_062242.2	ENSRNOG00000017381	"ENSRNOT00000048344,ENSRNOT00000061294"	"ENSRNOP00000048673,ENSRNOP00000058007"
PH_rn_0000862
PH_rn_0000863	1.1511e-06	4.32788e-06	7.63462e-06	1533.07	873.781	705.193	0.20903	0.206457	0.223516	-0.511564	-1.28189	-0.739944	0.244801	0.00925256	0.109405	Dhdds	dehydrodolichyl diphosphate synthase	1	298541	NM_001011978.1	58865531	NP_001011978.1	ENSRNOG00000014665	"ENSRNOT00000065414,ENSRNOT00000064065,ENSRNOT00000065740,ENSRNOT00000020051"	"ENSRNOP00000060457,ENSRNOP00000059808,ENSRNOP00000061425,ENSRNOP00000020051"
PH_rn_0000864
PH_rn_0000865
PH_rn_0000866
PH_rn_0000867
PH_rn_0000868
PH_rn_0000869
PH_rn_0000870
PH_rn_0000871
PH_rn_0000872
PH_rn_0000873
PH_rn_0000874
PH_rn_0000875
PH_rn_0000876
PH_rn_0000877
PH_rn_0000878	7.19651e-05	3.86794e-06	0.000157466	292.486	912.223	305.132	0.240182	0.205764	0.244099	1.83516	-0.210107	-2.00161	0.00131481	0.666469	0.00071738	Rps4y2	"ribosomal protein S4, Y-linked 2"	1	690845	NM_001109612.1	157819704	NP_001103082.1	ENSRNOG00000031041	ENSRNOT00000043543	ENSRNOP00000049546
PH_rn_0000879
PH_rn_0000880
PH_rn_0000881
PH_rn_0000882
PH_rn_0000883
PH_rn_0000884
PH_rn_0000885
PH_rn_0000886
PH_rn_0000887
PH_rn_0000888
PH_rn_0000889
PH_rn_0000890
PH_rn_0000891
PH_rn_0000892
PH_rn_0000893	5.59146e-05	4.28184e-05	0.000352248	312.384	410.396	255.729	0.237847	0.220964	0.250778	0.525364	-0.567438	-1.07391	0.27974	0.258614	0.0410417	Csf2ra	granulocyte-macrophage colony stimulating receptor alpha	1	652957	NM_001037660.1	83320106	NP_001032749.1	NA	NA	NA
PH_rn_0000894
PH_rn_0000895
PH_rn_0000896
PH_rn_0000897
PH_rn_0000898
PH_rn_0000899	0.000909979	4.29197e-05	0.00085261	160.171	410.396	213.108	0.268304	0.220996	0.259058	1.44564	0.0813775	-1.31222	0.011243	0.877506	0.0172674	LOC685694	similar to TruB pseudouridine (psi) synthase homolog 2	1	685694	XM_001064878.2	293357731	XP_001064878.2	NA	NA	NA
PH_rn_0000900	0.0925371	0.00393514	0.151985	52.7272	149.613	68.7757	0.37225	0.263776	0.345548	1.50298	-0.0109425	-1.44062	0.0330407	0.987882	0.0355849	Tmco5b	transmembrane and coiled-coil domains 5B	1	366158	"XM_575205.2,XM_001080546.2"	109468609;293346195	"XP_575205.2,XP_001080546.1"	NA	NA	NA
PH_rn_0000901
PH_rn_0000902
PH_rn_0000903
PH_rn_0000904
PH_rn_0000905
PH_rn_0000906
PH_rn_0000907
PH_rn_0000908
PH_rn_0000909
PH_rn_0000910
PH_rn_0000911
PH_rn_0000912	0.00123287	0.0532637	6.52659e-05	150.223	84.1573	375.845	0.272641	0.30889	0.237469	-0.823187	1.01751	1.76719	0.182681	0.0573135	0.00450049	Golim4	golgi integral membrane protein 4	1	310526	"XM_001070329.2,XM_227268.5,XM_001062460.2,XM_001062524.2"	293357300;293357297;293345411;293345408	"XP_001070329.2,XP_227268.3,XP_001062460.2,XP_001062524.1"	ENSRNOG00000024213	"ENSRNOT00000037115,ENSRNOT00000064588"	"ENSRNOP00000035176,ENSRNOP00000060365"
PH_rn_0000913
PH_rn_0000914
PH_rn_0000915
PH_rn_0000916
PH_rn_0000917	0.012613	9.06669e-06	0.00665511	88.5418	654.556	140.457	0.312802	0.210761	0.282188	2.99723	0.28714	-2.59711	8.3907e-05	0.62927	0.000188957	Hoxa9l	homeobox A9-like	1	297099	"XM_002729313.1,XM_001057018.2"	293358576;293346799	"XP_002729359.1,XP_001057018.1"	ENSRNOG00000006906	ENSRNOT00000009487	ENSRNOP00000009487
PH_rn_0000918
PH_rn_0000919
PH_rn_0000920	0.0014969	0.404572	0.0195788	143.259	46.754	112.366	0.275122	0.591824	0.298281	-1.62009	-0.714794	0.951555	0.046573	0.229916	0.260981	Adamtsl2	ADAMTS-like 2	1	311827	"XM_231125.4,XM_001078833.1"	109467950;109469659	"XP_231125.3,XP_001078833.1"	NA	NA	NA
PH_rn_0000921	0.00468304	3.2374e-05	7.11566e-06	111.423	442.605	723.598	0.293535	0.21901	0.223106	2.07075	2.40996	0.282269	0.00136236	0.000271938	0.534177	RGD1564285	similar to hypothetical protein 4930509O22	1	299662	"XM_234965.5,XM_001079282.1"	293360418;109481720	"XP_234965.5,XP_001079282.1"	NA	NA	NA
PH_rn_0000922
PH_rn_0000923
PH_rn_0000924
PH_rn_0000925	0.588123	0.00161671	0.00602015	23.8764	179.743	143.363	0.525158	0.253014	0.280886	2.90632	2.23417	-0.641618	0.00143959	0.00737162	0.255118	LOC680126	hypothetical protein LOC680126	1	680126	"XM_002729619.1,XM_002726733.1"	293359867;293348022	"XP_002729665.1,XP_002726779.1"	NA	NA	NA
PH_rn_0000926
PH_rn_0000927
PH_rn_0000928
PH_rn_0000929
PH_rn_0000930
PH_rn_0000931
PH_rn_0000932
PH_rn_0000933
PH_rn_0000934
PH_rn_0000935
PH_rn_0000936
PH_rn_0000937	1.30494e-06	8.19545e-06	9.28427e-07	1398.76	678.453	2205.67	0.209809	0.210152	0.212118	-0.76685	0.557798	1.30006	0.0924258	0.198988	0.00795948	Csrnp3	cysteine-serine-rich nuclear protein 3	1	311093	"XM_229993.5,XM_001056212.2"	293357828;293346026	"XP_229993.4,XP_001056212.2"	NA	NA	NA
PH_rn_0000938
PH_rn_0000939
PH_rn_0000940
PH_rn_0000941
PH_rn_0000942
PH_rn_0000943
PH_rn_0000944
PH_rn_0000945
PH_rn_0000946
PH_rn_0000947
PH_rn_0000948
PH_rn_0000949
PH_rn_0000950	0.0527492	0.000403635	0.1439	61.6808	241.043	69.7444	0.350493	0.238995	0.342753	1.99595	-0.22412	-2.13174	0.00442246	0.749093	0.00294921	LOC100362414	osteopetrosis associated transmembrane protein 1-like	1	100362414	XM_002728982.1	293356913	XP_002729028.1	NA	NA	NA
PH_rn_0000951	0.0671504	0.0397912	0.000499751	57.7014	90.3911	237.325	0.358815	0.302449	0.253838	0.634278	1.69359	1.06185	0.36096	0.010369	0.0707497	RGD1307071	similar to uncharacterized hypothalamus protein HT013	1	311502	"XM_230657.5,XM_001055449.2"	293358117;293346350	"XP_230657.4,XP_001055449.1"	ENSRNOG00000025141	ENSRNOT00000036527	ENSRNOP00000030018
PH_rn_0000952
PH_rn_0000953
PH_rn_0000954
PH_rn_0000955
PH_rn_0000956
PH_rn_0000957
PH_rn_0000958	0.0176393	0.682861	0.018753	81.5779	32.2083	113.335	0.320161	0.440636	0.297447	-1.36988	0.0811117	1.53208	0.0925363	0.895629	0.0465883	LOC100362836	rCG49027-like	1	100362836	"XM_002729781.1,XM_002726882.1"	293360478;293348576	"XP_002729827.1,XP_002726928.1"	NA	NA	NA
PH_rn_0000959
PH_rn_0000960
PH_rn_0000961
PH_rn_0000962
PH_rn_0000963
PH_rn_0000964
PH_rn_0000965
PH_rn_0000966
PH_rn_0000967	0.337774	0.000339035	0.813923	32.8301	250.394	30.9975	0.444031	0.237413	0.466492	2.95232	-0.435057	-3.31719	0.00058299	0.638378	0.000334209	LOC690311	similar to Alpha-1-antitrypsin-related protein precursor	1	690311	XM_001074053.2	293360073	XP_001074053.2	NA	NA	NA
PH_rn_0000968
PH_rn_0000969
PH_rn_0000970
PH_rn_0000971
PH_rn_0000972	0.000153647	0.050267	0.000463862	241.749	85.1962	241.199	0.2476	0.306948	0.253199	-1.47162	-0.303336	1.16716	0.0186649	0.549107	0.0503212	LOC100362632	hypothetical protein LOC100362632	1	100362632	XM_002729660.1	293360088	XP_002729706.1	NA	NA	NA
PH_rn_0000973
PH_rn_0000974
PH_rn_0000975
PH_rn_0000976
PH_rn_0000977
PH_rn_0000978	7.24914e-05	2.38748e-05	0.000222896	291.492	482.086	282.852	0.240213	0.216935	0.246986	0.855656	-0.319951	-1.17095	0.0867847	0.516152	0.0256959	LOC679119	similar to bone morphogenetic protein 8b	1	679119	"XM_002729526.1,XM_001054775.1"	293359513;109477175	"XP_002729572.1,XP_001054775.1"	ENSRNOG00000033209	ENSRNOT00000050949	ENSRNOP00000049595
PH_rn_0000979
PH_rn_0000980
PH_rn_0000981
PH_rn_0000982
PH_rn_0000983
PH_rn_0000984
PH_rn_0000985
PH_rn_0000986
PH_rn_0000987
PH_rn_0000988
PH_rn_0000989
PH_rn_0000990
PH_rn_0000991
PH_rn_0000992
PH_rn_0000993
PH_rn_0000994	8.55164e-06	5.09479e-06	5.60415e-05	554.133	812.481	390.375	0.222482	0.207343	0.236376	0.770722	-0.756068	-1.4973	0.0998014	0.116071	0.00502415	Rspo4	"R-spondin family, member 4"	1	499918	XM_575261.3	293358156	XP_575261.3	NA	NA	NA
PH_rn_0000995
PH_rn_0000996
PH_rn_0000997
PH_rn_0000998
PH_rn_0000999
PH_rn_0001000
PH_rn_0001001
PH_rn_0001002
PH_rn_0001003
PH_rn_0001004
PH_rn_0001005
PH_rn_0001006	0.00024136	2.71778e-05	0.00384476	216.878	465.462	156.925	0.252359	0.217847	0.275238	1.20174	-0.797018	-1.93909	0.0244825	0.149141	0.00179619	LOC691864	hypothetical protein LOC691864	1	691864	XM_001079901.2	293360437	XP_001079901.2	NA	NA	NA
PH_rn_0001007
PH_rn_0001008
PH_rn_0001009	0.000106149	2.06912e-05	0.000107322	264.631	502.866	334.192	0.243871	0.215993	0.241233	1.05159	0.0609169	-1.01729	0.0408664	0.900204	0.0449798	Atp8b3	"ATPase, Class I, type 8B, member 3"	1	299616	"XM_234937.5,XM_001076355.2"	293360372;293348483	"XP_234937.3,XP_001076355.1"	NA	NA	NA
PH_rn_0001010
PH_rn_0001011
PH_rn_0001012
PH_rn_0001013
PH_rn_0001014
PH_rn_0001015
PH_rn_0001016	0.000267028	4.18256e-05	0.000137287	211.903	413.513	314.818	0.253489	0.22083	0.243024	1.05889	0.279705	-0.819122	0.045013	0.574566	0.102634	LOC691561	hypothetical protein LOC691561	1	691561	XM_001078835.2	293360121	XP_001078835.2	NA	NA	NA
PH_rn_0001017
PH_rn_0001018
PH_rn_0001019
PH_rn_0001020
PH_rn_0001021
PH_rn_0001022
PH_rn_0001023
PH_rn_0001024
PH_rn_0001025
PH_rn_0001026
PH_rn_0001027
PH_rn_0001028
PH_rn_0001029
PH_rn_0001030
PH_rn_0001031
PH_rn_0001032	0.0915127	1.22863e-06	0.00371678	52.7272	1734.06	157.893	0.370495	0.19958	0.274754	5.18459	1.21803	-3.81095	2.80837e-06	0.065669	8.18323e-06	RGD1563510	similar to RIKEN cDNA 8430427H17 gene	1	362240	"XM_342547.4,XM_002726257.1,XM_001063400.2"	293358171;293346401;293346399	"XP_342548.4,XP_002726303.1,XP_001063400.2"	NA	NA	NA
PH_rn_0001033	8.22451e-07	5.33815e-06	7.35739e-07	2062.33	796.896	2764.59	0.20701	0.207606	0.210942	-1.07463	0.36467	1.38308	0.0224021	0.38938	0.00515455	Ylpm1	YLP motif containing 1	1	299199	"XM_234416.5,XM_001057111.2"	293360043;293348191	"XP_234416.5,XP_001057111.2"	ENSRNOG00000027317	ENSRNOT00000006492	ENSRNOP00000006492
PH_rn_0001034
PH_rn_0001035
PH_rn_0001036
PH_rn_0001037
PH_rn_0001038
PH_rn_0001039
PH_rn_0001040
PH_rn_0001041
PH_rn_0001042
PH_rn_0001043
PH_rn_0001044
PH_rn_0001045
PH_rn_0001046
PH_rn_0001047	0.198878	0.396044	0.0013129	40.7889	44.6761	194.703	0.407351	0.390505	0.2632	0.0914849	1.90743	1.82646	0.912026	0.00807876	0.010183	LOC690463	hypothetical protein LOC690463	1	690463	XM_001074509.2	293359991	XP_001074509.2	NA	NA	NA
PH_rn_0001048
PH_rn_0001049
PH_rn_0001050
PH_rn_0001051
PH_rn_0001052
PH_rn_0001053
PH_rn_0001054
PH_rn_0001055
PH_rn_0001056
PH_rn_0001057
PH_rn_0001058
PH_rn_0001059
PH_rn_0001060
PH_rn_0001061
PH_rn_0001062	0.708122	0.000455917	0.701862	19.897	234.809	35.8409	0.617474	0.24013	0.439413	3.57587	0.494268	-3.00688	0.000322916	0.634066	0.000596803	Abcb5	"ATP-binding cassette, subfamily B (MDR/TAP), member 5"	1	314537	"XM_234725.5,XM_001062082.2"	293360298;293348438	"XP_234725.4,XP_001062082.1"	NA	NA	NA
PH_rn_0001063
PH_rn_0001064
PH_rn_0001065
PH_rn_0001066
PH_rn_0001067	1.30907e-06	7.24965e-05	6.52256e-06	1392.79	358.448	746.846	0.20982	0.224796	0.222589	-1.72977	-1.06409	0.62286	0.00152063	0.0250354	0.183508	LOC100363441	hypothetical protein LOC100363441	1	100363441	"XM_002729784.1,XM_002726885.1"	293360496;293348590	"XP_002729830.1,XP_002726931.1"	NA	NA	NA
PH_rn_0001068
PH_rn_0001069
PH_rn_0001070
PH_rn_0001071
PH_rn_0001072
PH_rn_0001073
PH_rn_0001074
PH_rn_0001075
PH_rn_0001076
PH_rn_0001077
PH_rn_0001078
PH_rn_0001079	1.26887e-05	0.000542395	7.08415e-06	483.498	226.497	724.566	0.225457	0.241839	0.223076	-0.982414	0.354271	1.29277	0.0554419	0.434079	0.013349	Slc45a4	"solute carrier family 45, member 4"	1	315054	"XM_235397.5,XM_002729819.1,XM_001068888.2,XM_002726935.1"	293360647;293360645;293348740;293348738	"XP_235397.4,XP_002729865.1,XP_001068888.1,XP_002726981.1"	NA	NA	NA
PH_rn_0001080
PH_rn_0001081
PH_rn_0001082
PH_rn_0001083
PH_rn_0001084	7.85352e-05	0.00406112	3.22102e-05	285.523	148.574	451.401	0.240965	0.264142	0.232567	-0.877251	0.39295	1.22881	0.106767	0.410932	0.0239365	RGD1309489	similar to Est1p-like protein B	1	314915	"XM_002729808.1,XM_002726926.1"	293360597;293348690	"XP_002729854.1,XP_002726972.1"	ENSRNOG00000024507	ENSRNOT00000037006	ENSRNOP00000061042
PH_rn_0001085	0.00318264	0.000164729	0.034068	121.372	295.07	99.7732	0.286845	0.231297	0.308617	1.35205	-0.660759	-1.94655	0.0217346	0.283103	0.00336017	LOC100359990	hypothetical protein LOC100359990	1	100359990	"XM_002729172.1,XM_002726190.1"	293357868;293346066	"XP_002729218.1,XP_002726236.1"	NA	NA	NA
PH_rn_0001086
PH_rn_0001087
PH_rn_0001088	1.23015e-06	4.32903e-05	9.34577e-06	1457.46	409.358	656.759	0.209437	0.221051	0.224714	-1.59941	-1.32072	0.254156	0.00251247	0.00792667	0.57837	Cml3	camello-like 3	1	113892	"XM_575585.3,XM_001074100.2"	293358790;293346901	"XP_575585.3,XP_001074100.2"	NA	NA	NA
PH_rn_0001089
PH_rn_0001090	5.31617e-06	6.04368e-06	2.26827e-05	664.561	759.493	497.897	0.219054	0.208338	0.230253	0.428335	-0.651467	-1.03831	0.341993	0.162412	0.0341124	Fam84b	"family with sequence similarity 84, member B"	1	315019	"XM_235349.5,XM_001065586.2"	293360631;293348723	"XP_235349.1,XP_001065586.1"	NA	NA	NA
PH_rn_0001091
PH_rn_0001092
PH_rn_0001093
PH_rn_0001094
PH_rn_0001095
PH_rn_0001096	0.000261676	0.0109674	7.13166e-05	212.898	120.522	368.095	0.253263	0.278332	0.238144	-0.787993	0.500264	1.22277	0.164212	0.314711	0.0290585	RGD1563296	similar to component of oligomeric golgi complex 5 isoform 1	1	314030	"XM_002729621.1,XM_001076141.2"	293359859;293348011	"XP_002729667.1,XP_001076141.1"	NA	NA	NA
PH_rn_0001097
PH_rn_0001098
PH_rn_0001099
PH_rn_0001100
PH_rn_0001101
PH_rn_0001102
PH_rn_0001103
PH_rn_0001104
PH_rn_0001105
PH_rn_0001106
PH_rn_0001107
PH_rn_0001108
PH_rn_0001109
PH_rn_0001110
PH_rn_0001111
PH_rn_0001112
PH_rn_0001113	0.0073255	0.00484686	0.330761	100.48	143.379	53.2769	0.301647	0.266612	0.376243	0.529488	-1.30152	-1.73845	0.375095	0.0756571	0.018677	Rad51l1	RAD51-like 1 (S. cerevisiae)	1	500679	XM_576058.3	293360009	XP_576058.3	NA	NA	NA
PH_rn_0001114
PH_rn_0001115
PH_rn_0001116
PH_rn_0001117
PH_rn_0001118	6.42162e-06	1.20656e-06	4.31061e-06	616.808	1757.95	880.523	0.2204	0.199487	0.220226	1.76933	0.311036	-1.40921	0.00112887	0.483891	0.00503301	Col8a2	"collagen, type VIII, alpha 2"	1	313592	"XM_233542.5,XM_001057987.2"	293359531;293347637	"XP_233542.4,XP_001057987.1"	NA	NA	NA
PH_rn_0001119	0.9377	1.11042e-06	0.792017	12.9331	1873.28	31.9662	0.676479	0.199061	0.461782	NA	NA	-6.17842	NA	NA	1.87702e-06	LOC100359947	glycoprotein (predicted)-like	1	100359947	XM_002729192.1	293357985	XP_002729238.1	NA	NA	NA
PH_rn_0001120
PH_rn_0001121
PH_rn_0001122
PH_rn_0001123
PH_rn_0001124
PH_rn_0001125
PH_rn_0001126
PH_rn_0001127
PH_rn_0001128
PH_rn_0001129
PH_rn_0001130
PH_rn_0001131
PH_rn_0001132
PH_rn_0001133
PH_rn_0001134
PH_rn_0001135	0.0243906	0.00261288	0.0980033	75.6087	163.12	77.4937	0.32879	0.258794	0.3325	1.1191	-0.378653	-1.39477	0.0799479	0.573712	0.035964	LOC100361007	rCG32064-like	1	100361007	"XM_002729246.1,XM_002726288.1"	293358230;293346458	"XP_002729292.1,XP_002726334.1"	ENSRNOG00000042443	ENSRNOT00000050465	ENSRNOP00000040881
PH_rn_0001136
PH_rn_0001137
PH_rn_0001138
PH_rn_0001139
PH_rn_0001140
PH_rn_0001141	1.92719e-06	0.000266878	2.13149e-06	1085.38	264.94	1233.12	0.212252	0.235455	0.216373	-1.83614	0.0271531	1.80736	0.00118288	0.94956	0.0012253	LOC100360914	F-box and WD-40 domain protein 7	1	100360914	XM_002729089.1	293357313	XP_002729135.1	NA	NA	NA
PH_rn_0001142	5.72243e-06	2.476e-06	2.40511e-06	652.623	1206.25	1157.56	0.219684	0.203776	0.21703	1.14718	0.639999	-0.488142	0.0188672	0.156269	0.268463	Sh3gl2	SH3-domain GRB2-like 2	1	116743	"XM_342857.4,XM_001070855.2"	293359341;293347447	"XP_342858.4,XP_001070855.2"	NA	NA	NA
PH_rn_0001143
PH_rn_0001144
PH_rn_0001145
PH_rn_0001146
PH_rn_0001147
PH_rn_0001148
PH_rn_0001149
PH_rn_0001150
PH_rn_0001151
PH_rn_0001152
PH_rn_0001153
PH_rn_0001154
PH_rn_0001155
PH_rn_0001156	0.01211	1.01912e-06	0.0339143	89.5367	2008.35	99.7732	0.31213	0.198624	0.308261	4.64754	-0.238986	-4.68486	3.41621e-06	0.703113	3.31919e-06	LOC100360074	hypothetical protein LOC100360074	1	100360074	XM_002729193.1	293357991	XP_002729239.1	ENSRNOG00000037309	ENSRNOT00000056447	ENSRNOP00000053285
PH_rn_0001157
PH_rn_0001158	2.9651e-06	0.000129561	7.3225e-06	862.537	311.694	715.848	0.215065	0.229309	0.223269	-1.26983	-0.461544	0.761946	0.0130091	0.302281	0.111629	Ptpn3	"protein tyrosine phosphatase, non-receptor type 3"	1	362524	"XM_001059757.2,XM_001055793.2"	293359272;293347385	"XP_001059757.1,XP_001055793.1"	NA	NA	NA
PH_rn_0001159
PH_rn_0001160
PH_rn_0001161
PH_rn_0001162
PH_rn_0001163
PH_rn_0001164
PH_rn_0001165
PH_rn_0001166
PH_rn_0001167
PH_rn_0001168
PH_rn_0001169
PH_rn_0001170	4.42019e-07	1.31481e-06	4.27693e-07	5196.11	1650.94	6680.93	0.203426	0.199929	0.208331	-1.33631	0.385346	1.68182	0.00569823	0.356885	0.00116333	LOC100360120	hypothetical protein LOC100360120	1	100360120	"XM_002729434.1,XM_002726470.1"	293359020;293347145	"XP_002729480.1,XP_002726516.1"	NA	NA	NA
PH_rn_0001171
PH_rn_0001172
PH_rn_0001173
PH_rn_0001174
PH_rn_0001175
PH_rn_0001176
PH_rn_0001177
PH_rn_0001178
PH_rn_0001179	0.00219269	0.528267	0.0698716	132.315	38.4422	84.2744	0.281167	0.417658	0.323427	-1.79265	-1.03453	0.83284	0.0202845	0.10839	0.26912	Osbpl3	oxysterol binding protein-like 3	1	362360	"XM_002729308.1,XM_342683.4,XM_002726381.1,XM_001055606.2"	293358563;293358561;293346787;293346785	"XP_002729354.1,XP_342684.4,XP_002726427.1,XP_001055606.2"	NA	NA	NA
PH_rn_0001180
PH_rn_0001181	0.0499588	0.000276486	0.0263072	62.6757	261.823	105.585	0.349066	0.23559	0.303703	2.10059	0.362263	-1.67183	0.00293622	0.57824	0.0087214	Tctex1d4	Tctex1 domain containing 4	1	313527	"XM_233427.5,XM_001071721.2"	293359460;293347571	"XP_233427.4,XP_001071721.1"	ENSRNOG00000018463	ENSRNOT00000024921	ENSRNOP00000024921
PH_rn_0001182
PH_rn_0001183
PH_rn_0001184
PH_rn_0001185
PH_rn_0001186
PH_rn_0001187
PH_rn_0001188
PH_rn_0001189
PH_rn_0001190
PH_rn_0001191
PH_rn_0001192
PH_rn_0001193
PH_rn_0001194
PH_rn_0001195
PH_rn_0001196	0.0811819	0.996246	0.000123662	54.7169	10.3898	322.568	0.366357	0.880709	0.242224	NA	2.23406	NA	NA	0.00143859	NA	Wnt2	wingless-type MMTV integration site family member 2	1	114487	"XM_575397.3,XM_001059030.2"	293358442;293346668	"XP_575397.1,XP_001059030.1"	ENSRNOG00000007843	ENSRNOT00000010427	ENSRNOP00000010427
PH_rn_0001197
PH_rn_0001198
PH_rn_0001199
PH_rn_0001200
PH_rn_0001201
PH_rn_0001202
PH_rn_0001203
PH_rn_0001204
PH_rn_0001205
PH_rn_0001206
PH_rn_0001207
PH_rn_0001208
PH_rn_0001209
PH_rn_0001210
PH_rn_0001211
PH_rn_0001212
PH_rn_0001213
PH_rn_0001214	3.59289e-06	1.67078e-06	1.55702e-06	786.928	1409.89	1484.97	0.216349	0.201185	0.214724	1.12575	0.759879	-0.340571	0.0190853	0.0930066	0.428971	LOC100360470	hypothetical protein LOC100360470	1	100360470	"XM_002729751.1,XM_002726862.1"	293360355;293348463	"XP_002729797.1,XP_002726908.1"	NA	NA	NA
PH_rn_0001215	5.02249e-06	0.000311115	2.22468e-06	682.469	382.344	1205.03	0.218685	0.251715	0.216603	-0.656991	0.638409	1.22265	0.181181	0.156083	0.0162783	Hectd1	HECT domain containing 1	1	362736	"XM_343060.4,XM_001078686.2"	293359899;293348057	"XP_343061.4,XP_001078686.2"	ENSRNOG00000006905	ENSRNOT00000008459	ENSRNOP00000008459
PH_rn_0001216	0.0010444	0.956376	0.747983	156.192	18.7016	33.9035	0.270467	0.56584	0.449541	NA	-2.55468	NA	NA	0.0029474	NA	LOC100361322	PPE FAMILY PROTEIN-like	1	100361322	XM_002729128.1	293357629	XP_002729174.1	NA	NA	NA
PH_rn_0001217
PH_rn_0001218
PH_rn_0001219
PH_rn_0001220
PH_rn_0001221
PH_rn_0001222
PH_rn_0001223
PH_rn_0001224
PH_rn_0001225
PH_rn_0001226
PH_rn_0001227
PH_rn_0001228
PH_rn_0001229
PH_rn_0001230
PH_rn_0001231	0.000482789	0.0202386	0.000103139	185.042	107.015	346.784	0.260369	0.291461	0.241964	-0.765005	0.608215	1.30469	0.190541	0.234743	0.0244358	Gpr176	G protein-coupled receptor 176	1	117257	"XM_342493.4,XM_001080723.2"	293357987;293346209	"XP_342494.3,XP_001080723.1"	ENSRNOG00000005971	ENSRNOT00000007882	ENSRNOP00000007882
PH_rn_0001232
PH_rn_0001233
PH_rn_0001234
PH_rn_0001235
PH_rn_0001236
PH_rn_0001237
PH_rn_0001238
PH_rn_0001239
PH_rn_0001240
PH_rn_0001241
PH_rn_0001242
PH_rn_0001243
PH_rn_0001244
PH_rn_0001245
PH_rn_0001246
PH_rn_0001247
PH_rn_0001248
PH_rn_0001249	2.04115e-06	6.63928e-07	2.03883e-06	1080.41	3105.51	1264.12	0.212777	0.196493	0.216139	1.82412	0.0710752	-1.71054	0.000742688	0.868605	0.00117027	LOC100363421	hypothetical protein LOC100363421	1	100363421	XM_002729466.1	293359185	XP_002729512.1	NA	NA	NA
PH_rn_0001250
PH_rn_0001251
PH_rn_0001252
PH_rn_0001253
PH_rn_0001254
PH_rn_0001255
PH_rn_0001256
PH_rn_0001257
PH_rn_0001258
PH_rn_0001259
PH_rn_0001260
PH_rn_0001261
PH_rn_0001262
PH_rn_0001263
PH_rn_0001264
PH_rn_0001265
PH_rn_0001266
PH_rn_0001267
PH_rn_0001268
PH_rn_0001269
PH_rn_0001270
PH_rn_0001271
PH_rn_0001272
PH_rn_0001273
PH_rn_0001274
PH_rn_0001275
PH_rn_0001276
PH_rn_0001277
PH_rn_0001278
PH_rn_0001279
PH_rn_0001280
PH_rn_0001281
PH_rn_0001282	0.0169485	0.604892	0.00310926	82.5727	35.3253	163.706	0.319608	0.421282	0.27267	-1.25222	0.610976	1.92922	0.114131	0.304624	0.0104645	Rnf207	ring finger protein 207	1	691246	"XM_001075996.2,XM_002726663.1"	293359700;293347832	"XP_001075996.1,XP_002726709.1"	NA	NA	NA
PH_rn_0001283
PH_rn_0001284
PH_rn_0001285
PH_rn_0001286
PH_rn_0001287
PH_rn_0001288
PH_rn_0001289	5.92161e-06	3.54428e-06	1.20636e-05	636.705	948.587	613.169	0.219822	0.205273	0.226559	0.819099	-0.277282	-1.05604	0.0790619	0.538004	0.0291668	Neurog2	neurogenin 2	1	295475	"XM_227716.5,XM_001076231.2"	293357556;293345673	"XP_227716.5,XP_001076231.2"	ENSRNOG00000010972	ENSRNOT00000014570	ENSRNOP00000014570
PH_rn_0001290	4.00815e-07	5.18245e-07	3.52594e-07	6749.08	4450.98	13023.8	0.202878	0.195285	0.207426	-0.293958	1.00903	1.30656	0.480029	0.0250639	0.00605294	Fam171b	"family with sequence similarity 171, member B"	1	499821	"XM_575160.3,XM_001068767.2"	293357901;293346095	"XP_575160.2,XP_001068767.2"	NA	NA	NA
PH_rn_0001291
PH_rn_0001292
PH_rn_0001293
PH_rn_0001294
PH_rn_0001295
PH_rn_0001296
PH_rn_0001297
PH_rn_0001298
PH_rn_0001299
PH_rn_0001300
PH_rn_0001301
PH_rn_0001302
PH_rn_0001303
PH_rn_0001304
PH_rn_0001305	0.00525385	3.75669e-05	0.0109714	108.439	424.942	126.896	0.295482	0.220039	0.289284	2.04906	-0.144436	-2.12257	0.001536	0.806134	0.00118012	RGD1561137	similar to 40S ribosomal protein S16	1	366030	XM_345346.4	293357780	XP_345347.4	NA	NA	NA
PH_rn_0001306
PH_rn_0001307
PH_rn_0001308
PH_rn_0001309
PH_rn_0001310
PH_rn_0001311
PH_rn_0001312
PH_rn_0001313	0.000437498	6.19821e-05	0.000606238	189.022	374.032	228.607	0.259139	0.223721	0.255794	1.0733	-0.0449214	-1.08696	0.0458045	0.930665	0.0418459	LOC100362165	ribosomal protein L38-like	1	100362165	"XM_002729806.1,XM_002726908.1"	293360587;293348680	"XP_002729852.1,XP_002726954.1"	ENSRNOG00000030924	ENSRNOT00000043426	ENSRNOP00000051477
PH_rn_0001314
PH_rn_0001315
PH_rn_0001316
PH_rn_0001317
PH_rn_0001318
PH_rn_0001319
PH_rn_0001320
PH_rn_0001321
PH_rn_0001322
PH_rn_0001323
PH_rn_0001324
PH_rn_0001325
PH_rn_0001326
PH_rn_0001327
PH_rn_0001328
PH_rn_0001329
PH_rn_0001330
PH_rn_0001331
PH_rn_0001332
PH_rn_0001333
PH_rn_0001334
PH_rn_0001335
PH_rn_0001336
PH_rn_0001337
PH_rn_0001338
PH_rn_0001339
PH_rn_0001340	2.4676e-06	9.84695e-05	1.83486e-06	946.104	337.668	1342.58	0.213849	0.227615	0.21558	-1.28005	0.348563	1.55404	0.0119364	0.42224	0.00321559	Pcdh10	protocadherin 10	1	361943	XM_342242.4	293357197	XP_342243.4	NA	NA	NA
PH_rn_0001341
PH_rn_0001342
PH_rn_0001343
PH_rn_0001344	0.00286181	0.0945757	3.31201e-05	124.356	72.7285	448.495	0.285162	0.325105	0.232784	-0.770439	1.53919	2.24227	0.231715	0.00759709	0.000854998	Map4k5	mitogen-activated protein kinase kinase kinase kinase 5	1	503027	"NM_001192016.1,XM_002729632.1,XM_001076790.2,XM_002726748.1"	300795885;293359956;293348116;293348114	"NP_001178945.1,XP_002729678.1,XP_001076790.2,XP_002726794.1"	NA	NA	NA
PH_rn_0001345
PH_rn_0001346
PH_rn_0001347
PH_rn_0001348
PH_rn_0001349	0.0603723	1.97247e-05	0.935972	59.6911	518.45	14.5301	0.356294	0.215982	1.33983	3.19136	NA	NA	9.21291e-05	NA	NA	LOC100359842	rCG40906-like	1	100359842	"XM_002729254.1,XM_002726305.1"	293358280;293346521	"XP_002729300.1,XP_002726351.1"	ENSRNOG00000021551	ENSRNOT00000035071	ENSRNOP00000029664
PH_rn_0001350
PH_rn_0001351
PH_rn_0001352
PH_rn_0001353
PH_rn_0001354
PH_rn_0001355
PH_rn_0001356
PH_rn_0001357
PH_rn_0001358
PH_rn_0001359	3.25925e-06	3.43003e-05	2.31007e-06	842.64	435.332	1180.81	0.215857	0.219393	0.216802	-0.746072	0.317211	1.01116	0.112105	0.467528	0.0346559	Nfkb1	nuclear factor of kappa light polypeptide gene enhancer in B-cells 1	1	81736	"XM_342346.4,XM_001075876.2"	293357592;293345716	"XP_342347.2,XP_001075876.1"	ENSRNOG00000023258	"ENSRNOT00000040511,ENSRNOT00000068674,ENSRNOT00000036838"	"ENSRNOP00000039305,ENSRNOP00000059907,ENSRNOP00000028944"
PH_rn_0001360	0.0196932	0.657142	0.0137158	79.5882	33.2473	121.084	0.323145	0.432792	0.292539	-1.28859	0.214486	1.57996	0.110843	0.727408	0.0380405	Atp11b	"ATPase, class VI, type 11B"	1	361929	"XM_342228.4,XM_001067830.2"	293357175;293345300	"XP_342229.4,XP_001067830.2"	ENSRNOG00000012421	ENSRNOT00000016961	ENSRNOP00000016961
PH_rn_0001361
PH_rn_0001362
PH_rn_0001363
PH_rn_0001364
PH_rn_0001365
PH_rn_0001366
PH_rn_0001367
PH_rn_0001368
PH_rn_0001369
PH_rn_0001370
PH_rn_0001371
PH_rn_0001372
PH_rn_0001373
PH_rn_0001374
PH_rn_0001375
PH_rn_0001376	0.778147	7.06177e-07	0.999273	17.9073	2879.01	11.6241	0.632787	0.196792	0.772386	6.64386	NA	NA	1.16004e-06	NA	NA	LOC100359646	hypothetical protein LOC100359646	1	100359646	XM_002729663.1	293360143	XP_002729709.1	NA	NA	NA
PH_rn_0001377
PH_rn_0001378	3.66244e-06	0.000130616	5.60117e-05	779.964	310.655	489.179	0.216478	0.229324	0.242684	-1.1395	-0.896926	0.219226	0.0234543	0.063659	0.651068	Ttll11	"tubulin tyrosine ligase-like family, member 11"	1	689746	XM_001071863.2	293357772	XP_001071863.2	NA	NA	NA
PH_rn_0001379
PH_rn_0001380
PH_rn_0001381
PH_rn_0001382
PH_rn_0001383
PH_rn_0001384
PH_rn_0001385	0.857688	0.0372119	0.0978744	15.9176	97.664	77.4937	0.621656	0.315739	0.332299	2.59642	1.90051	-0.665453	0.0151393	0.0431299	0.338112	RGD1563000	similar to hypothetical protein MGC26856	1	503139	"XM_002729790.1,XM_002726897.1"	293360494;293348588	"XP_002729836.1,XP_002726943.1"	ENSRNOG00000026634	ENSRNOT00000039475	ENSRNOP00000032951
PH_rn_0001386
PH_rn_0001387
PH_rn_0001388
PH_rn_0001389	0.000233261	0.061374	0.000624283	219.862	81.0403	226.669	0.252187	0.31158	0.25591	-1.41778	-0.266719	1.15934	0.0247173	0.603126	0.0544424	RGD1310951	similar to RIKEN cDNA E130308A19	1	313202	"XM_232943.5,XM_001056641.2"	293359278;293347393	"XP_232943.3,XP_001056641.1"	ENSRNOG00000016780	ENSRNOT00000022680	ENSRNOP00000022681
PH_rn_0001390
PH_rn_0001391
PH_rn_0001392
PH_rn_0001393
PH_rn_0001394
PH_rn_0001395
PH_rn_0001396
PH_rn_0001397
PH_rn_0001398
PH_rn_0001399	6.0715e-07	1.61861e-06	5.0832e-07	2964.66	1436.91	4628.31	0.205246	0.201013	0.209151	-0.728034	0.625871	1.31396	0.0986837	0.145796	0.00641856	Ptprd	"protein tyrosine phosphatase, receptor type, D"	1	313278	"XM_233065.5,XM_001067936.2"	293359321;293347434	"XP_233065.5,XP_001067936.2"	NA	NA	NA
PH_rn_0001400
PH_rn_0001401
PH_rn_0001402
PH_rn_0001403
PH_rn_0001404
PH_rn_0001405	0.0012534	0.811224	0.347563	149.228	27.0134	52.3083	0.272693	0.473439	0.381016	-2.47693	-1.87861	0.688502	0.00403616	0.0118378	0.428134	Atxn7l1	ataxin 7-like 1	1	314033	"XM_234056.5,XM_001073904.2"	293359863;293348018	"XP_234056.5,XP_001073904.2"	NA	NA	NA
PH_rn_0001406
PH_rn_0001407
PH_rn_0001408
PH_rn_0001409
PH_rn_0001410
PH_rn_0001411
PH_rn_0001412
PH_rn_0001413
PH_rn_0001414
PH_rn_0001415
PH_rn_0001416
PH_rn_0001417
PH_rn_0001418
PH_rn_0001419
PH_rn_0001420
PH_rn_0001421
PH_rn_0001422
PH_rn_0001423
PH_rn_0001424
PH_rn_0001425	0.135093	0.247312	0.00170017	46.758	54.0269	185.016	0.388465	0.361234	0.266015	0.175341	1.63069	1.46514	0.821736	0.0180413	0.0285826	LOC100359808	hypothetical protein LOC100359808	1	100359808	XM_002729012.1	293357056	XP_002729058.1	NA	NA	NA
PH_rn_0001426
PH_rn_0001427
PH_rn_0001428
PH_rn_0001429
PH_rn_0001430	0.0187275	0.00105165	1.28795e-05	186.037	223.38	590.89	0.4136	0.256299	0.22667	0.31682	1.38566	1.02551	0.642169	0.0223404	0.0465245	Rerg	"RAS-like, estrogen-regulated, growth-inhibitor"	1	502916	"XM_578417.3,XM_001072746.2"	293359035;293347156	"XP_578417.3,XP_001072746.2"	NA	NA	NA
PH_rn_0001431
PH_rn_0001432
PH_rn_0001433
PH_rn_0001434
PH_rn_0001435
PH_rn_0001436	0.0010207	0.0208271	0.000141566	156.192	104.937	312.881	0.269866	0.289525	0.243299	-0.552598	0.696634	1.20138	0.34626	0.183682	0.0360257	Parp8	"poly (ADP-ribose) polymerase family, member 8"	1	294762	"XM_215491.5,XM_001068789.1"	293357060;109465961	"XP_215491.4,XP_001068789.1"	ENSRNOG00000010824	ENSRNOT00000060595	ENSRNOP00000057331
PH_rn_0001437
PH_rn_0001438
PH_rn_0001439
PH_rn_0001440
PH_rn_0001441
PH_rn_0001442
PH_rn_0001443
PH_rn_0001444	0.00759542	0.000214804	0.0161238	99.4852	277.407	117.209	0.302165	0.233471	0.295331	1.53696	-0.14364	-1.61282	0.0129648	0.811225	0.0096307	Tmem200b	transmembrane protein 200B	1	688757	"XM_002726598.2,XM_001068178.2"	295851897;293359568	"XP_002726644.1,XP_001068178.2"	ENSRNOG00000032018	ENSRNOT00000047917	ENSRNOP00000050131
PH_rn_0001445	0.000141238	9.48614e-05	0.000964989	246.723	335.59	207.296	0.246735	0.226844	0.260103	0.546958	-0.560151	-1.07076	0.275639	0.282004	0.0475694	LOC684998	hypothetical protein LOC684998	1	684998	"XM_001061848.2,XM_002725893.1"	293356946;293345079	"XP_001061848.1,XP_002725939.1"	NA	NA	NA
PH_rn_0001446
PH_rn_0001447	0.00203659	3.45007e-05	0.870676	135.3	435.332	28.0915	0.280448	0.21947	0.491402	1.77272	-2.6221	-4.28322	0.00349517	0.00381628	3.52562e-05	Helb	helicase (DNA) B	1	500837	"XM_576229.3,XM_001081027.2"	293360519;293348611	"XP_576229.3,XP_001081027.2"	NA	NA	NA
PH_rn_0001448	7.83732e-06	1.51413e-05	1.84641e-06	576.019	552.737	1337.74	0.221917	0.21396	0.215614	0.122397	1.02863	0.851692	0.786925	0.0302081	0.0659485	RGD1565082	similar to Protein C14orf102 homolog	1	314381	"XM_234465.5,XM_001064833.2"	293360054;293348211	"XP_234465.5,XP_001064833.1"	NA	NA	NA
PH_rn_0001449
PH_rn_0001450
PH_rn_0001451
PH_rn_0001452
PH_rn_0001453
PH_rn_0001454
PH_rn_0001455
PH_rn_0001456
PH_rn_0001457
PH_rn_0001458
PH_rn_0001459
PH_rn_0001460
PH_rn_0001461
PH_rn_0001462
PH_rn_0001463
PH_rn_0001464	2.34148e-06	1.04583e-05	8.79266e-07	975.95	623.387	2322.87	0.213525	0.211639	0.211854	-0.398133	1.13482	1.4972	0.371977	0.0163733	0.00326175	Fam179b	"family with sequence similarity 179, member B"	1	314169	XM_234236.5	293359936	XP_234236.4	NA	NA	NA
PH_rn_0001465	0.00765037	1.35394e-05	0.00644099	99.4852	572.477	141.426	0.302492	0.213245	0.281787	2.62425	0.135762	-2.39062	0.0002217	0.816342	0.000376608	LOC100359630	hypothetical protein LOC100359630	1	100359630	XM_002729496.1	293359330	XP_002729542.1	NA	NA	NA
PH_rn_0001466
PH_rn_0001467
PH_rn_0001468
PH_rn_0001469	2.43455e-05	0.109689	0.227085	393.961	69.6116	90.0865	0.230636	0.328348	0.696016	-2.43831	-2.45942	0.0385513	0.000609051	0.00166014	0.972014	Figla	folliculogenesis specific basic helix-loop-helix	1	500239	"XM_575589.3,XM_002726407.1"	293358793;293346905	"XP_575589.1,XP_002726453.1"	ENSRNOG00000015877	ENSRNOT00000021272	ENSRNOP00000021272
PH_rn_0001470
PH_rn_0001471
PH_rn_0001472
PH_rn_0001473
PH_rn_0001474	0.00429725	8.53163e-06	0.0074179	113.413	669.102	137.551	0.291872	0.210401	0.283813	2.68301	-0.0870855	-2.65999	0.000155484	0.880296	0.000158918	Tbc1d13	"TBC1 domain family, member 13"	1	499768	"XM_575106.3,XM_001077153.2"	293357736;293345820	"XP_575106.2,XP_001077153.1"	ENSRNOG00000015970	ENSRNOT00000021431	ENSRNOP00000021431
PH_rn_0001475
PH_rn_0001476
PH_rn_0001477
PH_rn_0001478
PH_rn_0001479
PH_rn_0001480
PH_rn_0001481	1.06314e-05	0.000248004	6.30929e-06	513.344	279.485	756.533	0.22411	0.23636	0.222402	-0.743534	0.336156	1.01589	0.131291	0.455597	0.0409603	Fam19a5	"family with sequence similarity 19 (chemokine (C-C motif)-like), member A5"	1	500915	"NM_001191991.1,XM_002729843.1,XM_001053462.2,XM_002726967.1"	300795380;293360766;293348873;293348871	"NP_001178920.1,XP_002729889.1,XP_001053462.2,XP_002727013.1"	NA	NA	NA
PH_rn_0001482
PH_rn_0001483
PH_rn_0001484
PH_rn_0001485
PH_rn_0001486
PH_rn_0001487
PH_rn_0001488
PH_rn_0001489
PH_rn_0001490
PH_rn_0001491
PH_rn_0001492
PH_rn_0001493
PH_rn_0001494
PH_rn_0001495
PH_rn_0001496
PH_rn_0001497
PH_rn_0001498
PH_rn_0001499
PH_rn_0001500
PH_rn_0001501
PH_rn_0001502
PH_rn_0001503	0.00224625	0.436917	0.159765	131.32	42.5981	67.807	0.281382	0.395547	0.347363	-1.6322	-1.33563	0.370235	0.028742	0.0514978	0.62489	LOC100363398	MDS1 and EVI1 complex locus-like	1	100363398	XM_002729049.1	293357167	XP_002729095.1	NA	NA	NA
PH_rn_0001504
PH_rn_0001505
PH_rn_0001506
PH_rn_0001507
PH_rn_0001508
PH_rn_0001509
PH_rn_0001510
PH_rn_0001511
PH_rn_0001512	0.657799	0.000389373	0.793728	21.8867	248.316	31.9662	0.534391	0.239725	0.457902	3.52446	0.195098	-3.25939	0.000312699	0.843858	0.0004077	LOC100362861	hypothetical protein LOC100362861	1	100362861	XM_002729503.1	293359357	XP_002729549.1	NA	NA	NA
PH_rn_0001513
PH_rn_0001514
PH_rn_0001515
PH_rn_0001516
PH_rn_0001517
PH_rn_0001518
PH_rn_0001519
PH_rn_0001520
PH_rn_0001521
PH_rn_0001522
PH_rn_0001523
PH_rn_0001524
PH_rn_0001525
PH_rn_0001526
PH_rn_0001527
PH_rn_0001528
PH_rn_0001529
PH_rn_0001530
PH_rn_0001531
PH_rn_0001532	0.0334563	2.83626e-06	0.0385631	69.6396	1053.52	96.8672	0.336903	0.204033	0.310562	4.0601	0.0767181	-3.82609	1.01147e-05	0.905797	1.28345e-05	Col11a1	"collagen, type XI, alpha 1"	1	25654	"XM_002729105.1,XM_001076840.2,XM_002729104.1,XM_342325.4,XM_002726065.1,XM_001072431.2,XM_002726064.1,XM_001072520.2"	293357532;293357531;293357529;293357528;293345650;293345649;293345647;293345646	"XP_002729151.1,XP_001076840.1,XP_002729150.1,XP_342326.2,XP_002726111.1,XP_001072431.1,XP_002726110.1,XP_001072520.1"	ENSRNOG00000023148	"ENSRNOT00000023693,ENSRNOT00000024138,ENSRNOT00000068413"	"ENSRNOP00000023693,ENSRNOP00000024138,ENSRNOP00000061595"
PH_rn_0001533
PH_rn_0001534
PH_rn_0001535
PH_rn_0001536
PH_rn_0001537	3.89532e-05	4.16357e-06	9.30565e-05	344.219	883.132	344.847	0.234612	0.206178	0.24007	1.56498	-0.260758	-1.799	0.003731	0.585962	0.00149449	Otol1	otolin 1 homolog (zebrafish)	1	295117	"XM_227256.3,XM_001067275.1"	109464940;109466806	"XP_227256.3,XP_001067275.1"	ENSRNOG00000021186	ENSRNOT00000035765	ENSRNOP00000038377
PH_rn_0001538
PH_rn_0001539
PH_rn_0001540	0.00480241	0.415063	0.00198204	110.429	43.6371	179.204	0.293669	0.387938	0.267581	-1.35311	0.342053	1.74026	0.0668355	0.542816	0.0142535	Btbd2	BTB (POZ) domain containing 2	1	500793	"XM_576181.3,XM_001076264.2"	293360370;293348481	"XP_576181.2,XP_001076264.2"	ENSRNOG00000018788	ENSRNOT00000025391	ENSRNOP00000025391
PH_rn_0001541	1.9789e-05	0.392236	2.81186e-06	419.828	145.457	1068.44	0.228964	2.55875	0.217862	-1.44303	1.1359	2.50164	0.528883	0.0204621	0.109626	Rapgef4	Rap guanine nucleotide exchange factor (GEF) 4	1	252857	"XM_002729173.1,XM_215985.5,XM_002726175.1,XM_001060956.2"	293357856;293357854;293346053;293346051	"XP_002729219.1,XP_215985.5,XP_002726221.1,XP_001060956.2"	ENSRNOG00000001516	"ENSRNOT00000010630,ENSRNOT00000048797"	"ENSRNOP00000010630,ENSRNOP00000046927"
PH_rn_0001542
PH_rn_0001543
PH_rn_0001544
PH_rn_0001545
PH_rn_0001546
PH_rn_0001547
PH_rn_0001548	0.569631	0.0191374	0.456076	23.8764	110.132	46.4962	0.670381	0.293299	0.395669	2.18899	0.599023	-1.54859	0.0209075	0.560504	0.0472369	Fcho2	FCH domain only 2	1	309129	"NM_001191632.1,XM_002728999.1"	300798517;293357007	"NP_001178561.1,XP_002729045.1"	ENSRNOG00000015334	ENSRNOT00000067308	ENSRNOP00000061799
PH_rn_0001549
PH_rn_0001550
PH_rn_0001551
PH_rn_0001552
PH_rn_0001553	0.00119594	0.0303202	0.00185232	347.203	114.288	327.411	0.305497	0.331713	0.306928	-1.5277	-0.348465	1.13728	0.0455004	0.575574	0.104627	Mta3	"metastasis associated 1 family, member 3"	1	100362346	"XM_002729591.1,XM_002726673.1"	293359756;293347899	"XP_002729637.1,XP_002726719.1"	NA	NA	NA
PH_rn_0001554
PH_rn_0001555
PH_rn_0001556
PH_rn_0001557	0.0530431	0.135175	9.99898e-05	61.6808	65.4556	339.035	0.35109	0.334293	0.240611	0.0640961	2.12855	1.98799	0.928153	0.00174462	0.00266502	Svep1	"sushi, von Willebrand factor type A, EGF and pentraxin domain containing 1"	1	685899	"XM_001065678.2,XM_002726537.1"	293359274;293347388	"XP_001065678.1,XP_002726583.1"	ENSRNOG00000033110	ENSRNOT00000047200	ENSRNOP00000050549
PH_rn_0001558
PH_rn_0001559
PH_rn_0001560
PH_rn_0001561	2.04914e-06	0.000661591	2.33289e-05	1047.58	217.147	494.023	0.212645	0.243776	0.230441	-2.0933	-1.29549	0.809928	0.000492687	0.010067	0.106173	Emx1	empty spiracles homeobox 1	1	500235	"XM_575584.3,XM_001073769.2"	293358787;293346897	"XP_575584.3,XP_001073769.2"	ENSRNOG00000015493	ENSRNOT00000020786	ENSRNOP00000020786
PH_rn_0001562
PH_rn_0001563
PH_rn_0001564
PH_rn_0001565	9.57649e-07	9.01448e-07	3.48771e-06	1793.72	2242.12	1113.97	0.207931	0.198013	0.220471	0.643755	-0.813769	-1.41426	0.141212	0.0723321	0.00465624	H1fx	"H1 histone family, member X"	1	500252	"XM_575600.3,XM_001075299.2"	293358808;293346923	"XP_575600.1,XP_001075299.1"	NA	NA	NA
PH_rn_0001566
PH_rn_0001567
PH_rn_0001568	0.437095	0.00498764	0.0131615	28.8507	142.34	122.053	0.468498	0.266855	0.291796	2.29236	1.72227	-0.546569	0.00662665	0.027414	0.350982	LOC686362	similar to LY6/PLAUR domain containing 2	1	686362	"XM_002729820.1,XM_001073742.2"	293360657;293348750	"XP_002729866.1,XP_001073742.2"	NA	NA	NA
PH_rn_0001569
PH_rn_0001570
PH_rn_0001571
PH_rn_0001572	2.42792e-06	4.32047e-05	8.67087e-06	954.063	409.358	674.195	0.213741	0.221024	0.224271	-1.00843	-0.693574	0.291357	0.0371773	0.129135	0.52411	Map3k9	mitogen-activated protein kinase kinase kinase 9	1	500690	"XM_002726763.2,XM_576071.3"	295851918;293360029	"XP_002726809.1,XP_576071.2"	NA	NA	NA
PH_rn_0001573
PH_rn_0001574
PH_rn_0001575
PH_rn_0001576
PH_rn_0001577
PH_rn_0001578
PH_rn_0001579
PH_rn_0001580
PH_rn_0001581
PH_rn_0001582	0.0152507	0.260331	0.000346005	84.5624	52.9879	256.698	0.316924	0.362882	0.250621	-0.693025	1.25227	1.94498	0.330727	0.0358718	0.00468478	RGD1561431	similar to homeobox-containing transcription factor	1	500125	"XM_002729311.1,XM_001058923.1"	293358573;109473518	"XP_002729357.1,XP_001058923.1"	NA	NA	NA
PH_rn_0001583
PH_rn_0001584
PH_rn_0001585
PH_rn_0001586
PH_rn_0001587
PH_rn_0001588
PH_rn_0001589	4.21067e-07	1.9159e-06	5.93754e-07	5977.07	1297.68	3615.08	0.20317	0.201905	0.209898	-1.89082	-0.722526	1.07079	0.000502065	0.0960634	0.0207245	RGD1559864	similar to mKIAA1045 protein	1	500446	"XM_575808.3,XM_002729465.1,XM_001061613.2,XM_002726518.1"	293359215;293359213;293347324;293347322	"XP_575808.3,XP_002729511.1,XP_001061613.1,XP_002726564.1"	NA	NA	NA
PH_rn_0001590
PH_rn_0001591
PH_rn_0001592
PH_rn_0001593
PH_rn_0001594
PH_rn_0001595
PH_rn_0001596
PH_rn_0001597
PH_rn_0001598
PH_rn_0001599
PH_rn_0001600
PH_rn_0001601
PH_rn_0001602
PH_rn_0001603
PH_rn_0001604
PH_rn_0001605
PH_rn_0001606
PH_rn_0001607
PH_rn_0001608
PH_rn_0001609
PH_rn_0001610	0.00274333	0.30528	0.00097161	125.351	49.871	207.296	0.284369	0.371335	0.260275	-1.33626	0.383488	1.75102	0.0603311	0.482756	0.0111488	Far2	fatty acyl CoA reductase 2	1	500368	"XM_575726.3,XM_001074438.2"	293359076;293347187	"XP_575726.2,XP_001074438.2"	ENSRNOG00000001851	"ENSRNOT00000002528,ENSRNOT00000067367"	"ENSRNOP00000002528,ENSRNOP00000061548"
PH_rn_0001611
PH_rn_0001612
PH_rn_0001613
PH_rn_0001614
PH_rn_0001615
PH_rn_0001616
PH_rn_0001617	0.000117883	0.375414	0.0300462	257.667	45.7151	102.679	0.244889	0.382865	0.306444	-2.47288	-1.6659	0.854589	0.00124439	0.00868424	0.226367	Sprr1al	small proline-rich protein 1A-like	1	499660	"XM_574984.2,XM_001056859.2"	293357383;293345517	"XP_574984.2,XP_001056859.2"	NA	NA	NA
PH_rn_0001618
PH_rn_0001619
PH_rn_0001620
PH_rn_0001621	1.04924e-06	0.00418832	0.00215323	1651.45	147.535	176.298	0.208467	0.264481	0.268521	-3.30856	-3.44888	-0.0581268	1.73265e-05	1.35167e-05	0.915321	Ttf1	"transcription termination factor, RNA polymerase I"	1	499766	"XM_575102.3,XM_001079280.2"	293357726;293345811	"XP_575102.3,XP_001079280.2"	ENSRNOG00000039777	ENSRNOT00000061029	ENSRNOP00000057745
PH_rn_0001622	3.06429e-06	0.000101203	1.78712e-06	848.609	330.395	1363.89	0.215283	0.227345	0.215443	-1.16158	0.524796	1.60747	0.0205711	0.234214	0.00254657	LOC500726	similar to KARP-1 binding protein 1	1	500726	"XM_576105.3,XM_001072852.2"	293360125;293348284	"XP_576105.3,XP_001072852.2"	NA	NA	NA
PH_rn_0001623
PH_rn_0001624
PH_rn_0001625	2.34992e-05	0.000649008	0.00364031	398.936	218.185	158.862	0.230379	0.243627	0.274724	-0.768062	-1.63114	-0.781693	0.130757	0.00566452	0.158576	Efcab6	EF-hand calcium binding domain 6	1	315179	"XM_235526.4,XM_001077962.2"	109481088;293348851	"XP_235526.4,XP_001077962.2"	ENSRNOG00000011094	ENSRNOT00000015447	ENSRNOP00000015447
PH_rn_0001626
PH_rn_0001627
PH_rn_0001628
PH_rn_0001629
PH_rn_0001630
PH_rn_0001631
PH_rn_0001632
PH_rn_0001633
PH_rn_0001634
PH_rn_0001635
PH_rn_0001636
PH_rn_0001637
PH_rn_0001638
PH_rn_0001639
PH_rn_0001640
PH_rn_0001641
PH_rn_0001642
PH_rn_0001643
PH_rn_0001644
PH_rn_0001645	5.63037e-06	4.37359e-05	1.50644e-06	649.638	408.319	1516.94	0.219464	0.221128	0.214552	-0.494933	1.05512	1.46959	0.286528	0.0259149	0.00430157	RGD1563091	similar to OEF2	1	500011	"XM_575365.2,XM_001069221.1"	109471716;109473075	"XP_575365.2,XP_001069221.1"	NA	NA	NA
PH_rn_0001646
PH_rn_0001647
PH_rn_0001648
PH_rn_0001649
PH_rn_0001650
PH_rn_0001651
PH_rn_0001652
PH_rn_0001653
PH_rn_0001654	8.1755e-06	0.404832	0.483871	563.086	44.6761	56.183	0.222148	0.430552	5.33579	-3.58887	-3.63841	0.0328446	4.29016e-05	0.0504815	0.996538	Frmd4b	FERM domain containing 4B	1	252858	"XM_232212.5,XM_001077268.2"	293358840;293346958	"XP_232212.5,XP_001077268.2"	ENSRNOG00000007764	ENSRNOT00000010717	ENSRNOP00000010717
PH_rn_0001655
PH_rn_0001656	3.90295e-06	0.00017103	5.6749e-06	758.077	291.953	787.53	0.216913	0.231532	0.221784	-1.19567	-0.137341	1.00269	0.0188939	0.755058	0.0418064	Gatad1	GATA zinc finger domain containing 1	1	500005	"XM_575359.3,XM_001068512.2"	293358399;293346623	"XP_575359.3,XP_001068512.2"	ENSRNOG00000008613	"ENSRNOT00000011666,ENSRNOT00000061122"	"ENSRNOP00000011666,ENSRNOP00000057837"
PH_rn_0001657
PH_rn_0001658
PH_rn_0001659
PH_rn_0001660
PH_rn_0001661	0.0126577	5.02969e-06	0.0485548	88.5418	816.637	92.0238	0.312995	0.207267	0.315732	3.33819	-0.344688	-3.53619	3.43694e-05	0.589289	2.53162e-05	RGD1559695	similar to FLJ43860 protein	1	500889	"XM_576290.3,XM_001073126.2"	293360648;293348741	"XP_576290.3,XP_001073126.2"	ENSRNOG00000032827	ENSRNOT00000040236	ENSRNOP00000051303
PH_rn_0001662	0.0125537	0.198243	0.854985	88.5418	58.1828	29.0601	0.312547	0.349407	0.477436	-0.62028	-1.98391	-1.27572	0.370791	0.0244942	0.152454	Fam78a	"family with sequence similarity 78, member A"	1	499776	"XM_575110.3,XM_001079857.2"	293357747;293345831	"XP_575110.2,XP_001079857.1"	NA	NA	NA
PH_rn_0001663
PH_rn_0001664
PH_rn_0001665
PH_rn_0001666	0.320649	0.604203	0.00182497	64.6654	35.3253	182.11	1.26645	0.424489	0.266636	-0.906206	1.12666	2.08601	0.715935	0.39123	0.00603193	Syt16	synaptotagmin XVI	1	299142	"XM_234300.5,XM_001077814.2"	293359993;293348147	"XP_234300.4,XP_001077814.1"	ENSRNOG00000009344	"ENSRNOT00000064208,ENSRNOT00000012374"	"ENSRNOP00000062355,ENSRNOP00000012374"
PH_rn_0001667	0.117909	0.00534566	0.497337	48.7477	140.262	44.5589	0.381046	0.26777	0.400869	1.52056	-0.504084	-1.9506	0.0344159	0.52829	0.0122054	Lypd6	LY6/PLAUR domain containing 6	1	679564	XM_001053512.2	293357807	XP_001053512.2	NA	NA	NA
PH_rn_0001668
PH_rn_0001669	0.0775023	0.000115237	2.06976e-05	55.7117	325.2	511.459	0.366134	0.228869	0.229668	2.59621	2.87867	0.21713	0.000667816	0.000150061	0.643854	Tmco5a	transmembrane and coiled-coil domains 5A	1	499865	"XM_575207.3,XM_002726157.1"	293357983;293346207	"XP_575207.3,XP_002726203.1"	ENSRNOG00000005100	"ENSRNOT00000006794,ENSRNOT00000006809"	"ENSRNOP00000006794,ENSRNOP00000006809"
PH_rn_0001670
PH_rn_0001671
PH_rn_0001672
PH_rn_0001673	5.47069e-06	0.000655104	7.84715e-05	659.587	378.188	359.377	0.219294	0.267703	0.23882	-0.627849	-1.11492	-0.517965	0.212181	0.0266934	0.348352	Sh3bp1	SH3-domain binding protein 1	1	300067	"NM_001171981.1,XM_002729830.1,XM_002726946.1"	285002226;293360712;293348809	"NP_001165452.1,XP_002729876.1,XP_002726992.1"	NA	NA	NA
PH_rn_0001674
PH_rn_0001675
PH_rn_0001676
PH_rn_0001677
PH_rn_0001678
PH_rn_0001679
PH_rn_0001680
PH_rn_0001681
PH_rn_0001682
PH_rn_0001683
PH_rn_0001684
PH_rn_0001685
PH_rn_0001686	7.74502e-06	5.44731e-06	1.83415e-05	575.024	790.663	529.863	0.221764	0.207726	0.228887	0.680776	-0.358885	-1.00496	0.141677	0.432029	0.0385177	Rhpn1	"rhophilin, Rho GTPase binding protein 1"	1	300030	"XM_002729822.1,XM_216954.5,XM_002726939.1,XM_001069922.2"	293360667;293360666;293348764;293348763	"XP_002729868.1,XP_216954.4,XP_002726985.1,XP_001069922.1"	ENSRNOG00000007597	ENSRNOT00000010065	ENSRNOP00000010065
PH_rn_0001687
PH_rn_0001688
PH_rn_0001689
PH_rn_0001690
PH_rn_0001691
PH_rn_0001692
PH_rn_0001693
PH_rn_0001694
PH_rn_0001695
PH_rn_0001696
PH_rn_0001697
PH_rn_0001698
PH_rn_0001699
PH_rn_0001700
PH_rn_0001701
PH_rn_0001702
PH_rn_0001703
PH_rn_0001704
PH_rn_0001705
PH_rn_0001706
PH_rn_0001707
PH_rn_0001708
PH_rn_0001709	0.000625816	0.221178	0.771685	174.099	56.1048	32.9348	0.263453	0.354511	0.452249	-1.63003	-2.74791	-1.04142	0.0186897	0.00162538	0.226809	Comp	cartilage oligomeric matrix protein	1	25304	NM_012834.1	6978678	NP_036966.1	NA	NA	NA
PH_rn_0001710
PH_rn_0001711
PH_rn_0001712
PH_rn_0001713	0.000156236	2.44555e-05	0.000566184	240.754	478.969	231.513	0.24777	0.217105	0.255058	1.10324	-0.359583	-1.41756	0.0346715	0.48063	0.0102776	LOC301521	Coiled-coil domain containing 108-like	1	301521	"XM_002730048.1,XM_002727243.1"	293361753;293349885	"XP_002730094.1,XP_002727289.1"	ENSRNOG00000028656	ENSRNOT00000036987	ENSRNOP00000035193
PH_rn_0001714
PH_rn_0001715
PH_rn_0001716
PH_rn_0001717
PH_rn_0001718
PH_rn_0001719
PH_rn_0001720
PH_rn_0001721	5.05908e-06	5.95322e-06	2.34781e-05	678.489	763.649	493.054	0.21871	0.208245	0.230479	0.409187	-0.694476	-1.06081	0.362871	0.138081	0.0310154	Rarg	"retinoic acid receptor, gamma"	1	685072	"NM_001135249.1,NM_001135250.1"	207028979;207029012	"NP_001128721.1,NP_001128722.1"	ENSRNOG00000012499	"ENSRNOT00000016801,ENSRNOT00000017096"	"ENSRNOP00000016801,ENSRNOP00000017096"
PH_rn_0001722
PH_rn_0001723
PH_rn_0001724
PH_rn_0001725	3.56366e-06	6.40027e-05	1.25944e-06	789.912	369.876	1715.52	0.216294	0.223873	0.213632	-0.899625	0.974183	1.79295	0.0620892	0.0360005	0.00107515	Myef2	myelin expression factor 2	1	679712	NM_001013205.2	158533977	NP_001013223.2	ENSRNOG00000005258	"ENSRNOT00000007097,ENSRNOT00000056055,ENSRNOT00000007103"	"ENSRNOP00000007097,ENSRNOP00000052907,ENSRNOP00000007103"
PH_rn_0001726
PH_rn_0001727	4.22549e-06	2.562e-05	1.2803e-06	839.655	472.735	1755.23	0.218517	0.217422	0.213914	-0.61991	0.923506	1.48329	0.183187	0.0458771	0.00387624	Lonrf2	LON peptidase N-terminal domain and ring finger 2	1	301361	"XM_237078.5,XM_001058206.2"	293361639;293349745	"XP_237078.5,XP_001058206.2"	NA	NA	NA
PH_rn_0001728
PH_rn_0001729
PH_rn_0001730
PH_rn_0001731
PH_rn_0001732
PH_rn_0001733
PH_rn_0001734
PH_rn_0001735
PH_rn_0001736
PH_rn_0001737
PH_rn_0001738
PH_rn_0001739
PH_rn_0001740
PH_rn_0001741
PH_rn_0001742
PH_rn_0001743
PH_rn_0001744
PH_rn_0001745
PH_rn_0001746
PH_rn_0001747
PH_rn_0001748	1.22499e-06	3.857e-06	7.3707e-07	1462.43	913.262	2759.75	0.209412	0.205747	0.210951	-0.377647	0.832053	1.18552	0.385643	0.0627198	0.0127293	Ggnbp2	gametogenetin binding protein 2	1	360584	NM_001004273.1	51948513	NP_001004273.1	ENSRNOG00000027860	"ENSRNOT00000042506,ENSRNOT00000029883"	"ENSRNOP00000049469,ENSRNOP00000030697"
PH_rn_0001749
PH_rn_0001750
PH_rn_0001751
PH_rn_0001752
PH_rn_0001753
PH_rn_0001754
PH_rn_0001755
PH_rn_0001756	2.7727e-06	2.45654e-06	9.32403e-07	891.387	1132.49	2184.35	0.214617	0.203244	0.212114	0.6353	1.16982	0.54721	0.157462	0.0141073	0.208896	Klhl13	kelch-like 13 (Drosophila)	1	313445	"XM_233297.5,XM_002730180.1,XM_001061200.2,XM_002727661.1"	293362706;293362704;293351160;293351158	"XP_233297.5,XP_002730226.1,XP_001061200.2,XP_002727707.1"	ENSRNOG00000014029	"ENSRNOT00000018788,ENSRNOT00000065459,ENSRNOT00000067114,ENSRNOT00000063868"	"ENSRNOP00000018788,ENSRNOP00000063272,ENSRNOP00000060208,ENSRNOP00000062229"
PH_rn_0001757
PH_rn_0001758	0.0162735	0.43723	0.0026155	83.5676	42.5981	169.518	0.31899	0.397731	0.27069	-0.995927	0.646091	1.69521	0.188333	0.276138	0.0177771	LOC685965	similar to spermatogenesis associated glutamate (E)-rich protein 4b	1	685965	XM_001065963.2	293361042	XP_001065963.2	NA	NA	NA
PH_rn_0001759	9.79277e-06	8.41134e-05	0.000236371	528.266	374.032	278.977	0.223494	0.228237	0.247429	-0.349719	-1.18496	-0.832733	0.45782	0.0228187	0.107751	Zbtb8a	zinc finger and BTB domain containing 8a	1	313049	NM_001107913.1	157817030	NP_001101383.1	ENSRNOG00000008300	"ENSRNOT00000068014,ENSRNOT00000010983"	"ENSRNOP00000062490,ENSRNOP00000010983"
PH_rn_0001760
PH_rn_0001761
PH_rn_0001762
PH_rn_0001763
PH_rn_0001764
PH_rn_0001765
PH_rn_0001766
PH_rn_0001767
PH_rn_0001768
PH_rn_0001769
PH_rn_0001770
PH_rn_0001771
PH_rn_0001772
PH_rn_0001773
PH_rn_0001774
PH_rn_0001775
PH_rn_0001776
PH_rn_0001777
PH_rn_0001778	4.71597e-06	1.53216e-05	1.48241e-06	698.386	550.659	1533.41	0.218217	0.214035	0.214471	-0.138901	0.972396	1.0606	0.756894	0.0372323	0.0257936	Smchd1	structural maintenance of chromosomes flexible hinge domain containing 1	1	316732	"XM_244261.5,XM_001056555.2"	293361854;293349985	"XP_244261.5,XP_001056555.2"	NA	NA	NA
PH_rn_0001779
PH_rn_0001780
PH_rn_0001781
PH_rn_0001782
PH_rn_0001783	1.59744e-05	0.000425834	6.97895e-06	448.678	255.589	728.441	0.227251	0.242891	0.222986	-0.690694	0.469492	1.10595	0.166344	0.304941	0.0293699	Rab8b	"RAB8B, member RAS oncogene family"	1	266688	NM_153317.1	23463312	NP_695229.1	ENSRNOG00000018009	ENSRNOT00000024286	ENSRNOP00000024287
PH_rn_0001784
PH_rn_0001785
PH_rn_0001786
PH_rn_0001787
PH_rn_0001788	0.000129464	0.00282762	3.04662e-05	251.698	160.003	458.182	0.245815	0.259491	0.232187	-0.59923	0.587954	1.14615	0.2611	0.227898	0.032104	RGD1305534	similar to dJ202D23.2 (novel protein similar to C21ORF5 (KIAA0933))	1	315864	"XM_236449.5,XM_001062758.2"	293361248;293349354	"XP_236449.3,XP_001062758.1"	ENSRNOG00000022847	"ENSRNOT00000015350,ENSRNOT00000067330,ENSRNOT00000056913,ENSRNOT00000014783"	"ENSRNOP00000015350,ENSRNOP00000059904,ENSRNOP00000053751,ENSRNOP00000014783"
PH_rn_0001789
PH_rn_0001790
PH_rn_0001791
PH_rn_0001792
PH_rn_0001793
PH_rn_0001794
PH_rn_0001795
PH_rn_0001796	1.43416e-06	2.23376e-05	2.8375e-06	1307.24	491.437	1063.6	0.210387	0.21649	0.21791	-1.17346	-0.451047	0.689179	0.0163545	0.30195	0.133339	Naaladl1	N-acetylated alpha-linked acidic dipeptidase-like 1	1	83568	NM_031759.1	13929069	NP_113947.1	ENSRNOG00000021000	"ENSRNOT00000028503,ENSRNOT00000054835"	"ENSRNOP00000028503,ENSRNOP00000051719"
PH_rn_0001797
PH_rn_0001798
PH_rn_0001799
PH_rn_0001800
PH_rn_0001801	6.85887e-07	5.47895e-07	6.34439e-07	2516.98	4057.21	3964.77	0.205942	0.195553	0.210699	1.00401	0.623925	-0.391336	0.0274717	0.149471	0.353238	Ctxn2	cortexin 2	1	100302373	NM_001162935.1	242397465	NP_001156407.1	ENSRNOG00000037146	ENSRNOT00000056054	ENSRNOP00000052906
PH_rn_0001802
PH_rn_0001803	6.59012e-07	2.61242e-06	5.58751e-07	2643.32	1097.16	3955.09	0.205709	0.203579	0.209605	-0.956898	0.552178	1.44945	0.0365137	0.1968	0.00353664	Atrn	attractin	1	83526	NM_031351.1	13786195	NP_112641.1	ENSRNOG00000021240	ENSRNOT00000028847	ENSRNOP00000028847
PH_rn_0001804
PH_rn_0001805
PH_rn_0001806	0.000447749	3.13694e-05	2.39765e-05	188.027	520.528	490.148	0.259415	0.221921	0.230618	1.57406	1.08813	-0.507852	0.00701402	0.0372382	0.287544	Cntf	ciliary neurotrophic factor	1	25707	NM_013166.1	6978674	NP_037298.1	ENSRNOG00000012460	ENSRNOT00000016690	ENSRNOP00000016690
PH_rn_0001807
PH_rn_0001808
PH_rn_0001809
PH_rn_0001810
PH_rn_0001811
PH_rn_0001812	3.21275e-07	4.15828e-07	9.42595e-06	20081.1	7161.68	14397.4	0.201656	0.194234	0.240565	-1.25189	-0.39004	0.808099	0.00772854	0.376889	0.0990147	Ngef	neuronal guanine nucleotide exchange factor	1	246217	NM_001136241.1	210031333	NP_001129713.1	ENSRNOG00000016653	ENSRNOT00000022485	ENSRNOP00000022485
PH_rn_0001813	0.000416056	0.158947	4.81795e-05	191.012	62.3387	405.873	0.258502	0.339899	0.235327	-1.60718	0.792114	2.32188	0.0172475	0.120437	0.000801672	Irak1	interleukin-1 receptor-associated kinase 1	1	363520	NM_001127555.1	189011593	NP_001121027.1	ENSRNOG00000037263	"ENSRNOT00000064520,ENSRNOT00000067760,ENSRNOT00000067160,ENSRNOT00000064195,ENSRNOT00000065960,ENSRNOT00000065177,ENSRNOT00000056328"	"ENSRNOP00000060221,ENSRNOP00000062278,ENSRNOP00000062983,ENSRNOP00000063264,ENSRNOP00000062083,ENSRNOP00000061751,ENSRNOP00000053167"
PH_rn_0001814
PH_rn_0001815
PH_rn_0001816
PH_rn_0001817	0.000591616	3.42284e-05	0.00129748	239.759	439.488	207.296	0.275306	0.219581	0.267853	0.982266	-0.520787	-1.44893	0.064347	0.355889	0.0103436	Ada	adenosine deaminase	1	24165	NM_130399.2	56961651	NP_569083.1	ENSRNOG00000010265	ENSRNOT00000014151	ENSRNOP00000014151
PH_rn_0001818
PH_rn_0001819
PH_rn_0001820
PH_rn_0001821	2.16836e-05	0.00161934	0.000290998	407.889	179.743	266.385	0.229689	0.253057	0.249126	-1.09294	-0.888178	0.232155	0.0407597	0.0805789	0.651573	Kcnj12	"potassium inwardly-rectifying channel, subfamily J, member 12"	1	117052	NM_053981.2	117935065	NP_446433.2	ENSRNOG00000002303	"ENSRNOT00000003138,ENSRNOT00000057953"	"ENSRNOP00000003138,ENSRNOP00000054762"
PH_rn_0001822
PH_rn_0001823
PH_rn_0001824
PH_rn_0001825	0.000308368	0.146895	0.000696394	205.934	64.4167	221.826	0.25529	0.342411	0.257005	-1.66611	-0.20937	1.47004	0.0136222	0.684963	0.0225346	Rasgrf2	RAS protein-specific guanine nucleotide-releasing factor 2	1	114513	NM_053721.1	16758537	NP_446173.1	ENSRNOG00000013818	ENSRNOT00000019087	ENSRNOP00000019087
PH_rn_0001826
PH_rn_0001827
PH_rn_0001828
PH_rn_0001829
PH_rn_0001830
PH_rn_0001831
PH_rn_0001832
PH_rn_0001833
PH_rn_0001834
PH_rn_0001835	7.15484e-06	1.69494e-06	1.09941e-06	591.937	1396.39	1901.5	0.221181	0.201256	0.212942	1.48931	1.5264	0.0440047	0.00393758	0.00299669	0.91729	Mas1	MAS1 oncogene	1	25153	NM_012757.2	51491888	NP_036889.1	ENSRNOG00000014971	ENSRNOT00000020100	ENSRNOP00000020100
PH_rn_0001836	0.00319345	0.198292	0.00022511	121.372	58.1828	281.883	0.286963	0.349484	0.247007	-1.06425	0.892624	1.9263	0.118401	0.104777	0.00423347	Tceal3	transcription elongation factor A (SII)-like 3	1	501628	"XM_577026.3,XM_001053421.2"	293363163;293351102	"XP_577026.3,XP_001053421.2"	NA	NA	NA
PH_rn_0001837
PH_rn_0001838
PH_rn_0001839
PH_rn_0001840
PH_rn_0001841
PH_rn_0001842
PH_rn_0001843
PH_rn_0001844
PH_rn_0001845	0.067597	0.00192816	0.398731	57.7014	173.509	49.4023	0.359646	0.255107	0.387371	1.59191	-0.608368	-2.1109	0.021386	0.428209	0.00586497	Cnn1	"calponin 1, basic, smooth muscle"	1	65204	NM_031747.1	13929049	NP_113935.1	ENSRNOG00000027736	ENSRNOT00000029577	ENSRNOP00000029782
PH_rn_0001846	2.25988e-05	0.000438452	9.80694e-06	402.915	236.887	646.104	0.230029	0.239786	0.225005	-0.655506	0.441982	1.05789	0.189311	0.338101	0.0366186	Mmp16	matrix metallopeptidase 16	1	65205	NM_080776.1	18158442	NP_542954.1	ENSRNOG00000005708	"ENSRNOT00000055458,ENSRNOT00000050137"	"ENSRNOP00000052324,ENSRNOP00000040229"
PH_rn_0001847
PH_rn_0001848
PH_rn_0001849
PH_rn_0001850	2.37623e-06	0.000184742	3.54793e-06	965.006	294.031	958.016	0.213601	0.233123	0.219136	-1.51309	-0.183197	1.2727	0.0045242	0.673517	0.0125338	Keap1	Kelch-like ECH-associated protein 1	1	117519	NM_057152.1	16924015	NP_476493.1	ENSRNOG00000020878	ENSRNOT00000028360	ENSRNOP00000028360
PH_rn_0001851
PH_rn_0001852
PH_rn_0001853
PH_rn_0001854
PH_rn_0001855
PH_rn_0001856
PH_rn_0001857
PH_rn_0001858
PH_rn_0001859
PH_rn_0001860
PH_rn_0001861
PH_rn_0001862
PH_rn_0001863
PH_rn_0001864
PH_rn_0001865
PH_rn_0001866
PH_rn_0001867
PH_rn_0001868
PH_rn_0001869
PH_rn_0001870
PH_rn_0001871
PH_rn_0001872
PH_rn_0001873
PH_rn_0001874
PH_rn_0001875
PH_rn_0001876
PH_rn_0001877
PH_rn_0001878
PH_rn_0001879
PH_rn_0001880	1	0.0432705	0.812243	-0.994852	98.703	30.9975	-5.0968	0.331537	0.470295	NA	NA	-1.95316	NA	NA	0.0415706	Slc18a2	"solute carrier family 18 (vesicular monoamine), member 2"	1	25549	NM_013031.1	6981545	NP_037163.1	ENSRNOG00000008890	ENSRNOT00000011983	ENSRNOP00000011983
PH_rn_0001881
PH_rn_0001882
PH_rn_0001883	0.00187258	0.284337	0.000450622	136.295	62.3387	244.105	0.27839	0.607772	0.253288	-1.12654	0.512972	1.64067	0.175903	0.338829	0.0327422	Med12	mediator complex subunit 12	1	679693	"NM_001193292.1,XM_002730257.1,XM_001054666.2,XM_002727579.1"	300807172;293363031;293363029;293350968	"NP_001180221.1,XP_002730303.1,XP_001054666.2,XP_002727625.1"	ENSRNOG00000003848	"ENSRNOT00000046263,ENSRNOT00000005196,ENSRNOT00000040334"	"ENSRNOP00000042116,ENSRNOP00000005196,ENSRNOP00000048013"
PH_rn_0001884
PH_rn_0001885
PH_rn_0001886
PH_rn_0001887	0.583879	0.0804111	0.946949	23.8764	75.8454	16.4674	0.55293	0.319822	1.02817	1.63788	-0.886664	-2.48679	0.071361	0.550941	0.029228	RGD1563590	similar to melanoma antigen 2	1	302435	"XM_228599.1,XM_001063822.1"	27706989;109511935	"XP_228599.1,XP_001063822.1"	NA	NA	NA
PH_rn_0001888
PH_rn_0001889
PH_rn_0001890
PH_rn_0001891
PH_rn_0001892
PH_rn_0001893	0.000617367	0.196032	6.92676e-05	186.037	76.8844	500.803	0.266235	0.539781	0.2466	-1.26125	1.13504	2.32381	0.0991128	0.0418018	0.00241985	Eif2s3y	"eukaryotic translation initiation factor 2, subunit 3, structural gene Y-linked"	1	100312984	NM_001167666.1	264681500	NP_001161138.1	NA	NA	NA
PH_rn_0001894
PH_rn_0001895
PH_rn_0001896
PH_rn_0001897
PH_rn_0001898
PH_rn_0001899
PH_rn_0001900
PH_rn_0001901
PH_rn_0001902
PH_rn_0001903
PH_rn_0001904
PH_rn_0001905
PH_rn_0001906
PH_rn_0001907
PH_rn_0001908
PH_rn_0001909
PH_rn_0001910
PH_rn_0001911
PH_rn_0001912
PH_rn_0001913
PH_rn_0001914
PH_rn_0001915
PH_rn_0001916
PH_rn_0001917
PH_rn_0001918
PH_rn_0001919
PH_rn_0001920
PH_rn_0001921
PH_rn_0001922
PH_rn_0001923
PH_rn_0001924
PH_rn_0001925
PH_rn_0001926	4.50819e-07	4.02067e-07	3.73334e-07	4964.31	8274.42	10184.6	0.203537	0.194121	0.207693	1.03662	1.07549	0.0749017	0.0224578	0.0184256	0.855459	Alcam	activated leukocyte cell adhesion molecule	1	79559	NM_031753.1	13929057	NP_113941.1	ENSRNOG00000001989	"ENSRNOT00000064167,ENSRNOT00000002738"	"ENSRNOP00000062360,ENSRNOP00000002738"
PH_rn_0001927	0.00468334	4.58303e-06	0.00333989	111.423	850.923	161.768	0.293537	0.206761	0.273783	3.07636	0.177866	-2.77145	5.10226e-05	0.753977	9.23392e-05	Actg2	"actin, gamma 2, smooth muscle, enteric"	1	25365	NM_012893.1	6978440	NP_037025.1	ENSRNOG00000029401	ENSRNOT00000042699	ENSRNOP00000050322
PH_rn_0001928
PH_rn_0001929
PH_rn_0001930
PH_rn_0001931	8.22868e-07	5.18071e-07	5.03931e-07	2061.33	4454.1	4701.93	0.207013	0.195283	0.20911	1.43049	1.1547	-0.250336	0.00371734	0.0133729	0.547584	Zdhhc7	"zinc finger, DHHC-type containing 7"	1	170906	NM_133394.1	19173749	NP_596885.1	ENSRNOG00000017342	ENSRNOT00000023405	ENSRNOP00000023405
PH_rn_0001932
PH_rn_0001933
PH_rn_0001934
PH_rn_0001935
PH_rn_0001936
PH_rn_0001937
PH_rn_0001938	3.17165e-05	0.021702	0.102711	365.111	103.898	76.5251	0.232866	0.290143	0.333603	-1.73967	-2.59256	-0.771638	0.00483743	0.000450984	0.244517	Igfals	"insulin-like growth factor binding protein, acid labile subunit"	1	79438	NM_053329.2	71896591	NP_445781.2	NA	NA	NA
PH_rn_0001939
PH_rn_0001940
PH_rn_0001941
PH_rn_0001942
PH_rn_0001943
PH_rn_0001944
PH_rn_0001945
PH_rn_0001946
PH_rn_0001947
PH_rn_0001948
PH_rn_0001949
PH_rn_0001950
PH_rn_0001951	0.000155259	0.0035556	2.40877e-05	244.734	152.73	490.148	0.248166	0.262432	0.23068	-0.629443	0.724447	1.31196	0.243786	0.141944	0.0164542	Scaper	S-phase cyclin A-associated protein in the ER	1	117521	"XM_343394.4,XM_001070332.2"	293361142;293349237	"XP_343395.4,XP_001070332.2"	NA	NA	NA
PH_rn_0001952
PH_rn_0001953	2.08453e-05	1.21765e-05	0.000170517	412.864	594.296	349.69	0.229371	0.212627	0.251051	0.698683	-0.501173	-1.20294	0.14267	0.304237	0.0208979	RGD1562301	similar to glutaminyl-tRNA synthetase	1	501055	XM_576470.2	109483956	XP_576470.2	NA	NA	NA
PH_rn_0001954
PH_rn_0001955
PH_rn_0001956
PH_rn_0001957
PH_rn_0001958
PH_rn_0001959
PH_rn_0001960
PH_rn_0001961
PH_rn_0001962
PH_rn_0001963
PH_rn_0001964	3.84817e-06	3.98814e-06	1.58298e-05	763.052	900.794	554.08	0.216818	0.205945	0.227958	0.501448	-0.67886	-1.12592	0.263688	0.142653	0.0220773	RGD1560166	similar to Probable G-protein coupled receptor 62 (hGPCR8)	1	501049	"XM_576464.3,XM_001073569.2"	293361350;293349458	"XP_576464.1,XP_001073569.1"	NA	NA	NA
PH_rn_0001965
PH_rn_0001966
PH_rn_0001967
PH_rn_0001968	0.0493992	6.19826e-05	1.57773e-05	63.6705	372.993	565.704	0.352025	0.223644	0.228335	2.60891	2.83321	0.172696	0.000477367	0.000148098	0.709054	Kcne2	"potassium voltage-gated channel, Isk-related subfamily, gene 2"	1	171138	NM_133603.2	59709476	NP_598287.1	NA	NA	NA
PH_rn_0001969
PH_rn_0001970
PH_rn_0001971
PH_rn_0001972
PH_rn_0001973
PH_rn_0001974
PH_rn_0001975
PH_rn_0001976
PH_rn_0001977
PH_rn_0001978	0.000904124	0.246026	0.330641	161.166	54.0269	53.2769	0.268476	0.358936	0.375934	-1.57558	-1.96086	-0.3266	0.0242641	0.00864251	0.668201	Igsf9b	"immunoglobulin superfamily, member 9B"	1	315510	"XM_235959.5,XM_001054496.2"	293360958;293349091	"XP_235959.5,XP_001054496.2"	NA	NA	NA
PH_rn_0001979
PH_rn_0001980
PH_rn_0001981
PH_rn_0001982	8.31186e-05	0.0198126	1.00305e-05	281.543	105.976	641.261	0.241515	0.288373	0.225142	-1.35423	0.938355	2.22038	0.0227531	0.0573252	0.000551561	Ppat	phosphoribosyl pyrophosphate amidotransferase	1	117544	NM_057198.2	56799419	NP_476546.1	ENSRNOG00000002128	ENSRNOT00000002905	ENSRNOP00000002905
PH_rn_0001983	0.000185559	3.71251e-07	0.0375768	230.806	10390.8	106.554	0.249536	0.193702	0.333912	5.65863	-1.45902	-6.64386	1.12118e-06	0.0205562	8.39678e-07	Pmch	pro-melanin-concentrating hormone	1	24659	NM_012625.1	6981373	NP_036757.1	ENSRNOG00000004632	ENSRNOT00000006174	ENSRNOP00000006174
PH_rn_0001984
PH_rn_0001985
PH_rn_0001986
PH_rn_0001987
PH_rn_0001988
PH_rn_0001989
PH_rn_0001990
PH_rn_0001991
PH_rn_0001992	8.27614e-07	4.67543e-06	5.63188e-07	2049.4	841.573	3907.62	0.207047	0.206848	0.209643	-0.983713	0.8882	1.81027	0.0337917	0.0471227	0.000751412	Enpp5	ectonucleotide pyrophosphatase/phosphodiesterase 5	1	316249	NM_001012744.1	60678265	NP_001012762.1	ENSRNOG00000010232	"ENSRNOT00000063983,ENSRNOT00000066580,ENSRNOT00000063814,ENSRNOT00000013703"	"ENSRNOP00000059188,ENSRNOP00000059801,ENSRNOP00000063469,ENSRNOP00000013703"
PH_rn_0001993
PH_rn_0001994
PH_rn_0001995
PH_rn_0001996
PH_rn_0001997
PH_rn_0001998
[truncated: 22,360 more rows]

## Sheet: Diff Data_Cvs.EA(UP)
	P-value (Detected)		Normalized Intensity		CV		log2 (Ratio)	P-value (Differentially expressed)	Annotation
ID	M+EA	C	M+EA	C	M+EA	C	C/M+EA	C/M+EA	Gene_symbol	Description	Group	Entrez_gene	RefSeq	RNA_nucleotide_gi	Protein_accession.version	Ensembl_gene	Ensembl_transcript	Ensembl_protein
PH_rn_0000026	0.042034	0.00142104	65.6602	184.938	0.343746	0.251711	1.50224	0.0246914	LOC680531	similar to CG3880-PA	1	680531	NM_001109418.2	166157830	NP_001102888.1	ENSRNOG00000013069	"ENSRNOT00000017466,ENSRNOT00000061961"	"ENSRNOP00000017466,ENSRNOP00000058673"
PH_rn_0000069	5.29597e-06	8.18231e-07	678.489	2457.18	0.219202	0.197522	2.12204	0.000266005	Fam101b	"family with sequence similarity 101, member B"	1	287534	NM_001007611.1	56090348	NP_001007612.1	ENSRNOG00000006674	ENSRNOT00000008982	ENSRNOP00000008982
PH_rn_0000083	0.623367	0.0587653	22.8816	82.0793	0.524641	0.311098	1.81596	0.0440643	Anxa10	annexin A10	1	498622	NM_001109110.1	157819522	NP_001102580.1	ENSRNOG00000014339|ENSRNOG00000042312	"ENSRNOT00000019282,ENSRNOT00000019255,ENSRNOT00000059724|ENSRNOT00000064850"	"ENSRNOP00000019282,ENSRNOP00000019255,ENSRNOP00000056478|ENSRNOP00000062001"
PH_rn_0000115	2.83955e-06	6.08621e-07	880.444	3474.34	0.214772	0.196064	2.26972	0.00014345	Tppp3	tubulin polymerization-promoting protein family member 3	1	291966	NM_001009639.1	57526936	NP_001009639.1	ENSRNOG00000016890	ENSRNOT00000022863	ENSRNOP00000022863
PH_rn_0000135	4.84972e-06	2.16224e-06	690.427	1212.49	0.218414	0.202555	1.08003	0.024445	RGD1310224	similar to RIKEN cDNA 1810022C23	1	291076	NM_001009275.1	57164136	NP_001009275.1	ENSRNOG00000029549	ENSRNOT00000048923	ENSRNOP00000050206
PH_rn_0000159	7.41908e-06	5.59078e-07	583.978	3935.65	0.221445	0.195653	2.99748	2.00569e-05	Tmem179b	transmembrane protein 179B	1	690263	NM_001109572.1	157818594	NP_001103042.1	ENSRNOG00000019341	"ENSRNOT00000065694,ENSRNOT00000026232"	"ENSRNOP00000059849,ENSRNOP00000026232"
PH_rn_0000213	0.0126734	0.000806199	88.5418	207.796	0.313063	0.245613	1.25623	0.0424864	Zfp354c	zinc finger protein 354C	1	78972	NM_023988.1	13027447	NP_076478.1	ENSRNOG00000029205	ENSRNOT00000000248	ENSRNOP00000000248
PH_rn_0000220	0.588414	0.00497795	23.8764	147.535	0.523346	0.270659	2.61776	0.00437345	Apol9a	apolipoprotein L 9a	1	503164	NM_001025066.1	68163566	NP_001020237.1	ENSRNOG00000023410	ENSRNOT00000031951	ENSRNOP00000036679
PH_rn_0000243	1.72917e-06	8.71971e-07	1158.01	2308.61	0.211561	0.197839	1.30558	0.00744463	RGD1308127	similar to 2700078E11Rik protein	1	365493	NM_001014248.1	62079226	NP_001014270.1	ENSRNOG00000009954	"ENSRNOT00000046582,ENSRNOT00000050617,ENSRNOT00000013289"	"ENSRNOP00000042463,ENSRNOP00000051311,ENSRNOP00000013289"
PH_rn_0000285	1.03531e-05	2.54729e-06	520.308	1111.71	0.223963	0.203443	1.32627	0.00874124	Ifi35	interferon-induced protein 35	1	287719	NM_001009625.1	57526853	NP_001009625.1	ENSRNOG00000020678	ENSRNOT00000028067	ENSRNOP00000028067
PH_rn_0000333	0.000192263	9.50996e-07	228.816	2131.98	0.249905	0.198275	3.4095	1.24608e-05	Svs3b	seminal vesicle secretory protein 3B	1	296354	NM_001102417.1	156231011	NP_001095887.1	ENSRNOG00000036782	ENSRNOT00000055166	ENSRNOP00000052041
PH_rn_0000337	0.262732	0.000877736	36.8095	205.718	0.431092	0.246966	2.48643	0.00215338	Avgr1	autogenous vein graft remodeling associated protein 1	1	654840	NM_001039588.1	88853558	NP_001034677.1	NA	NA	NA
PH_rn_0000348	0.024907	0.000543638	75.6087	226.497	0.3303	0.241887	1.61195	0.0138343	LOC302680	similar to CXORF15	1	302680	NM_001037187.1	81295334	NP_001032264.1	NA	NA	NA
PH_rn_0000360	1.11082e-05	7.33989e-07	571.045	10648.5	0.225883	0.199125	4.44401	4.10933e-06	Jsrp1	junctional sarcoplasmic reticulum protein 1	1	690423	NM_001109591.1	157819084	NP_001103061.1	ENSRNOG00000032951	ENSRNOT00000044417	ENSRNOP00000047240
PH_rn_0000380	0.0677065	0.001577	57.7014	180.782	0.35985	0.252782	1.65192	0.0172404	RGD1309049	similar to RIKEN cDNA 4933415F23	1	301306	NM_001013956.1	62078640	NP_001013978.1	NA	NA	NA
PH_rn_0000399	3.41085e-07	3.10572e-07	13129.1	33745	0.201985	0.192867	1.5153	0.00220075	LOC691995	hypothetical protein LOC691995	1	691995	NM_001103353.2	158631179	NP_001096823.1	ENSRNOG00000007731	ENSRNOT00000010167	ENSRNOP00000061220
PH_rn_0000435	0.0857454	0.000590525	53.722	222.341	0.367658	0.242637	2.06717	0.00431771	LOC365238	similar to CG15432-PA	1	365238	NM_001108913.1	157821222	NP_001102383.1	ENSRNOG00000015168	ENSRNOT00000020345	ENSRNOP00000020345
PH_rn_0000465	0.338716	0.00192436	32.8301	173.509	0.446838	0.255051	2.3953	0.00359216	MGC114492	"similar to melanoma antigen family A, 5"	1	317324	NM_001024895.1	67846065	NP_001020066.1	ENSRNOG00000032629	ENSRNOT00000050147	ENSRNOP00000042255
PH_rn_0000519	0.000101123	1.74779e-05	272.589	528.84	0.24387	0.214886	1.09024	0.0343717	MGC94915	similar to hypothetical protein	1	362712	NM_001007009.1	55741505	NP_001007010.1	ENSRNOG00000024905	ENSRNOT00000036815	ENSRNOP00000031362
PH_rn_0000523	0.000643577	6.42911e-06	173.104	742.87	0.263832	0.20872	2.24646	0.000420869	LOC688276	similar to epidermodysplasia verruciformis 2	1	688276	NM_001126301.1	187282137	NP_001119773.1	NA	NA	NA
PH_rn_0000543	0.0169227	9.85447e-05	82.5727	332.473	0.319514	0.227134	2.07179	0.00210111	LOC654482	hypothetical protein LOC654482	1	654482	NM_001039174.1	85702363	NP_001034263.1	ENSRNOG00000043410	ENSRNOT00000068290	ENSRNOP00000061520
PH_rn_0000587	8.81081e-05	1.68308e-05	277.564	535.074	0.242087	0.214645	1.08418	0.03477	Cklf	chemokine-like factor	1	245978	NM_139111.1	20806162	NP_620811.1	ENSRNOG00000012752	"ENSRNOT00000017129,ENSRNOT00000017127"	"ENSRNOP00000017129,ENSRNOP00000017127"
PH_rn_0000592	7.07224e-06	2.44614e-06	594.922	1135.6	0.221103	0.203225	1.1793	0.0162728	Irf9	interferon regulatory factor 9	1	305896	NM_001012041.1	58865657	NP_001012041.1	ENSRNOG00000019478	"ENSRNOT00000026364,ENSRNOT00000050853"	"ENSRNOP00000026364,ENSRNOP00000051206"
PH_rn_0000703	9.2222e-06	4.14278e-06	539.21	942.353	0.223038	0.206748	1.02958	0.0340846	Irf7	interferon regulatory factor 7	1	293624	NM_001033691.1	76096317	NP_001028863.1	ENSRNOG00000017414	"ENSRNOT00000054873,ENSRNOT00000023504"	"ENSRNOP00000051757,ENSRNOP00000023504"
PH_rn_0000710	8.17265e-06	8.19849e-07	563.086	2451.99	0.222144	0.197532	2.36624	0.000120764	LOC502684	hypothetical protein LOC502684	1	502684	NM_001025060.1	68163546	NP_001020231.1	ENSRNOG00000023721	ENSRNOT00000055415	ENSRNOP00000052282
PH_rn_0000726	0.000256434	2.83621e-05	213.893	459.228	0.253037	0.218106	1.20056	0.0248064	Rarres1	retinoic acid receptor responder (tazarotene induced) 1	1	310486	NM_001014790.1	62339360	NP_001014790.1	ENSRNOG00000037853	ENSRNOT00000057504	ENSRNOP00000054312
PH_rn_0000753	0.52573	0.0101264	25.8662	122.599	0.492123	0.277087	2.23173	0.0101486	LOC641520	popeye domain-containing 3	1	641520	NM_001037369.1	82654231	NP_001032446.1	NA	NA	NA
PH_rn_0000784	0.0633826	0.00134153	58.6963	187.016	0.357032	0.251023	1.67726	0.0153219	LOC499541	LRRGT00045	1	499541	NM_001047942.1	114145699	NP_001041407.1	ENSRNOG00000030171	ENSRNOT00000049559	ENSRNOP00000039008
PH_rn_0000796	0.000343671	4.40907e-06	199.965	862.352	0.256358	0.20651	2.26642	0.000338055	LOC499418	similar to Putative protein C21orf56 homolog	1	499418	NM_001024296.1	66730328	NP_001019467.1	ENSRNOG00000001262	ENSRNOT00000001704	ENSRNOP00000001704
PH_rn_0000798	0.0337184	0.000171396	69.6396	291.953	0.337555	0.231568	2.11913	0.002317	Cox19	COX19 cytochrome c oxidase assembly homolog (S. cerevisiae)	1	304330	NM_001107126.1	157820188	NP_001100596.1	ENSRNOG00000001290	ENSRNOT00000001735	ENSRNOP00000001735
PH_rn_0000804	4.11076e-07	3.07533e-07	6267.57	38467.1	0.203019	0.192822	2.77201	2.49621e-05	Nnat	neuronatin	1	94270	"NM_053601.1,NM_181687.1"	16758385;32140177	"NP_446053.1,NP_859015.1"	ENSRNOG00000024923	ENSRNOT00000034166	ENSRNOP00000034212
PH_rn_0000824	0.0395751	0.000832132	66.6551	206.757	0.341734	0.246035	1.64998	0.0141214	LOC360228	WDNM1 homolog	1	360228	NM_001003706.3	124286794	NP_001003706.2	ENSRNOG00000029668	"ENSRNOT00000064775,ENSRNOT00000042643"	"ENSRNOP00000063500,ENSRNOP00000049454"
PH_rn_0000842	0.246138	1.66038e-05	37.8044	538.191	0.42641	0.214586	3.89962	3.30773e-05	Apoc2	apolipoprotein C-II	1	292697	NM_001085352.1	145553985	NP_001078821.1	ENSRNOG00000018402	ENSRNOT00000024800	ENSRNOP00000024800
PH_rn_0000878	7.19651e-05	3.86794e-06	292.486	912.223	0.240182	0.205764	1.83516	0.00131481	Rps4y2	"ribosomal protein S4, Y-linked 2"	1	690845	NM_001109612.1	157819704	NP_001103082.1	ENSRNOG00000031041	ENSRNOT00000043543	ENSRNOP00000049546
PH_rn_0000899	0.000909979	4.29197e-05	160.171	410.396	0.268304	0.220996	1.44564	0.011243	LOC685694	similar to TruB pseudouridine (psi) synthase homolog 2	1	685694	XM_001064878.2	293357731	XP_001064878.2	NA	NA	NA
PH_rn_0000900	0.0925371	0.00393514	52.7272	149.613	0.37225	0.263776	1.50298	0.0330407	Tmco5b	transmembrane and coiled-coil domains 5B	1	366158	"XM_575205.2,XM_001080546.2"	109468609;293346195	"XP_575205.2,XP_001080546.1"	NA	NA	NA
PH_rn_0000917	0.012613	9.06669e-06	88.5418	654.556	0.312802	0.210761	2.99723	8.3907e-05	Hoxa9l	homeobox A9-like	1	297099	"XM_002729313.1,XM_001057018.2"	293358576;293346799	"XP_002729359.1,XP_001057018.1"	ENSRNOG00000006906	ENSRNOT00000009487	ENSRNOP00000009487
PH_rn_0000921	0.00468304	3.2374e-05	111.423	442.605	0.293535	0.21901	2.07075	0.00136236	RGD1564285	similar to hypothetical protein 4930509O22	1	299662	"XM_234965.5,XM_001079282.1"	293360418;109481720	"XP_234965.5,XP_001079282.1"	NA	NA	NA
PH_rn_0000925	0.588123	0.00161671	23.8764	179.743	0.525158	0.253014	2.90632	0.00143959	LOC680126	hypothetical protein LOC680126	1	680126	"XM_002729619.1,XM_002726733.1"	293359867;293348022	"XP_002729665.1,XP_002726779.1"	NA	NA	NA
PH_rn_0000950	0.0527492	0.000403635	61.6808	241.043	0.350493	0.238995	1.99595	0.00442246	LOC100362414	osteopetrosis associated transmembrane protein 1-like	1	100362414	XM_002728982.1	293356913	XP_002729028.1	NA	NA	NA
PH_rn_0000967	0.337774	0.000339035	32.8301	250.394	0.444031	0.237413	2.95232	0.00058299	LOC690311	similar to Alpha-1-antitrypsin-related protein precursor	1	690311	XM_001074053.2	293360073	XP_001074053.2	NA	NA	NA
PH_rn_0001006	0.00024136	2.71778e-05	216.878	465.462	0.252359	0.217847	1.20174	0.0244825	LOC691864	hypothetical protein LOC691864	1	691864	XM_001079901.2	293360437	XP_001079901.2	NA	NA	NA
PH_rn_0001009	0.000106149	2.06912e-05	264.631	502.866	0.243871	0.215993	1.05159	0.0408664	Atp8b3	"ATPase, Class I, type 8B, member 3"	1	299616	"XM_234937.5,XM_001076355.2"	293360372;293348483	"XP_234937.3,XP_001076355.1"	NA	NA	NA
PH_rn_0001016	0.000267028	4.18256e-05	211.903	413.513	0.253489	0.22083	1.05889	0.045013	LOC691561	hypothetical protein LOC691561	1	691561	XM_001078835.2	293360121	XP_001078835.2	NA	NA	NA
PH_rn_0001032	0.0915127	1.22863e-06	52.7272	1734.06	0.370495	0.19958	5.18459	2.80837e-06	RGD1563510	similar to RIKEN cDNA 8430427H17 gene	1	362240	"XM_342547.4,XM_002726257.1,XM_001063400.2"	293358171;293346401;293346399	"XP_342548.4,XP_002726303.1,XP_001063400.2"	NA	NA	NA
PH_rn_0001062	0.708122	0.000455917	19.897	234.809	0.617474	0.24013	3.57587	0.000322916	Abcb5	"ATP-binding cassette, subfamily B (MDR/TAP), member 5"	1	314537	"XM_234725.5,XM_001062082.2"	293360298;293348438	"XP_234725.4,XP_001062082.1"	NA	NA	NA
PH_rn_0001085	0.00318264	0.000164729	121.372	295.07	0.286845	0.231297	1.35205	0.0217346	LOC100359990	hypothetical protein LOC100359990	1	100359990	"XM_002729172.1,XM_002726190.1"	293357868;293346066	"XP_002729218.1,XP_002726236.1"	NA	NA	NA
PH_rn_0001118	6.42162e-06	1.20656e-06	616.808	1757.95	0.2204	0.199487	1.76933	0.00112887	Col8a2	"collagen, type VIII, alpha 2"	1	313592	"XM_233542.5,XM_001057987.2"	293359531;293347637	"XP_233542.4,XP_001057987.1"	NA	NA	NA
PH_rn_0001142	5.72243e-06	2.476e-06	652.623	1206.25	0.219684	0.203776	1.14718	0.0188672	Sh3gl2	SH3-domain GRB2-like 2	1	116743	"XM_342857.4,XM_001070855.2"	293359341;293347447	"XP_342858.4,XP_001070855.2"	NA	NA	NA
PH_rn_0001156	0.01211	1.01912e-06	89.5367	2008.35	0.31213	0.198624	4.64754	3.41621e-06	LOC100360074	hypothetical protein LOC100360074	1	100360074	XM_002729193.1	293357991	XP_002729239.1	ENSRNOG00000037309	ENSRNOT00000056447	ENSRNOP00000053285
PH_rn_0001181	0.0499588	0.000276486	62.6757	261.823	0.349066	0.23559	2.10059	0.00293622	Tctex1d4	Tctex1 domain containing 4	1	313527	"XM_233427.5,XM_001071721.2"	293359460;293347571	"XP_233427.4,XP_001071721.1"	ENSRNOG00000018463	ENSRNOT00000024921	ENSRNOP00000024921
PH_rn_0001214	3.59289e-06	1.67078e-06	786.928	1409.89	0.216349	0.201185	1.12575	0.0190853	LOC100360470	hypothetical protein LOC100360470	1	100360470	"XM_002729751.1,XM_002726862.1"	293360355;293348463	"XP_002729797.1,XP_002726908.1"	NA	NA	NA
PH_rn_0001249	2.04115e-06	6.63928e-07	1080.41	3105.51	0.212777	0.196493	1.82412	0.000742688	LOC100363421	hypothetical protein LOC100363421	1	100363421	XM_002729466.1	293359185	XP_002729512.1	NA	NA	NA
PH_rn_0001305	0.00525385	3.75669e-05	108.439	424.942	0.295482	0.220039	2.04906	0.001536	RGD1561137	similar to 40S ribosomal protein S16	1	366030	XM_345346.4	293357780	XP_345347.4	NA	NA	NA
PH_rn_0001313	0.000437498	6.19821e-05	189.022	374.032	0.259139	0.223721	1.0733	0.0458045	LOC100362165	ribosomal protein L38-like	1	100362165	"XM_002729806.1,XM_002726908.1"	293360587;293348680	"XP_002729852.1,XP_002726954.1"	ENSRNOG00000030924	ENSRNOT00000043426	ENSRNOP00000051477
PH_rn_0001349	0.0603723	1.97247e-05	59.6911	518.45	0.356294	0.215982	3.19136	9.21291e-05	LOC100359842	rCG40906-like	1	100359842	"XM_002729254.1,XM_002726305.1"	293358280;293346521	"XP_002729300.1,XP_002726351.1"	ENSRNOG00000021551	ENSRNOT00000035071	ENSRNOP00000029664
PH_rn_0001376	0.778147	7.06177e-07	17.9073	2879.01	0.632787	0.196792	6.64386	1.16004e-06	LOC100359646	hypothetical protein LOC100359646	1	100359646	XM_002729663.1	293360143	XP_002729709.1	NA	NA	NA
PH_rn_0001385	0.857688	0.0372119	15.9176	97.664	0.621656	0.315739	2.59642	0.0151393	RGD1563000	similar to hypothetical protein MGC26856	1	503139	"XM_002729790.1,XM_002726897.1"	293360494;293348588	"XP_002729836.1,XP_002726943.1"	ENSRNOG00000026634	ENSRNOT00000039475	ENSRNOP00000032951
PH_rn_0001444	0.00759542	0.000214804	99.4852	277.407	0.302165	0.233471	1.53696	0.0129648	Tmem200b	transmembrane protein 200B	1	688757	"XM_002726598.2,XM_001068178.2"	295851897;293359568	"XP_002726644.1,XP_001068178.2"	ENSRNOG00000032018	ENSRNOT00000047917	ENSRNOP00000050131
PH_rn_0001447	0.00203659	3.45007e-05	135.3	435.332	0.280448	0.21947	1.77272	0.00349517	Helb	helicase (DNA) B	1	500837	"XM_576229.3,XM_001081027.2"	293360519;293348611	"XP_576229.3,XP_001081027.2"	NA	NA	NA
PH_rn_0001465	0.00765037	1.35394e-05	99.4852	572.477	0.302492	0.213245	2.62425	0.0002217	LOC100359630	hypothetical protein LOC100359630	1	100359630	XM_002729496.1	293359330	XP_002729542.1	NA	NA	NA
PH_rn_0001474	0.00429725	8.53163e-06	113.413	669.102	0.291872	0.210401	2.68301	0.000155484	Tbc1d13	"TBC1 domain family, member 13"	1	499768	"XM_575106.3,XM_001077153.2"	293357736;293345820	"XP_575106.2,XP_001077153.1"	ENSRNOG00000015970	ENSRNOT00000021431	ENSRNOP00000021431
PH_rn_0001512	0.657799	0.000389373	21.8867	248.316	0.534391	0.239725	3.52446	0.000312699	LOC100362861	hypothetical protein LOC100362861	1	100362861	XM_002729503.1	293359357	XP_002729549.1	NA	NA	NA
PH_rn_0001532	0.0334563	2.83626e-06	69.6396	1053.52	0.336903	0.204033	4.0601	1.01147e-05	Col11a1	"collagen, type XI, alpha 1"	1	25654	"XM_002729105.1,XM_001076840.2,XM_002729104.1,XM_342325.4,XM_002726065.1,XM_001072431.2,XM_002726064.1,XM_001072520.2"	293357532;293357531;293357529;293357528;293345650;293345649;293345647;293345646	"XP_002729151.1,XP_001076840.1,XP_002729150.1,XP_342326.2,XP_002726111.1,XP_001072431.1,XP_002726110.1,XP_001072520.1"	ENSRNOG00000023148	"ENSRNOT00000023693,ENSRNOT00000024138,ENSRNOT00000068413"	"ENSRNOP00000023693,ENSRNOP00000024138,ENSRNOP00000061595"
PH_rn_0001537	3.89532e-05	4.16357e-06	344.219	883.132	0.234612	0.206178	1.56498	0.003731	Otol1	otolin 1 homolog (zebrafish)	1	295117	"XM_227256.3,XM_001067275.1"	109464940;109466806	"XP_227256.3,XP_001067275.1"	ENSRNOG00000021186	ENSRNOT00000035765	ENSRNOP00000038377
PH_rn_0001548	0.569631	0.0191374	23.8764	110.132	0.670381	0.293299	2.18899	0.0209075	Fcho2	FCH domain only 2	1	309129	"NM_001191632.1,XM_002728999.1"	300798517;293357007	"NP_001178561.1,XP_002729045.1"	ENSRNOG00000015334	ENSRNOT00000067308	ENSRNOP00000061799
PH_rn_0001568	0.437095	0.00498764	28.8507	142.34	0.468498	0.266855	2.29236	0.00662665	LOC686362	similar to LY6/PLAUR domain containing 2	1	686362	"XM_002729820.1,XM_001073742.2"	293360657;293348750	"XP_002729866.1,XP_001073742.2"	NA	NA	NA
PH_rn_0001661	0.0126577	5.02969e-06	88.5418	816.637	0.312995	0.207267	3.33819	3.43694e-05	RGD1559695	similar to FLJ43860 protein	1	500889	"XM_576290.3,XM_001073126.2"	293360648;293348741	"XP_576290.3,XP_001073126.2"	ENSRNOG00000032827	ENSRNOT00000040236	ENSRNOP00000051303
PH_rn_0001667	0.117909	0.00534566	48.7477	140.262	0.381046	0.26777	1.52056	0.0344159	Lypd6	LY6/PLAUR domain containing 6	1	679564	XM_001053512.2	293357807	XP_001053512.2	NA	NA	NA
PH_rn_0001669	0.0775023	0.000115237	55.7117	325.2	0.366134	0.228869	2.59621	0.000667816	Tmco5a	transmembrane and coiled-coil domains 5A	1	499865	"XM_575207.3,XM_002726157.1"	293357983;293346207	"XP_575207.3,XP_002726203.1"	ENSRNOG00000005100	"ENSRNOT00000006794,ENSRNOT00000006809"	"ENSRNOP00000006794,ENSRNOP00000006809"
PH_rn_0001713	0.000156236	2.44555e-05	240.754	478.969	0.24777	0.217105	1.10324	0.0346715	LOC301521	Coiled-coil domain containing 108-like	1	301521	"XM_002730048.1,XM_002727243.1"	293361753;293349885	"XP_002730094.1,XP_002727289.1"	ENSRNOG00000028656	ENSRNOT00000036987	ENSRNOP00000035193
PH_rn_0001801	6.85887e-07	5.47895e-07	2516.98	4057.21	0.205942	0.195553	1.00401	0.0274717	Ctxn2	cortexin 2	1	100302373	NM_001162935.1	242397465	NP_001156407.1	ENSRNOG00000037146	ENSRNOT00000056054	ENSRNOP00000052906
PH_rn_0001806	0.000447749	3.13694e-05	188.027	520.528	0.259415	0.221921	1.57406	0.00701402	Cntf	ciliary neurotrophic factor	1	25707	NM_013166.1	6978674	NP_037298.1	ENSRNOG00000012460	ENSRNOT00000016690	ENSRNOP00000016690
PH_rn_0001835	7.15484e-06	1.69494e-06	591.937	1396.39	0.221181	0.201256	1.48931	0.00393758	Mas1	MAS1 oncogene	1	25153	NM_012757.2	51491888	NP_036889.1	ENSRNOG00000014971	ENSRNOT00000020100	ENSRNOP00000020100
PH_rn_0001845	0.067597	0.00192816	57.7014	173.509	0.359646	0.255107	1.59191	0.021386	Cnn1	"calponin 1, basic, smooth muscle"	1	65204	NM_031747.1	13929049	NP_113935.1	ENSRNOG00000027736	ENSRNOT00000029577	ENSRNOP00000029782
PH_rn_0001926	4.50819e-07	4.02067e-07	4964.31	8274.42	0.203537	0.194121	1.03662	0.0224578	Alcam	activated leukocyte cell adhesion molecule	1	79559	NM_031753.1	13929057	NP_113941.1	ENSRNOG00000001989	"ENSRNOT00000064167,ENSRNOT00000002738"	"ENSRNOP00000062360,ENSRNOP00000002738"
PH_rn_0001927	0.00468334	4.58303e-06	111.423	850.923	0.293537	0.206761	3.07636	5.10226e-05	Actg2	"actin, gamma 2, smooth muscle, enteric"	1	25365	NM_012893.1	6978440	NP_037025.1	ENSRNOG00000029401	ENSRNOT00000042699	ENSRNOP00000050322
PH_rn_0001931	8.22868e-07	5.18071e-07	2061.33	4454.1	0.207013	0.195283	1.43049	0.00371734	Zdhhc7	"zinc finger, DHHC-type containing 7"	1	170906	NM_133394.1	19173749	NP_596885.1	ENSRNOG00000017342	ENSRNOT00000023405	ENSRNOP00000023405
PH_rn_0001968	0.0493992	6.19826e-05	63.6705	372.993	0.352025	0.223644	2.60891	0.000477367	Kcne2	"potassium voltage-gated channel, Isk-related subfamily, gene 2"	1	171138	NM_133603.2	59709476	NP_598287.1	NA	NA	NA
PH_rn_0001983	0.000185559	3.71251e-07	230.806	10390.8	0.249536	0.193702	5.65863	1.12118e-06	Pmch	pro-melanin-concentrating hormone	1	24659	NM_012625.1	6981373	NP_036757.1	ENSRNOG00000004632	ENSRNOT00000006174	ENSRNOP00000006174
PH_rn_0002013	0.278058	1.51728e-06	35.8147	1499.25	0.430704	0.200679	5.52464	2.7686e-06	Iqca1	IQ motif containing with AAA domain 1	1	316616	"XM_237386.5,XM_001066515.2"	293361792;293349927	"XP_237386.5,XP_001066515.2"	ENSRNOG00000019592	"ENSRNOT00000056724,ENSRNOT00000026491"	"ENSRNOP00000053565,ENSRNOP00000026491"
PH_rn_0002031	0.0217519	6.29673e-07	77.5985	3317.46	0.325445	0.196229	5.56593	1.5973e-06	LOC100360291	mCG52721-like	1	100360291	"XM_002729882.1,XM_002727009.1"	293360934;293349059	"XP_002729928.1,XP_002727055.1"	ENSRNOG00000042601	ENSRNOT00000068598	ENSRNOP00000062768
PH_rn_0002064	0.0120102	0.000540125	89.5367	226.497	0.311688	0.24175	1.37316	0.0273441	Pcdhb6	protocadherin beta 6	1	291653	NM_001014780.2	167860092	NP_001014780.1	NA	NA	NA
PH_rn_0002069	0.316878	2.24309e-06	33.825	1200.02	0.44018	0.202821	5.28236	3.89369e-06	Tnfaip8l3	"tumor necrosis factor, alpha-induced protein 8-like 3"	1	315673	"XM_236246.5,XM_001072284.1"	293361129;109484716	"XP_236246.5,XP_001072284.1"	ENSRNOG00000024230	ENSRNOT00000038830	ENSRNOP00000034357
PH_rn_0002078	0.06764	0.000287288	57.7014	259.745	0.359726	0.235949	2.20537	0.0023209	Hsd17b6	hydroxysteroid (17-beta) dehydrogenase 6	1	286964	NM_173305.1	27545383	NP_775427.1	ENSRNOG00000002597	ENSRNOT00000003498	ENSRNOP00000003498
PH_rn_0002103	0.000207347	8.44556e-06	224.837	671.18	0.250723	0.210333	1.72117	0.00258962	Rap2a	RAS related protein 2a	1	114560	NM_053741.1	16758565	NP_446193.1	NA	NA	NA
PH_rn_0002110	0.624764	0.00434227	22.8816	146.496	0.518377	0.265	2.66883	0.00332319	Mbl1	mannose-binding lectin (protein A) 1	1	24548	NM_012599.2	61098192	NP_036731.2	ENSRNOG00000011706	ENSRNOT00000015723	ENSRNOP00000015723
PH_rn_0002119	9.04458e-06	3.56842e-06	543.189	945.47	0.222899	0.205309	1.02479	0.0337636	Hoxc8	homeo box C8	1	24460	NM_001177326.2	309319782	NP_001170797.2	NA	NA	NA
PH_rn_0002126	6.83252e-06	4.84309e-07	606.86	5042.16	0.220924	0.19496	3.30372	1.0321e-05	Slc22a6	"solute carrier family 22 (organic anion transporter), member 6"	1	29509	NM_017224.2	148540166	NP_058920.1	ENSRNOG00000018215	"ENSRNOT00000064267,ENSRNOT00000024757"	"ENSRNOP00000061281,ENSRNOP00000024756"
PH_rn_0002143	0.0320936	0.00165426	70.6345	179.743	0.336469	0.253634	1.35724	0.0381935	Amot	angiomotin	1	300289	"XM_235733.5,XM_001056974.2"	293362810;293351141	"XP_235733.5,XP_001056974.2"	ENSRNOG00000007345	ENSRNOT00000049482	ENSRNOP00000040549
PH_rn_0002145	0.0187257	0.000263633	80.583	264.94	0.321946	0.235229	1.76309	0.00709225	P2rx6	"purinergic receptor P2X, ligand-gated ion channel, 6"	1	25041	NM_012721.2	227116254	NP_036853.2	ENSRNOG00000001873	ENSRNOT00000002558	ENSRNOP00000002558
PH_rn_0002152	3.09249e-06	1.51657e-06	844.629	1498.21	0.215342	0.200671	1.11961	0.0192596	Dap	death-associated protein	1	64322	NM_022526.1	11968109	NP_071971.1	ENSRNOG00000010747	ENSRNOT00000014439	ENSRNOP00000014439
PH_rn_0002159	0.0126022	0.000697066	108.439	269.095	0.337957	0.256008	1.36881	0.0385202	RGD1562811	RGD1562811	1	315651	"XM_243842.5,XM_001071282.2"	293361117;293349216	"XP_243842.4,XP_001071282.1"	NA	NA	NA
PH_rn_0002165	0.0533698	2.7658e-05	61.6808	463.384	0.351752	0.217976	2.97306	0.00015639	Cyp2c11	"cytochrome P450, subfamily 2, polypeptide 11"	1	29277	NM_019184.2	166091464	NP_062057.2	ENSRNOG00000012896	ENSRNOT00000017310	ENSRNOP00000017310
PH_rn_0002167	4.13465e-06	9.99691e-07	739.175	2041.59	0.21731	0.198527	1.74477	0.00116843	Prph	peripherin	1	24688	NM_012633.2	166063970	NP_036765.2	ENSRNOG00000015643	ENSRNOT00000021010	ENSRNOP00000021010
PH_rn_0002189	0.916048	0.00847555	9.94852	127.794	1.20798	0.274862	3.67088	0.00218504	Baat	bile acid Coenzyme A: amino acid N-acyltransferase (glycine N-choloyltransferase)	1	29725	NM_017300.2	148747509	NP_058996.2	ENSRNOG00000007395	ENSRNOT00000009777	ENSRNOP00000009777
PH_rn_0002193	0.0284946	0.000740398	72.6242	212.991	0.332675	0.24516	1.57431	0.0168484	Pramel3	preferentially expressed antigen in melanoma-like 3	1	503465	"XM_579018.2,XM_001069622.1"	109511102;109512341	"XP_579018.2,XP_001069622.1"	ENSRNOG00000023469	"ENSRNOT00000052196,ENSRNOT00000037744,ENSRNOT00000040347,ENSRNOT00000044858,ENSRNOT00000040853,ENSRNOT00000047532,ENSRNOT00000014766"	"ENSRNOP00000045013,ENSRNOP00000037656,ENSRNOP00000040837,ENSRNOP00000045271,ENSRNOP00000040889,ENSRNOP00000045976,ENSRNOP00000014766"
PH_rn_0002204	7.20592e-05	3.31724e-06	293.481	979.757	0.240285	0.20492	1.93783	0.000865758	Mars2	"methionyl-tRNA synthetase 2, mitochondrial"	1	316403	"XM_237156.5,XM_001066991.2"	293361681;293349794	"XP_237156.4,XP_001066991.2"	NA	NA	NA
PH_rn_0002225	1.02079e-05	3.19729e-06	520.308	994.302	0.223797	0.204693	1.15868	0.0187564	RGD1562431	similar to chromosome 20 open reading frame 81	1	316465	"XM_237227.3,XM_001054301.1"	62655311;109487276	"XP_237227.3,XP_001054301.1"	NA	NA	NA
PH_rn_0002226	3.79641e-06	1.35837e-06	822.743	1613.53	0.217251	0.200097	1.26277	0.0100444	Kcng2	"potassium voltage-gated channel, subfamily G, member 2"	1	307234	NM_001107372.1	157817230	NP_001100842.1	ENSRNOG00000017189	ENSRNOT00000023089	ENSRNOP00000023089
PH_rn_0002252	2.41336e-06	5.28549e-07	957.048	4303.45	0.213702	0.19538	2.46389	7.41564e-05	Mgst1	microsomal glutathione S-transferase 1	1	171341	NM_134349.3	146134359	NP_599176.1	ENSRNOG00000007743	ENSRNOT00000010579	ENSRNOP00000010579
PH_rn_0002258	0.260453	0.000540725	36.8095	226.497	0.426303	0.241774	2.63456	0.00126914	Ucn	urocortin	1	29151	NM_019150.1	9507228	NP_062023.1	ENSRNOG00000006090	ENSRNOT00000008037	ENSRNOP00000008037
PH_rn_0002277	0.00128979	1.8561e-06	148.233	1322.62	0.273074	0.201739	3.33052	2.0311e-05	Grifin	galectin-related inter-fiber protein	1	117130	NM_057187.1	17105337	NP_476535.1	ENSRNOG00000001251	ENSRNOT00000001686	ENSRNOP00000001686
PH_rn_0002299	0.697434	0.0094	18.9022	124.677	0.793446	0.276071	2.7088	0.0064929	LOC100363442	rCG25493-like	1	100363442	"XM_002729945.1,XM_002727116.1"	293361240;293349346	"XP_002729991.1,XP_002727162.1"	NA	NA	NA
PH_rn_0002308	4.56393e-07	3.87868e-07	4830.01	8846.9	0.203606	0.193906	1.17061	0.0117748	Wdr6	WD repeat domain 6	1	301007	NM_001006988.2	281371334	NP_001006989.2	NA	NA	NA
PH_rn_0002384	0.398847	0.00303105	30.8404	157.925	0.522497	0.260465	2.34797	0.00546512	Uncx	UNC homeobox	1	29375	NM_017179.1	8393132	NP_058875.1	ENSRNOG00000001284	ENSRNOT00000001730	ENSRNOP00000001730
PH_rn_0002400	0.00091269	1.13931e-05	160.171	618.192	0.268379	0.212475	2.07055	0.000910906	Mpp4	"membrane protein, palmitoylated 4 (MAGUK p55 subfamily member 4)"	1	58808	NM_021265.3	215272312	NP_067088.2	ENSRNOG00000010486	"ENSRNOT00000038132,ENSRNOT00000014094"	"ENSRNOP00000032344,ENSRNOP00000014094"
PH_rn_0002418	8.75257e-07	6.29791e-07	1939.96	3318.5	0.207379	0.196231	1.09162	0.0186888	Agtrap	angiotensin II receptor-associated protein	1	298646	NM_001007654.1	56090641	NP_001007655.1	ENSRNOG00000008619	ENSRNOT00000011747	ENSRNOP00000011747
PH_rn_0002420	4.04073e-07	2.62667e-06	6588.9	14305.7	0.202924	0.210744	1.38413	0.00789598	Hap1	huntingtin-associated protein 1	1	29430	"NM_024133.2,NM_177982.1"	30061492;30061482	"NP_077047.1,NP_817091.1"	NA	NA	NA
PH_rn_0002471	0.574507	0.0174803	22.8816	109.093	0.886798	0.286365	2.23638	0.0250268	Ttc36	tetratricopeptide repeat domain 36	1	300676	NM_001005546.1	53850619	NP_001005546.1	ENSRNOG00000014700	ENSRNOT00000019933	ENSRNOP00000019933
PH_rn_0002475	0.0771741	0.00135474	55.7117	187.016	0.365545	0.251276	1.75113	0.0128503	LOC100362426	hypothetical protein LOC100362426	1	100362426	XM_002730274.1	293363071	XP_002730320.1	NA	NA	NA
PH_rn_0002532	0.00128042	4.92554e-06	214.888	823.91	0.291702	0.20715	2.09725	0.000684176	Lrrc30	leucine rich repeat containing 30	1	301711	"XM_237538.1,XM_001054231.1"	27687484;109487625	"XP_237538.1,XP_001054231.1"	ENSRNOG00000030389	ENSRNOT00000049720	ENSRNOP00000049562
PH_rn_0002659	1.30938e-06	2.44127e-05	1392.79	3227.07	0.209822	0.234076	1.5258	0.0101107	Tpm2	"tropomyosin 2, beta"	1	500450	NM_001024345.1	66730474	NP_001019516.1	ENSRNOG00000016731	ENSRNOT00000049000	ENSRNOP00000044473
PH_rn_0002667	0.0915183	0.00554685	52.7272	139.223	0.370504	0.268309	1.3978	0.0466543	Cox4i2	cytochrome c oxidase subunit IV isoform 2	1	84683	NM_053472.1	16758221	NP_445924.1	ENSRNOG00000007827	ENSRNOT00000010418	ENSRNOP00000010418
PH_rn_0002702	0.652785	0.00285155	21.8867	160.003	0.553521	0.259753	2.86184	0.00209265	Apcs	"amyloid P component, serum"	1	29339	NM_017170.2	148747487	NP_058866.2	ENSRNOG00000009086	ENSRNOT00000012092	ENSRNOP00000012092
PH_rn_0002725	0.0335486	2.54815e-05	69.6396	473.774	0.337132	0.217399	2.8339	0.000194244	Prl2b1	"Prolactin family 2, subfamily b, member 1"	1	192224	NM_138861.1	20302017	NP_620216.1	ENSRNOG00000017007	ENSRNOT00000022871	ENSRNOP00000022871
PH_rn_0002733	0.000642359	1.40276e-05	173.104	566.243	0.263787	0.213475	1.82309	0.00215874	Tekt1	tektin 1	1	85270	NM_053508.2	51036667	NP_445960.1	ENSRNOG00000014973	ENSRNOT00000066740	ENSRNOP00000062126
PH_rn_0002737	2.25537e-06	8.52554e-07	992.862	2445.76	0.213263	0.197847	1.60063	0.00202303	Hpcal1	hippocalcin-like 1	1	50871	NM_017356.2	56961641	NP_059052.1	ENSRNOG00000005492	ENSRNOT00000007374	ENSRNOP00000007374
PH_rn_0002750	0.0987149	0.000250622	51.7323	268.056	0.37516	0.234808	2.40863	0.00138874	Yap1	yes-associated protein 1	1	363014	NM_001034002.2	85540437	NP_001029174.2	ENSRNOG00000005933	"ENSRNOT00000008074,ENSRNOT00000007866,ENSRNOT00000031189,ENSRNOT00000061822,ENSRNOT00000061818"	"ENSRNOP00000008074,ENSRNOP00000007866,ENSRNOP00000034369,ENSRNOP00000058536,ENSRNOP00000058532"
PH_rn_0002796	0.12653	0.00716825	47.7529	131.95	0.385218	0.271946	1.46069	0.0432518	Olah	oleoyl-ACP hydrolase	1	64669	NM_022705.1	12083670	NP_073196.1	NA	NA	NA
PH_rn_0002803	1.858e-05	1.64153e-06	427.786	1424.44	0.228447	0.201087	1.96738	0.00059888	Slc38a7	"solute carrier family 38, member 7"	1	291840	NM_001003705.2	148539941	NP_001003705.1	ENSRNOG00000012007	ENSRNOT00000061498	ENSRNOP00000058216
PH_rn_0002812	1.43212e-05	4.10846e-06	464.596	888.327	0.226392	0.206103	1.14963	0.0204639	Sit1	signaling threshold regulating transmembrane adaptor 1	1	500449	NM_001024344.1	66730476	NP_001019515.1	ENSRNOG00000021546	ENSRNOT00000035040	ENSRNOP00000036171
PH_rn_0002834	0.296658	0.00015862	34.8198	297.148	0.434868	0.230924	3.13172	0.000298389	Rasl2-9	"RAS-like, family 2, locus 9"	1	751812	NM_001166675.1	262272075	NP_001160147.1	NA	NA	NA
PH_rn_0002850	6.8863e-05	5.95425e-06	295.471	763.649	0.23974	0.208247	1.55456	0.00431646	Crygf	"crystallin, gamma F"	1	689947	NM_001109557.1	157818148	NP_001103027.1	ENSRNOG00000032869	ENSRNOT00000041632	ENSRNOP00000045818
PH_rn_0002851	0.000174546	4.8278e-07	234.785	5077.49	0.248973	0.194946	4.62052	2.23814e-06	Ghrh	growth hormone releasing hormone	1	29446	NM_031577.1	13928781	NP_113765.1	ENSRNOG00000007782	ENSRNOT00000010443	ENSRNOP00000010444
PH_rn_0002865	0.14389	0.00187173	45.7632	174.548	0.391213	0.254751	1.93022	0.00932288	Pon3	paraoxonase 3	1	312086	NM_001004086.1	51854236	NP_001004086.1	ENSRNOG00000009096	ENSRNOT00000012050	ENSRNOP00000012050
PH_rn_0002908	4.95034e-06	1.79184e-06	684.458	1350.67	0.218556	0.201553	1.24838	0.0112809	Kcnk3	"potassium channel, subfamily K, member 3"	1	29553	NM_033376.1	15431282	NP_203694.1	ENSRNOG00000009790	ENSRNOT00000013107	ENSRNOP00000013107
PH_rn_0002920	0.332987	1.04583e-06	81.5779	1967.83	1.56633	0.19876	4.74977	7.14791e-06	Serpina1	"serpin peptidase inhibitor, clade A (alpha-1 antiproteinase, antitrypsin), member 1"	1	24648	NM_022519.2	51036654	NP_071964.2	ENSRNOG00000032669	ENSRNOT00000012577	ENSRNOP00000012577
PH_rn_0002923	1.92582e-06	3.36774e-07	9588.38	16703.7	0.217001	0.193243	1.04069	0.0233031	Laptm4b	lysosomal protein transmembrane 4 beta	1	315047	NM_001013174.1	61557183	NP_001013192.1	ENSRNOG00000006766	ENSRNOT00000008969	ENSRNOP00000008969
PH_rn_0002928	1.33308e-05	1.06255e-06	475.539	1957.44	0.225834	0.198872	2.2789	0.000177189	Krt8	keratin 8	1	25626	NM_199370.1	40786431	NP_955402.1	ENSRNOG00000009779	ENSRNOT00000038480	ENSRNOP00000029068
PH_rn_0002937	0.00530659	0.000181392	108.439	288.836	0.295886	0.232126	1.47779	0.0149245	Nrg2	neuregulin 2	1	432361	NM_001136151.1	209954627	NP_001129623.1	ENSRNOG00000019093	"ENSRNOT00000025890,ENSRNOT00000028713,ENSRNOT00000049222,ENSRNOT00000025902"	"ENSRNOP00000025890,ENSRNOP00000028713,ENSRNOP00000043420,ENSRNOP00000025901"
PH_rn_0002938	0.000780163	2.15351e-05	166.14	497.671	0.266399	0.216284	1.68026	0.00406373	Ccdc153	coiled-coil domain containing 153	1	300663	NM_001013953.1	62078634	NP_001013975.1	ENSRNOG00000039086	ENSRNOT00000059776	ENSRNOP00000056528
PH_rn_0002958	0.385377	5.42979e-06	30.8404	791.702	0.458449	0.207708	4.79086	8.44914e-06	Slmap	sarcolemma associated protein	1	290533	NM_001106060.1	157819676	NP_001099530.1	ENSRNOG00000011307	"ENSRNOT00000015256,ENSRNOT00000067464,ENSRNOT00000015082"	"ENSRNOP00000015256,ENSRNOP00000060405,ENSRNOP00000015082"
PH_rn_0002962	0.000909236	1.62101e-05	160.171	541.308	0.268283	0.214403	1.86344	0.00198739	Cldn19	claudin 19	1	298487	NM_001008514.1	56606087	NP_001008514.1	ENSRNOG00000007922	ENSRNOT00000063931	ENSRNOP00000063310
PH_rn_0002966	9.98731e-05	6.36701e-07	268.61	3269.67	0.243267	0.196283	3.80403	5.72941e-06	Mtus1	mitochondrial tumor suppressor 1	1	306487	NM_178093.2	125630381	NP_835194.2	ENSRNOG00000010748	"ENSRNOT00000047314,ENSRNOT00000050141,ENSRNOT00000037685,ENSRNOT00000037697,ENSRNOT00000052117"	"ENSRNOP00000042990,ENSRNOP00000046289,ENSRNOP00000030995,ENSRNOP00000030712,ENSRNOP00000047143"
PH_rn_0002967	0.0119895	3.8513e-05	89.5367	421.825	0.311595	0.220197	2.30787	0.000766707	Rtn4rl2	reticulon 4 receptor-like 2	1	311169	NM_181380.2	31341305	NP_852045.1	ENSRNOG00000021513	ENSRNOT00000038250	ENSRNOP00000032922
PH_rn_0002996	1.42142e-05	7.62756e-07	465.591	2642.12	0.226329	0.197172	2.73566	4.25468e-05	Calcoco1	calcium binding and coiled coil domain 1	1	246047	NM_139190.1	21070933	NP_631929.1	ENSRNOG00000015447	ENSRNOT00000021523	ENSRNOP00000021522
PH_rn_0003024	5.73961e-07	4.49846e-07	3194.47	5889.97	0.20491	0.194607	1.18948	0.0110815	Aldh1l1	"aldehyde dehydrogenase 1 family, member L1"	1	64392	NM_022547.1	11968143	NP_071992.1	NA	NA	NA
PH_rn_0003032	0.724595	1.78165e-05	19.897	525.723	0.565528	0.215009	4.78693	1.73521e-05	Cyp2c22	"cytochrome P450, family 2, subfamily c, polypeptide 22"	1	171518	NM_138512.1	19924038	NP_612521.1	ENSRNOG00000021924	ENSRNOT00000054724	ENSRNOP00000051607
PH_rn_0003049	0.0446081	0.000381519	64.6654	244.16	0.345698	0.238509	1.94884	0.00489512	Brs3	bombesin-like receptor 3	1	260319	NM_152845.1	22779854	NP_690058.1	ENSRNOG00000000873	ENSRNOT00000001164	ENSRNOP00000001164
PH_rn_0003063	0.00294018	0.000116176	123.362	347.019	0.285438	0.231078	1.56957	0.0102971	Krt17	keratin 17	1	287702	NM_212545.2	71896558	NP_997710.1	ENSRNOG00000026371	"ENSRNOT00000064800,ENSRNOT00000005382"	"ENSRNOP00000059959,ENSRNOP00000005382"
PH_rn_0003115	0.00027199	1.04561e-05	210.909	623.387	0.253678	0.211637	1.69205	0.00308453	Slc22a2	"solute carrier family 22 (organic cation transporter), member 2"	1	29503	NM_031584.1	13994170	NP_113772.1	ENSRNOG00000016625	ENSRNOT00000023116	ENSRNOP00000023116
PH_rn_0003123	1.12714e-06	3.82384e-07	1558.93	9283.27	0.208903	0.193838	2.87453	2.17145e-05	Calb2	calbindin 2	1	117059	NM_053988.1	16758891	NP_446440.1	ENSRNOG00000016977	ENSRNOT00000022943	ENSRNOP00000022943
PH_rn_0003165	2.306e-06	6.15785e-07	980.924	3420.32	0.213407	0.196122	2.0975	0.000258062	Gfra1	GDNF family receptor alpha 1	1	25454	NM_012959.1	6978887	NP_037091.1	ENSRNOG00000017438	ENSRNOT00000023667	ENSRNOP00000023667
PH_rn_0003167	0.0542688	0.00124454	66.6551	190.133	0.374126	0.250275	1.52143	0.0249115	Vsig1	V-set and immunoglobulin domain containing 1	1	315920	NM_001037784.1	83649787	NP_001032873.1	ENSRNOG00000015037	"ENSRNOT00000020974,ENSRNOT00000065491"	"ENSRNOP00000020974,ENSRNOP00000063576"
PH_rn_0003185	6.15454e-07	4.23638e-07	2893.03	6814.66	0.205314	0.194322	1.54163	0.00212989	Pigs	"phosphatidylinositol glycan anchor biosynthesis, class S"	1	303277	NM_001006602.1	54633339	NP_001006602.1	ENSRNOG00000011366	"ENSRNOT00000056222,ENSRNOT00000015207"	"ENSRNOP00000053066,ENSRNOP00000015207"
PH_rn_0003199	2.09497e-06	1.20994e-06	1034.65	1753.8	0.212788	0.1995	1.06769	0.023335	Lgals3	"lectin, galactoside-binding, soluble, 3"	1	83781	NM_031832.1	13929189	NP_114020.1	ENSRNOG00000010645	ENSRNOT00000014216	ENSRNOP00000014216
PH_rn_0003203	1.15915e-06	7.77474e-07	1525.11	2775.11	0.209074	0.197475	1.17962	0.0129638	Pfkl	"phosphofructokinase, liver"	1	25741	NM_013190.4	77416374	NP_037322.1	ENSRNOG00000001214	ENSRNOT00000001625	ENSRNOP00000001625
PH_rn_0003228	0.000219327	2.83295e-05	221.852	459.228	0.251324	0.218091	1.15139	0.0297753	Alas2	"aminolevulinate, delta-, synthase 2"	1	25748	NM_013197.1	6978484	NP_037329.1	NA	NA	NA
PH_rn_0003266	0.0986366	4.63383e-06	51.7323	845.728	0.375027	0.206809	4.15116	1.23559e-05	Epha7	Eph receptor A7	1	171287	NM_134331.1	19705436	NP_599158.1	ENSRNOG00000007030	"ENSRNOT00000061033,ENSRNOT00000009899"	"ENSRNOP00000057749,ENSRNOP00000009899"
PH_rn_0003303	4.67669e-06	1.37658e-06	702.366	1598.99	0.218177	0.200167	1.45937	0.00422699	Pak3	p21 protein (Cdc42/Rac)-activated kinase 3	1	29433	NM_019210.1	9506946	NP_062083.1	ENSRNOG00000004676	"ENSRNOT00000006459,ENSRNOT00000033903,ENSRNOT00000065830"	"ENSRNOP00000006459,ENSRNOP00000029906,ENSRNOP00000058831"
PH_rn_0003321	0.259477	1.23373e-06	36.8095	1729.9	0.424278	0.199604	5.69352	2.29958e-06	Ambp	alpha-1-microglobulin/bikunin precursor	1	25377	NM_012901.1	6978496	NP_037033.1	ENSRNOG00000006889	ENSRNOT00000009248	ENSRNOP00000009248
PH_rn_0003324	0.199363	0.00112113	40.7889	196.367	0.408205	0.249863	2.26845	0.00369201	LOC304000	cell adhesion molecule JCAM	1	304000	NM_001006990.2	67514578	NP_001006991.1	ENSRNOG00000028216	"ENSRNOT00000042063,ENSRNOT00000032566"	"ENSRNOP00000041507,ENSRNOP00000032595"
PH_rn_0003348	0.000907753	0.000112232	160.171	322.083	0.268241	0.22813	1.08919	0.0481216	Cd52	CD52 antigen	1	117054	NM_053983.1	16758883	NP_446435.1	ENSRNOG00000015403	ENSRNOT00000020688	ENSRNOP00000020688
PH_rn_0003365	8.42545e-07	5.54565e-07	2167.78	3981.37	0.207352	0.195612	1.1951	0.0112904	Fabp7	"fatty acid binding protein 7, brain"	1	80841	NM_030832.1	13540629	NP_110459.1	ENSRNOG00000000814	ENSRNOT00000001079	ENSRNOP00000001079
PH_rn_0003369	0.0046407	0.000151799	111.423	300.265	0.293182	0.230574	1.4993	0.013222	Ccdc105	coiled-coil domain containing 105	1	500800	NM_001025774.1	71043917	NP_001020945.1	ENSRNOG00000007375	ENSRNOT00000009833	ENSRNOP00000009833
PH_rn_0003374	4.23745e-05	8.52405e-06	336.26	669.102	0.235345	0.210391	1.17384	0.0213977	Acot1	acyl-CoA thioesterase 1	1	50559	NM_031315.1	13786131	NP_112605.1	ENSRNOG00000028870	ENSRNOT00000013729	ENSRNOP00000013729
PH_rn_0003376	5.19599e-07	3.71706e-07	3749.6	10309.8	0.204341	0.193705	1.75112	0.000821785	Igfbp2	insulin-like growth factor binding protein 2	1	25662	NM_013122.2	148747420	NP_037254.2	ENSRNOG00000016957	ENSRNOT00000023068	ENSRNOP00000023068
PH_rn_0003379	0.296975	4.04982e-06	34.8198	900.794	0.43563	0.206096	4.81037	7.05727e-06	Gpc2	glypican 2	1	171517	NM_138511.1	19924036	NP_612520.1	ENSRNOG00000001367	ENSRNOT00000001849	ENSRNOP00000001849
PH_rn_0003400	0.029002	0.000518038	72.6242	228.575	0.334042	0.241363	1.68301	0.0111441	Adra2b	"adrenergic, alpha-2B-, receptor"	1	24174	NM_138505.2	304434811	NP_612514.2	NA	NA	NA
PH_rn_0003416	0.521661	9.84418e-05	25.8662	332.473	0.58708	0.227118	3.72642	0.000117685	Cyp2e1	"cytochrome P450, family 2, subfamily e, polypeptide 1"	1	25086	NM_031543.1	13928733	NP_113731.1	ENSRNOG00000012458	"ENSRNOT00000066875,ENSRNOT00000064096,ENSRNOT00000016883"	"ENSRNOP00000060678,ENSRNOP00000060384,ENSRNOP00000016883"
PH_rn_0003444	0.00154561	0.000144796	142.264	303.382	0.275592	0.230167	1.17003	0.0384462	Gsg1	germ cell associated 1	1	312793	NM_001013166.1	61557155	NP_001013184.2	ENSRNOG00000008518	ENSRNOT00000011295	ENSRNOP00000011295
PH_rn_0003454	8.10062e-05	3.03923e-06	283.533	1113.78	0.241282	0.205132	2.17677	0.000391238	Rasgrp4	RAS guanyl releasing protein 4	1	170668	NM_130824.2	131889806	NP_570837.2	ENSRNOG00000033744	ENSRNOT00000048677	ENSRNOP00000046440
PH_rn_0003459	1.76109e-06	7.61386e-07	1145.07	2647.32	0.211676	0.197164	1.51594	0.00281231	Cabp7	calcium binding protein 7	1	360970	NM_001007730.1	56090615	NP_001007731.1	ENSRNOG00000007871	ENSRNOT00000010439	ENSRNOP00000010439
PH_rn_0003473	0.213167	0.00291897	39.7941	158.964	0.412447	0.259886	1.99283	0.00958067	Syt8	synaptotagmin VIII	1	60566	NM_053325.1	16758025	NP_445777.1	ENSRNOG00000020245	"ENSRNOT00000054865,ENSRNOT00000027454"	"ENSRNOP00000051748,ENSRNOP00000027454"
PH_rn_0003477	0.214678	0.0114457	39.7941	119.483	0.4152	0.279083	1.57545	0.0386865	Miox	myo-inositol oxygenase	1	252899	NM_145771.2	56090637	NP_665714.2	ENSRNOG00000008694	ENSRNOT00000011941	ENSRNOP00000011941
PH_rn_0003510	5.82337e-07	4.5966e-07	3126.82	5616.72	0.204994	0.194711	1.15328	0.0132102	Samd14	sterile alpha motif domain containing 14	1	287637	NM_001024966.1	68163406	NP_001020137.1	NA	NA	NA
PH_rn_0003513	6.6364e-05	1.00163e-05	298.456	632.738	0.239407	0.211377	1.24793	0.0164845	Gpha2	glycoprotein hormone alpha 2	1	171158	NM_133619.2	24475801	NP_598303.1	ENSRNOG00000021020	ENSRNOT00000028536	ENSRNOP00000028536
PH_rn_0003529	0.624274	0.0013014	22.8816	188.055	0.520556	0.250638	3.03378	0.00105284	Kpna1	karyopherin alpha 1	1	288064	NM_198726.2	148747405	NP_942021.2	NA	NA	NA
PH_rn_0003531	0.00049467	2.65955e-05	184.048	467.54	0.260669	0.217665	1.43953	0.0101341	Zc3h14	zinc finger CCCH type containing 14	1	192359	NM_001033951.1	76880452	NP_001029123.1	ENSRNOG00000004083	"ENSRNOT00000005454,ENSRNOT00000039509,ENSRNOT00000040440"	"ENSRNOP00000005454,ENSRNOP00000035319,ENSRNOP00000047580"
PH_rn_0003535	0.297057	0.000210311	34.8198	278.446	0.435827	0.23325	3.03166	0.000402996	Serpind1	"serine (or cysteine) peptidase inhibitor, clade D, member 1"	1	79224	NM_024382.1	13242284	NP_077358.1	ENSRNOG00000001865	ENSRNOT00000031819	ENSRNOP00000031829
PH_rn_0003563	5.33432e-06	2.03535e-06	663.566	1254.05	0.219077	0.20223	1.18162	0.0155155	Spon2	"spondin 2, extracellular matrix protein"	1	171569	NM_138533.3	148747112	NP_612542.1	NA	NA	NA
PH_rn_0003581	1.04813e-06	6.92348e-07	1653.44	2950.7	0.208462	0.196698	1.15121	0.0144154	Strada	STE20-related kinase adaptor alpha	1	303605	NM_182820.1	33414518	NP_877972.1	ENSRNOG00000008637	"ENSRNOT00000011894,ENSRNOT00000066681,ENSRNOT00000035925,ENSRNOT00000055125"	"ENSRNOP00000011894,ENSRNOP00000059319,ENSRNOP00000031062,ENSRNOP00000051998"
PH_rn_0003600	3.59432e-05	4.27974e-06	352.178	872.742	0.233924	0.206334	1.51488	0.00458597	Bace2	beta-site APP-cleaving enzyme 2	1	288227	NM_001002802.1	50657389	NP_001002802.1	ENSRNOG00000001953	ENSRNOT00000002679	ENSRNOP00000002679
PH_rn_0003601	2.58812e-05	4.35351e-06	386.997	867.547	0.231146	0.206444	1.37257	0.00819407	Apoc4	apolipoprotein C-IV	1	680551	NM_001109419.1	157821488	NP_001102889.1	ENSRNOG00000018405	ENSRNOT00000024832	ENSRNOP00000024832
PH_rn_0003604	2.18203e-06	1.02957e-06	1010.77	1991.72	0.213047	0.198676	1.28365	0.00853302	Nt5dc2	5'-nucleotidase domain containing 2	1	290558	NM_001009271.1	57164144	NP_001009271.1	ENSRNOG00000018358	ENSRNOT00000024840	ENSRNOP00000024840
PH_rn_0003654	0.0382189	4.24559e-07	67.6499	6776.22	0.342001	0.194332	6.64386	9.23515e-07	Sostdc1	sclerostin domain containing 1	1	266803	NM_153737.1	24899634	NP_714959.1	ENSRNOG00000005770	ENSRNOT00000008106	ENSRNOP00000008106
PH_rn_0003674	0.000397978	6.63634e-06	193.001	732.48	0.257988	0.208883	2.06955	0.000728773	Sh2b3	SH2B adaptor protein 3	1	58838	NM_031621.1	13928851	NP_113809.1	ENSRNOG00000028198	ENSRNOT00000030583	ENSRNOP00000038125
PH_rn_0003675	2.10035e-06	9.49539e-07	1035.64	2135.1	0.212818	0.198267	1.34893	0.00624775	Flrt3	fibronectin leucine rich transmembrane protein 3	1	366205	NM_001126291.1	187282103	NP_001119763.1	ENSRNOG00000004874	ENSRNOT00000006454	ENSRNOP00000006454
PH_rn_0003683	1.4082e-06	6.28281e-07	1323.15	3326.81	0.210272	0.196218	1.64324	0.00153345	Efnb1	ephrin B1	1	25186	NM_017089.2	40254778	NP_058785.2	ENSRNOG00000006877	ENSRNOT00000009635	ENSRNOP00000009635
PH_rn_0003711	0.00200685	1.80309e-05	134.305	524.684	0.279475	0.215116	2.06562	0.00109722	Ecel1	endothelin converting enzyme-like 1	1	60417	NM_021776.1	11120733	NP_068544.1	ENSRNOG00000019447	ENSRNOT00000061744	ENSRNOP00000058457
PH_rn_0003716	3.41972e-05	7.15659e-07	357.152	2835.37	0.233497	0.196858	3.21113	1.49887e-05	Gpc3	glypican 3	1	25236	NM_012774.1	6980975	NP_036906.1	ENSRNOG00000022684	"ENSRNOT00000040122,ENSRNOT00000030995"	"ENSRNOP00000043344,ENSRNOP00000032230"
PH_rn_0003719	6.84556e-07	5.28389e-07	2523.94	4305.53	0.205931	0.195378	1.08591	0.018618	Tuba1c	"tubulin, alpha 1C"	1	300218	NM_001011995.1	58865557	NP_001011995.1	ENSRNOG00000015544	ENSRNOT00000020932	ENSRNOP00000020932
PH_rn_0003726	0.00733145	6.52663e-06	100.48	737.675	0.301684	0.208794	3.0056	6.97405e-05	Glycam1	glycosylation dependent cell adhesion molecule 1	1	25258	NM_012794.1	6980959	NP_036926.1	ENSRNOG00000036826	ENSRNOT00000055270	ENSRNOP00000052145
PH_rn_0003746	0.000594863	4.71038e-05	176.089	400.007	0.262817	0.221631	1.27299	0.0212196	Il1rn	interleukin 1 receptor antagonist	1	60582	NM_022194.2	77404376	NP_071530.1	ENSRNOG00000005871	ENSRNOT00000007949	ENSRNOP00000007949
PH_rn_0003749	6.38507e-07	3.60801e-07	2752.76	11660.5	0.205525	0.193565	2.37418	8.20697e-05	Cdc26	cell division cycle 26	1	366381	NM_001013240.1	61557400	NP_001013258.1	ENSRNOG00000029785	ENSRNOT00000040894	ENSRNOP00000049754
PH_rn_0003779	0.0160117	0.000104766	83.5676	328.317	0.318018	0.22768	2.03633	0.00237108	Rhd	"Rh blood group, D antigen"	1	60414	NM_022505.2	40254767	NP_071950.1	ENSRNOG00000017130	ENSRNOT00000023187	ENSRNOP00000023187
PH_rn_0003813	1.09186e-06	7.08341e-07	1598.73	2868.62	0.208709	0.196806	1.15926	0.0139467	Myl9	"myosin, light chain 9, regulatory"	1	296313	NM_001100885.1	154937381	NP_001094355.1	ENSRNOG00000020246	ENSRNOT00000027445	ENSRNOP00000027445
PH_rn_0003814	6.90209e-06	2.67459e-06	599.896	1084.69	0.220918	0.203711	1.09939	0.0233661	Zbtb24	zinc finger and BTB domain containing 24	1	365590	NM_001098667.1	148839306	NP_001092137.1	ENSRNOG00000000308	"ENSRNOT00000048618,ENSRNOT00000057175"	"ENSRNOP00000046118,ENSRNOP00000054002"
PH_rn_0003815	1.35542e-06	7.07718e-07	1358.97	2871.74	0.210036	0.196802	1.39352	0.00475714	Serping1	"serine (or cysteine) peptidase inhibitor, clade G, member 1"	1	295703	NM_199093.1	40018557	NP_954524.1	ENSRNOG00000007457	ENSRNOT00000009817	ENSRNOP00000009817
PH_rn_0003822	0.134779	2.55733e-06	46.758	1110.67	0.38795	0.203473	4.7045	5.68582e-06	Cyp2d2	"cytochrome P450, family 2, subfamily d, polypeptide 2"	1	25053	NM_012730.1	6978746	NP_036862.1	ENSRNOG00000008988	ENSRNOT00000012413	ENSRNOP00000012413
PH_rn_0003854	5.79067e-07	4.00621e-07	3152.69	7973.12	0.204961	0.194058	1.63867	0.00136351	Tars2	"threonyl-tRNA synthetase 2, mitochondrial (putative)"	1	310672	NM_001014040.1	62078810	NP_001014062.1	ENSRNOG00000027726	"ENSRNOT00000038428,ENSRNOT00000044500"	"ENSRNOP00000036871,ENSRNOP00000044548"
PH_rn_0003857	8.37208e-07	5.8979e-07	2025.52	3632.27	0.207114	0.195912	1.16051	0.0133877	Cd82	Cd82 molecule	1	83628	NM_031797.2	162287199	NP_113985.2	ENSRNOG00000000047	ENSRNOT00000000052	ENSRNOP00000000052
PH_rn_0003871	0.00228709	2.23863e-05	130.326	491.437	0.281396	0.216517	2.0061	0.00142701	Cntfr	ciliary neurotrophic factor receptor	1	313173	NM_001003929.1	51556266	NP_001003929.1	NA	NA	NA
PH_rn_0003876	0.363696	0.000174379	31.8353	290.914	0.460695	0.231726	3.22761	0.000277119	Upb1	"ureidopropionase, beta"	1	116593	NM_053845.1	16758703	NP_446297.1	ENSRNOG00000038258	ENSRNOT00000058237	ENSRNOP00000055035
PH_rn_0003908	4.62201e-07	3.6316e-07	4698.69	11346.7	0.203677	0.193597	1.56192	0.00186087	Igsf1	"immunoglobulin superfamily, member 1"	1	302822	NM_175763.2	31343496	NP_786939.1	ENSRNOG00000007600	"ENSRNOT00000044792,ENSRNOT00000010325"	"ENSRNOP00000040082,ENSRNOP00000010325"
PH_rn_0003953	0.00145218	5.49252e-05	144.254	391.695	0.274699	0.223235	1.52609	0.00918959	Aqp5	aquaporin 5	1	25241	NM_012779.1	6978532	NP_036911.1	ENSRNOG00000017685	ENSRNOT00000024102	ENSRNOP00000024102
PH_rn_0003973	0.0153978	3.1846e-06	84.5624	996.38	0.317487	0.204673	3.70163	1.60983e-05	Enpp3	ectonucleotide pyrophosphatase/phosphodiesterase 3	1	54410	NM_019370.2	162287179	NP_062243.2	ENSRNOG00000013791	ENSRNOT00000018695	ENSRNOP00000018695
PH_rn_0004021	0.000145607	2.66861e-06	244.734	1094.04	0.247025	0.203757	2.34799	0.000214854	Kcnj13	"potassium inwardly-rectifying channel, subfamily J, member 13"	1	94341	NM_053608.2	77416373	NP_446060.1	ENSRNOG00000016057	ENSRNOT00000021507	ENSRNOP00000021507
PH_rn_0004055	0.0145501	0.000169998	85.5573	294.031	0.315924	0.231698	1.83886	0.00493238	Sfpi1	SFFV proviral integration 1	1	366126	NM_001005892.2	61889121	NP_001005892.1	ENSRNOG00000012172	ENSRNOT00000016306	ENSRNOP00000016306
PH_rn_0004076	2.39612e-05	1.09445e-06	395.951	1895.1	0.23051	0.198988	2.4916	9.55195e-05	Apoa1	apolipoprotein A-I	1	25081	NM_012738.1	6978514	NP_036870.1	NA	NA	NA
PH_rn_0004101	0.110701	0.000707628	49.7426	379.227	0.378431	0.26966	2.98332	0.00211322	Aldob	"aldolase B, fructose-bisphosphate"	1	24190	NM_012496.2	158081750	NP_036628.2	NA	NA	NA
PH_rn_0004103	0.000438247	1.40945e-06	189.022	1651.98	0.259176	0.200539	3.30747	1.85737e-05	C3	complement component 3	1	24232	NM_016994.2	158138560	NP_058690.2	NA	NA	NA
PH_rn_0004122	3.06727e-06	5.82951e-07	848.609	3695.65	0.215292	0.195856	2.41002	9.09274e-05	Myh11	"myosin, heavy chain 11, smooth muscle"	1	24582	"NM_001170600.1,XM_573030.3,XM_001053471.2"	282158050;293351278;293339901	"NP_001164071.1,XP_573030.3,XP_001053471.1"	NA	NA	NA
PH_rn_0004126	0.0864319	0.000377757	53.722	279.485	0.36885	0.24443	2.41927	0.00199663	Barhl1	BarH-like homeobox 1	1	117232	NM_057109.1	16923955	NP_476450.1	ENSRNOG00000013209	ENSRNOT00000017725	ENSRNOP00000017725
PH_rn_0004129	0.00031327	1.05102e-06	203.945	2176.66	0.255234	0.199198	3.59619	1.03543e-05	Scgb1c1	"secretoglobin, family 1C, member 1"	1	309100	NM_001107561.1	157820646	NP_001101031.1	ENSRNOG00000012847	ENSRNOT00000017137	ENSRNOP00000017137
PH_rn_0004156	1.20818e-05	1.62622e-06	491.457	1432.75	0.225081	0.201037	1.77959	0.00119992	Timp4	tissue inhibitor of metalloproteinase 4	1	680130	NM_001109393.1	157820748	NP_001102863.1	ENSRNOG00000007955	ENSRNOT00000010748	ENSRNOP00000010748
PH_rn_0004161	0.00463335	0.000210473	111.423	278.446	0.29312	0.233263	1.38318	0.0208691	Krt12	keratin 12	1	360625	NM_001008761.1	56912238	NP_001008761.1	ENSRNOG00000011986	ENSRNOT00000016337	ENSRNOP00000016337
PH_rn_0004162	1.62533e-06	8.12865e-07	1203.77	2472.77	0.21117	0.197488	1.3497	0.00599812	Timp1	TIMP metallopeptidase inhibitor 1	1	116510	NM_053819.1	16758665	NP_446271.1	ENSRNOG00000010208	ENSRNOT00000013745	ENSRNOP00000013745
PH_rn_0004195	4.00873e-06	1.07653e-06	749.124	1920.03	0.217096	0.198903	1.63968	0.00183671	Ctbp2	C-terminal binding protein 2	1	81717	NM_053335.1	16758045	NP_445787.1	ENSRNOG00000017326	"ENSRNOT00000023404,ENSRNOT00000054901"	"ENSRNOP00000023404,ENSRNOP00000051785"
PH_rn_0004198	0.00145587	7.78432e-05	144.254	352.214	0.274771	0.225334	1.3698	0.0170178	Hfe	hemochromatosis	1	29199	"NM_053301.4,NM_001173435.1,NM_001173434.1"	290746387;290746388;290746385	"NP_445753.1,NP_001166906.1,NP_001166905.1"	ENSRNOG00000016967	"ENSRNOT00000022810,ENSRNOT00000022809,ENSRNOT00000022881"	"ENSRNOP00000022810,ENSRNOP00000022809,ENSRNOP00000022881"
PH_rn_0004202	5.06958e-05	1.30539e-05	320.342	579.75	0.236941	0.213029	1.01629	0.043245	Aard	alanine and arginine rich domain containing protein	1	246323	NM_145093.1	21489992	NP_659561.1	ENSRNOG00000004708	ENSRNOT00000006257	ENSRNOP00000006257
PH_rn_0004204	0.0419215	1.10514e-06	65.6602	1880.55	0.343494	0.199037	4.99194	2.9049e-06	Pax9	paired box 9	1	362741	NM_001039539.1	88014533	NP_001034628.1	ENSRNOG00000008826	ENSRNOT00000011802	ENSRNOP00000011802
PH_rn_0004275	0.0160586	0.000897436	83.5676	203.64	0.318193	0.24685	1.30653	0.0376804	Gcom1	GRINL1A complex locus	1	363091	NM_001014211.1	62079156	NP_001014233.1	ENSRNOG00000017202	"ENSRNOT00000068191,ENSRNOT00000023153"	"ENSRNOP00000059184,ENSRNOP00000023153"
PH_rn_0004295	0.00699494	0.000403548	101.475	241.043	0.300679	0.238991	1.29278	0.0324429	Rrad	Ras-related associated with diabetes	1	83521	NM_053338.1	16758053	NP_445790.1	ENSRNOG00000011901	ENSRNOT00000016259	ENSRNOP00000016259
PH_rn_0004341	1.56703e-06	4.44318e-07	3683.94	6059.32	0.214055	0.194548	1.02369	0.0256112	Tyrobp	Tyro protein tyrosine kinase binding protein	1	361537	NM_212525.1	47058975	NP_997690.1	ENSRNOG00000020845	ENSRNOT00000028284	ENSRNOP00000028284
PH_rn_0004383	0.00413325	5.58579e-05	114.408	383.383	0.291197	0.222907	1.82224	0.00350501	Hcn1	hyperpolarization-activated cyclic nucleotide-gated potassium channel 1	1	84390	NM_053375.1	16758107	NP_445827.1	ENSRNOG00000011522	ENSRNOT00000016142	ENSRNOP00000016142
PH_rn_0004417	0.437614	1.08755e-06	28.8507	1904.45	0.472526	0.198955	6.18298	1.85343e-06	Cdca5	cell division cycle associated 5	1	684771	NM_001115042.2	169790784	NP_001108514.2	NA	NA	NA
PH_rn_0004438	1.50824e-06	6.70308e-07	1276.4	3066.03	0.210746	0.196537	1.57493	0.00209895	S100a4	S100 calcium-binding protein A4	1	24615	NM_012618.1	6981325	NP_036750.1	ENSRNOG00000011821	ENSRNOT00000015958	ENSRNOP00000015958
PH_rn_0004450	0.000203451	1.78359e-06	225.831	1353.79	0.250517	0.201525	2.7705	5.93409e-05	Eif1ad	eukaryotic translation initiation factor 1A domain containing	1	293673	NM_001008305.1	56605691	NP_001008306.1	ENSRNOG00000020463	ENSRNOT00000027753	ENSRNOP00000027752
PH_rn_0004466	6.916e-05	1.01695e-05	295.471	629.621	0.239807	0.211473	1.25376	0.0161676	Kif22	kinesin family member 22	1	293502	NM_001009645.1	57528245	NP_001009645.1	ENSRNOG00000020281	ENSRNOT00000027525	ENSRNOP00000027525
PH_rn_0004475	0.0270956	3.26085e-05	73.619	441.566	0.331498	0.219052	2.65168	0.000318005	Als2	amyotrophic lateral sclerosis 2 (juvenile) homolog (human)	1	363235	NM_001013413.1	61740638	NP_001013431.1	ENSRNOG00000023280	ENSRNOT00000035209	ENSRNOP00000036116
PH_rn_0004486	3.24699e-07	3.01676e-07	18381.9	52967.1	0.201715	0.192733	1.59462	0.00152242	LOC689064	beta-globin	1	689064	NM_001111269.1	164448686	NP_001104739.1	ENSRNOG00000031230	ENSRNOT00000048969	ENSRNOP00000048546
PH_rn_0004489	0.00118285	0.000124084	151.217	314.81	0.271909	0.228957	1.13751	0.0416548	Spc25	"SPC25, NDC80 kinetochore complex component, homolog (S. cerevisiae)"	1	295661	NM_001009654.1	57527006	NP_001009654.1	ENSRNOG00000006731	ENSRNOT00000008837	ENSRNOP00000008837
PH_rn_0004507	1.11516e-06	5.98555e-07	1571.87	3555.38	0.208837	0.195982	1.49273	0.00291665	S100a5	S100 calcium binding protein A5	1	295211	NM_001106438.1	157823642	NP_001099908.1	ENSRNOG00000011748	ENSRNOT00000015712	ENSRNOP00000015712
PH_rn_0004521	0.4511	0.00397414	28.8507	149.613	0.60668	0.264113	2.36518	0.00691184	Chia	"chitinase, acidic"	1	113901	NM_207586.1	46485461	NP_997469.1	ENSRNOG00000033162	ENSRNOT00000041562	ENSRNOP00000044947
PH_rn_0004578	0.00159287	9.35935e-05	141.269	336.629	0.276006	0.226735	1.33299	0.0201613	RGD1304580	similar to Hypothetical protein MGC38513	1	292781	NM_001009283.1	57164138	NP_001009283.1	ENSRNOG00000020830	"ENSRNOT00000051422,ENSRNOT00000028265"	"ENSRNOP00000044396,ENSRNOP00000028265"
PH_rn_0004582	0.000639707	4.53862e-05	180.068	404.163	0.265575	0.22138	1.25637	0.0227217	Pdlim2	PDZ and LIM domain 2	1	290354	NM_001007622.1	56090294	NP_001007623.1	ENSRNOG00000008543	ENSRNOT00000011663	ENSRNOP00000011663
PH_rn_0004598	0.227642	0.00120292	38.7992	191.172	0.416355	0.249796	2.29854	0.00349973	Ntsr1	neurotensin receptor 1	1	366274	NM_001108967.1	157822690	NP_001102437.1	ENSRNOG00000028708	ENSRNOT00000039780	ENSRNOP00000035997
PH_rn_0004615	8.75316e-07	4.30935e-07	1939.96	6523.75	0.207379	0.194403	2.06164	0.000255074	Ptpn9	"protein tyrosine phosphatase, non-receptor type 9"	1	266611	NM_001013040.1	61556769	NP_001013058.1	ENSRNOG00000017600	ENSRNOT00000023831	ENSRNOP00000023831
PH_rn_0004728	0.033212	0.000165595	70.6345	323.122	0.339302	0.234638	2.25086	0.00186333	Oas1a	2'-5' oligoadenylate synthetase 1A	1	192281	NM_138913.1	25742703	NP_620268.1	ENSRNOG00000001369	"ENSRNOT00000048450,ENSRNOT00000038426"	"ENSRNOP00000040841,ENSRNOP00000036734"
PH_rn_0004735	2.28589e-05	6.44646e-06	401.92	740.792	0.230139	0.208715	1.08028	0.0296659	C1s	"complement component 1, s subcomponent"	1	192262	NM_138900.1	20302094	NP_620255.1	ENSRNOG00000011971	ENSRNOT00000016330	ENSRNOP00000016330
PH_rn_0004738	0.00245667	1.48248e-05	128.336	556.892	0.282545	0.21384	2.22274	0.000641275	Pdzk1ip1	PDZK1 interacting protein 1	1	81916	NM_130401.1	18426815	NP_569085.1	ENSRNOG00000008161	ENSRNOT00000011434	ENSRNOP00000011434
PH_rn_0004747	0.00214687	1.38653e-05	132.315	568.321	0.280504	0.213401	2.21143	0.000643461	Dio3	"deiodinase, iodothyronine, type III"	1	29475	NM_017210.3	255982584	NP_058906.3	NA	NA	NA
PH_rn_0004749	2.54903e-06	8.69648e-07	930.187	2314.84	0.214061	0.197826	1.61258	0.00192797	Lgals3bp	"lectin, galactoside-binding, soluble, 3 binding protein"	1	245955	NM_139096.1	20806134	NP_620796.1	ENSRNOG00000003217	ENSRNOT00000004320	ENSRNOP00000004320
PH_rn_0004834	0.485385	0.000131782	30.8404	310.655	3.68658	0.229468	3.37282	0.0342896	C9	complement component 9	1	117512	NM_057146.1	16924005	NP_476487.1	NA	NA	NA
PH_rn_0004907	0.00052689	5.04871e-05	181.063	392.734	0.261344	0.222122	1.20633	0.0273591	Pgf	placental growth factor	1	94203	NM_053595.2	56799414	NP_446047.1	ENSRNOG00000005650	ENSRNOT00000007790	ENSRNOP00000007790
PH_rn_0004939	0.118476	0.00010692	48.7477	326.239	0.381983	0.227791	2.79073	0.000429706	Cryba4	"crystallin, beta A4"	1	64348	NM_031689.1	13928955	NP_113877.1	NA	NA	NA
PH_rn_0004985	1.1445e-06	6.30258e-07	1540.03	3313.3	0.208996	0.196234	1.42002	0.00409899	Ninj2	ninjurin 2	1	59115	NM_021595.1	11024675	NP_067606.1	ENSRNOG00000010282	ENSRNOT00000013721	ENSRNOP00000013721
PH_rn_0004996	0.000381822	5.38277e-05	194.991	386.5	0.257536	0.2226	1.07726	0.0440155	Mettl7b	methyltransferase like 7B	1	366792	NM_001024276.1	66730428	NP_001019447.1	ENSRNOG00000007927	ENSRNOT00000010760	ENSRNOP00000010760
PH_rn_0005003	6.92696e-06	2.86276e-06	598.901	1048.33	0.220941	0.204081	1.05039	0.0291781	Hpgds	hematopoietic prostaglandin D synthase	1	58962	NM_031644.2	56799410	NP_113832.1	ENSRNOG00000006583	ENSRNOT00000008826	ENSRNOP00000008826
PH_rn_0005012	0.000735968	4.87919e-06	168.13	835.339	0.265586	0.207201	2.46558	0.000204317	Grk4	G protein-coupled receptor kinase 4	1	59077	NM_022928.1	12621083	NP_075217.1	ENSRNOG00000011847	"ENSRNOT00000016153,ENSRNOT00000015894"	"ENSRNOP00000016153,ENSRNOP00000015894"
PH_rn_0005048	0.0479236	0.00275516	63.6705	161.042	0.348906	0.259274	1.34361	0.044882	Slc27a5	"solute carrier family 27 (fatty acid transporter), member 5"	1	79111	NM_024143.1	13162325	NP_077057.1	ENSRNOG00000019626	ENSRNOT00000026575	ENSRNOP00000026574
PH_rn_0005076	0.278034	1.29707e-05	35.8147	580.789	0.43065	0.212985	4.0955	2.36144e-05	Avpr2	arginine vasopressin receptor 2	1	25108	NM_019136.1	9506414	NP_062009.1	ENSRNOG00000037270	ENSRNOT00000056342	ENSRNOP00000053179
PH_rn_0005092	0.000470314	6.33797e-05	186.037	370.915	0.260028	0.22381	1.08365	0.0443115	St8sia2	"ST8 alpha-N-acetyl-neuraminide alpha-2,8-sialyltransferase 2"	1	117523	NM_057156.1	16924021	NP_476497.1	ENSRNOG00000012031	ENSRNOT00000016427	ENSRNOP00000016427
PH_rn_0005112	0.000671516	2.59235e-05	172.109	470.657	0.264555	0.21748	1.54481	0.00690363	Dnase1l3	deoxyribonuclease 1-like 3	1	116687	NM_053907.1	16758783	NP_446359.1	ENSRNOG00000009291	ENSRNOT00000012532	ENSRNOP00000012532
PH_rn_0005124	1.13315e-06	3.6412e-07	1551.97	15328	0.208934	0.193794	3.57114	5.85331e-06	Alb	albumin	1	24186	NM_134326.2	158138567	NP_599153.2	ENSRNOG00000002911	ENSRNOT00000003921	ENSRNOP00000003921
PH_rn_0005130	0.213091	2.55989e-05	39.7941	472.735	0.412308	0.217411	3.62571	5.69629e-05	Glra3	"glycine receptor, alpha 3"	1	114516	NM_053724.3	155369742	NP_446176.3	NA	NA	NA
PH_rn_0005172	1.51889e-05	2.29271e-06	455.642	1175.08	0.226844	0.202874	1.59722	0.00275104	Ear11	"eosinophil-associated, ribonuclease A family, member 11"	1	192264	NM_138902.1	20302098	NP_620257.1	ENSRNOG00000031445	ENSRNOT00000040857	ENSRNOP00000044390
PH_rn_0005219	9.74981e-07	4.88951e-07	1757.9	4951.77	0.208025	0.195006	1.81102	0.000703005	Apoc1	apolipoprotein C-I	1	25292	"NM_012824.2,NM_001109996.1"	158517840;158517798	"NP_036956.1,NP_001103466.1"	ENSRNOG00000018426	ENSRNOT00000046169	ENSRNOP00000040585
PH_rn_0005274	0.0234887	4.72468e-06	76.6036	837.417	0.328481	0.206901	3.58048	2.3471e-05	LOC681658	similar to CCAAT displacement protein isoform b	1	681658	XM_002726374.2	295851860	XP_002726420.1	ENSRNOG00000001424	ENSRNOT00000044841	ENSRNOP00000040645
PH_rn_0005278	0.000644648	4.31916e-05	173.104	409.358	0.263871	0.22102	1.33133	0.0168867	LOC679630	"similar to eukaryotic translation initiation factor 4, gamma 1 isoform a"	1	679630	XM_002727916.2	295852075	XP_002727962.1	NA	NA	NA
PH_rn_0005314	6.6433e-06	8.64336e-07	608.849	2418.74	0.220645	0.197925	2.2432	0.000182683	Olr35	olfactory receptor 35	1	293140	NM_001000121.1	47577200	NP_001000121.1	NA	NA	NA
PH_rn_0005322	0.693958	0.00154264	20.8919	181.821	0.540956	0.252623	3.11576	0.00103836	RGD1560812	RGD1560812	1	500640	XM_576015.4	295852480	XP_576015.3	NA	NA	NA
PH_rn_0005371	0.000503537	5.78162e-06	183.053	773	0.260822	0.208083	2.22802	0.000424532	Olr104	olfactory receptor 104	1	293243	NM_001000145.1	47578044	NP_001000145.1	ENSRNOG00000015876	ENSRNOT00000021254	ENSRNOP00000021254
PH_rn_0005383	0.213011	0.0129882	39.7941	116.366	0.412163	0.281256	1.53639	0.0435336	Usp13	ubiquitin specific protease 13 (isopeptidase T-3)	1	310306	NM_001107665.1	157818056	NP_001101135.1	NA	NA	NA
PH_rn_0005433	9.5664e-05	6.97943e-06	271.595	718.973	0.242855	0.209184	1.57412	0.00419872	RGD1561662	similar to AI661453 protein	1	301232	"XM_001064784.3,XM_002729996.1,XM_236949.5"	295851972;293361527;293361525	"XP_001064784.2,XP_002730042.1,XP_236949.5"	ENSRNOG00000015297	ENSRNOT00000020516	ENSRNOP00000020516
PH_rn_0005437	0.0914064	0.00433304	52.7272	146.496	0.370313	0.264926	1.47222	0.0363676	Fam129c	"family with sequence similarity 129, member C"	1	498604	NM_001100908.1	261245026	NP_001094378.1	NA	NA	NA
PH_rn_0005452	7.02669e-06	1.86683e-06	595.916	1317.42	0.221049	0.201767	1.39585	0.00601036	RGD1565655	similar to BC049730 protein	1	499097	NM_001177686.1	295148055	NP_001171157.1	ENSRNOG00000022679	ENSRNOT00000035648	ENSRNOP00000029245
PH_rn_0005462	0.317869	0.0148313	33.825	113.249	0.442818	0.283746	1.728	0.0308787	LOC100360892	palladin-like	1	100360892	XM_002728403.2	295852163	XP_002728449.1	NA	NA	NA
PH_rn_0005485	0.00797805	9.36878e-05	98.4903	337.668	0.303269	0.226847	1.84635	0.00390716	Clcn7	chloride channel 7	1	29233	NM_031568.1	13928769	NP_113756.1	ENSRNOG00000016976	ENSRNOT00000023615	ENSRNOP00000023615
PH_rn_0005493	0.624091	0.0326706	22.8816	94.547	0.521379	0.297917	2.02492	0.0242389	Cct8l1	"chaperonin containing TCP1, subunit 8 (theta)-like 1"	1	499967	NM_001037794.1	83642817	NP_001032883.1	ENSRNOG00000026461	ENSRNOT00000032746	ENSRNOP00000032192
PH_rn_0005494	0.0231981	0.00145616	76.6036	183.899	0.327606	0.251939	1.27581	0.0461165	Pim1	pim-1 oncogene	1	24649	NM_017034.1	8393958	NP_058730.1	ENSRNOG00000000529	ENSRNOT00000000637	ENSRNOP00000000637
PH_rn_0005514	0.0302437	0.00039102	71.6293	243.121	0.334568	0.238787	1.79751	0.00739236	Muc2	"mucin 2, oligomeric mucus/gel-forming"	1	24572	XM_002725730.2	295851770	XP_002725776.1	NA	NA	NA
PH_rn_0005579	0.748158	0.0413852	18.9022	89.3521	0.609257	0.30274	2.21705	0.0211501	Slc9a4	"solute carrier family 9 (sodium/hydrogen exchanger), member 4"	1	24785	NM_173098.1	27465528	NP_775121.1	ENSRNOG00000015306	ENSRNOT00000065234	ENSRNOP00000059258
PH_rn_0005596	0.143791	0.00060415	45.7632	221.302	0.39105	0.242868	2.2884	0.00265043	Fam65b	"family with sequence similarity 65, member B"	1	306934	NM_001014009.2	110625640	NP_001014031.2	ENSRNOG00000018804	"ENSRNOT00000025440,ENSRNOT00000064631,ENSRNOT00000048298"	"ENSRNOP00000025440,ENSRNOP00000061652,ENSRNOP00000048390"
PH_rn_0005626	0.000104651	1.52584e-05	265.625	552.737	0.243738	0.214051	1.194	0.0223172	Isg15	ISG15 ubiquitin-like modifier	1	298693	NM_001106700.1	157821732	NP_001100170.1	ENSRNOG00000021802	ENSRNOT00000039263	ENSRNOP00000035405
PH_rn_0005670	0.00431659	4.32226e-05	113.413	409.358	0.292043	0.221029	1.93096	0.00229529	LOC366380	alpha 2U globulin	1	366380	XM_345539.4	295852447	XP_345540.3	NA	NA	NA
PH_rn_0005679	0.0119081	0.000691329	89.5367	215.069	0.311233	0.244193	1.29346	0.0367183	Slc9a8	"solute carrier family 9 (sodium/hydrogen exchanger), member 8"	1	311651	NM_001025281.1	70608091	NP_001020452.1	ENSRNOG00000008354	"ENSRNOT00000051401,ENSRNOT00000040497,ENSRNOT00000012175"	"ENSRNOP00000045748,ENSRNOP00000044269,ENSRNOP00000012175"
PH_rn_0005687	0.00410036	2.72467e-06	114.408	1074.3	0.290898	0.20381	3.38917	2.27704e-05	Ccdc8	coiled-coil domain containing 8	1	494320	NM_001009533.2	199560676	NP_001009533.2	NA	NA	NA
PH_rn_0005691	0.134523	0.00130289	46.758	188.055	0.387529	0.250668	2.00847	0.00677063	Insm1	insulinoma-associated 1	1	366210	"XM_345443.5,XM_001055419.3"	295852378;295851841	"XP_345444.4,XP_001055419.2"	ENSRNOG00000030382	ENSRNOT00000045752	NA
PH_rn_0005701	0.00588598	2.965e-06	105.454	1030.67	0.297342	0.204275	3.44163	2.2028e-05	Slc10a5	"solute carrier family 10 (sodium/bile acid cotransporter family), member 5"	1	310230	NM_001025280.1	70608093	NP_001020451.1	ENSRNOG00000032426	ENSRNOT00000045438	ENSRNOP00000051406
PH_rn_0005702	0.000857746	6.69001e-06	165.145	730.402	0.268444	0.208933	2.28709	0.000382713	Olr429	olfactory receptor 429	1	296690	NM_001000395.1	47577360	NP_001000395.1	ENSRNOG00000025721	ENSRNOT00000036382	ENSRNOP00000029019
PH_rn_0005712	4.42344e-07	3.92167e-07	5193.13	8524.82	0.203431	0.193957	1.01392	0.0249008	Olr830	olfactory receptor 830	1	405210	NM_001000900.1	47576786	NP_001000900.1	ENSRNOG00000013367	ENSRNOT00000017843	ENSRNOP00000017843
PH_rn_0005727	2.61354e-06	1.41909e-06	918.248	1565.74	0.214225	0.200324	1.06803	0.0239433	Hcr	HCR (a-helix coiled-coil rod homolog)	1	406196	NM_001002822.2	260271474	NP_001002822.2	NA	NA	NA
PH_rn_0005737	0.451339	3.10323e-07	860.547	34257.2	7.96528	0.192865	5.46661	0.000277151	Psmb5	"proteasome (prosome, macropain) subunit, beta type 5"	1	29425	NM_001105727.2	160333292	NP_001099197.2	ENSRNOG00000013386	ENSRNOT00000018005	ENSRNOP00000018005
PH_rn_0005776	0.00271908	0.000174029	126.346	290.914	0.284688	0.231692	1.27367	0.0284962	Olr1087	olfactory receptor 1087	1	299586	NM_001000418.1	47577990	NP_001000418.1	ENSRNOG00000007348	ENSRNOT00000009615	ENSRNOP00000009615
PH_rn_0005782	0.000116479	6.04324e-07	258.662	3508.63	0.244795	0.19603	3.95688	4.64629e-06	LOC100363070	hypothetical protein LOC100363070	1	100363070	XM_002728182.2	295852136	XP_002728228.1	NA	NA	NA
PH_rn_0005793	0.0652199	0.00791316	60.686	774.039	0.370594	0.378379	3.79201	0.0185388	Ntn3	netrin 3	1	114524	NM_053732.1	281306762	NP_446184.1	NA	NA	NA
PH_rn_0005814	0.000360198	2.56591e-06	197.976	1107.55	0.256932	0.203483	2.65641	9.28403e-05	LOC685064	similar to spermatogenesis associated glutamate (E)-rich protein 4b	1	685064	XM_001062130.3	295852225	XP_001062130.1	NA	NA	NA
PH_rn_0005815	0.00426482	5.1157e-05	113.413	391.695	0.291585	0.222237	1.86608	0.00296495	Olr1601	olfactory receptor 1601	1	289261	NM_001000087.1	47576468	NP_001000087.1	ENSRNOG00000003560	ENSRNOT00000004728	ENSRNOP00000004728
PH_rn_0005839	0.000772347	7.87578e-05	166.14	351.175	0.266152	0.225421	1.16429	0.0347518	Emilin2	elastin microfibril interfacer 2	1	316736	"XM_237520.6,XM_001056498.3"	295852573;295851980	"XP_237520.5,XP_001056498.2"	NA	NA	NA
PH_rn_0005840	0.494992	0.0226563	26.861	102.859	0.488537	0.290867	1.91811	0.0251473	LOC311578	hypothetical protein LOC311578	1	311578	"XM_230787.6,XM_001067659.2"	295852387;293346438	"XP_230787.5,XP_001067659.2"	NA	NA	NA
PH_rn_0005871	0.0493292	9.35838e-06	65.6602	649.362	0.359739	0.210997	3.40755	4.43284e-05	LOC678843	similar to paternally expressed 10	1	678843	XM_001053454.3	295851853	XP_001053454.2	NA	NA	NA
PH_rn_0005924	4.68291e-06	2.30935e-06	700.376	1169.89	0.218167	0.202909	1.00758	0.0338295	LOC691700	similar to heparan sulfate D-glucosaminyl 3-O-sulfotransferase 4	1	691700	XM_001079317.3	295852284	XP_001079317.2	ENSRNOG00000036723	ENSRNOT00000055036	ENSRNOP00000051914
PH_rn_0005928	0.00211307	3.27153e-06	134.305	999.497	0.281074	0.204959	3.05486	4.49867e-05	Usp34	ubiquitin specific peptidase 34	1	360990	"XM_002728139.2,XM_002725026.1"	295852125;293341879	"XP_002728185.1,XP_002725072.1"	ENSRNOG00000026034	"ENSRNOT00000056861,ENSRNOT00000038258"	"ENSRNOP00000053703,ENSRNOP00000033131"
PH_rn_0005936	2.00795e-05	4.75714e-06	417.838	835.339	0.229077	0.206944	1.20731	0.0165603	Prodh2	proline dehydrogenase (oxidase) 2	1	361538	NM_001038588.1	198278487	NP_001033677.1	ENSRNOG00000020900	ENSRNOT00000028392	ENSRNOP00000028392
PH_rn_0005969	0.000658307	7.81581e-06	172.109	689.882	0.264084	0.209862	2.13927	0.000627118	Olr459	olfactory receptor 459	1	295729	NM_001000293.1	47577424	NP_001000293.1	ENSRNOG00000030662	ENSRNOT00000043965	ENSRNOP00000044726
PH_rn_0006019	0.00256083	7.3576e-05	127.341	357.409	0.283308	0.22493	1.56827	0.0086105	Ncrna00117	non-protein coding RNA 117	1	289864	NM_001106022.1	157822526	NP_001099492.1	ENSRNOG00000004145	ENSRNOT00000005504	ENSRNOP00000005504
PH_rn_0006027	1.59413e-05	3.14934e-06	448.678	1001.58	0.227225	0.204611	1.37911	0.00735809	Olr384	olfactory receptor 384	1	293817	NM_001000263.1	47577242	NP_001000263.1	ENSRNOG00000032117	ENSRNOT00000041509	ENSRNOP00000040405
PH_rn_0006065	0.00392511	0.000179654	118.387	288.836	0.292288	0.23196	1.35423	0.0223305	Ptgis	prostaglandin I2 (prostacyclin) synthase	1	25527	NM_031557.2	42476132	NP_113745.1	ENSRNOG00000039146|ENSRNOG00000008245	ENSRNOT00000059887|ENSRNOT00000010891	ENSRNOP00000056632|ENSRNOP00000010891
PH_rn_0006097	7.51379e-06	2.66208e-06	580.994	1086.77	0.221533	0.203682	1.14471	0.0192079	Htr3a	5-hydroxytryptamine (serotonin) receptor 3a	1	79246	NM_024394.2	139947610	NP_077370.2	ENSRNOG00000006595	ENSRNOT00000008965	ENSRNOP00000008965
PH_rn_0006120	0.0145752	0.000328146	85.5573	257.667	0.316023	0.238106	1.63564	0.0111706	Ripk3	receptor-interacting serine-threonine kinase 3	1	246240	NM_139342.1	21326476	NP_647558.1	ENSRNOG00000020465	ENSRNOT00000027759	ENSRNOP00000027759
PH_rn_0006156	2.13507e-05	3.89325e-07	409.879	8746.12	0.229566	0.193924	4.6279	1.96047e-06	Hspb2	heat shock protein beta 2	1	161476	NM_130431.1	18426863	NP_569115.1	ENSRNOG00000010402	ENSRNOT00000013960	ENSRNOP00000013960
PH_rn_0006215	0.0188316	0.000170522	80.583	292.992	0.322306	0.231616	1.91801	0.00395179	Cldn9	claudin 9	1	287099	NM_001011889.1	58865347	NP_001011889.1	NA	NA	NA
PH_rn_0006251	0.436918	0.00242239	28.8507	165.198	0.467143	0.257622	2.50998	0.00321594	Syt7	synaptotagmin VII	1	59267	NM_021659.1	11067374	NP_067691.1	ENSRNOG00000026432	"ENSRNOT00000047964,ENSRNOT00000047062,ENSRNOT00000007429,ENSRNOT00000036283,ENSRNOT00000036263,ENSRNOT00000036168,ENSRNOT00000036180,ENSRNOT00000035576,ENSRNOT00000036232,ENSRNOT00000048704"	"ENSRNOP00000049360,ENSRNOP00000045507,ENSRNOP00000007429,ENSRNOP00000031816,ENSRNOP00000030948,ENSRNOP00000031944,ENSRNOP00000032388,ENSRNOP00000031890,ENSRNOP00000031195,ENSRNOP00000040667"
PH_rn_0006301	6.85281e-05	1.12298e-05	308.404	608.841	0.240673	0.212083	1.14376	0.0257913	Fbxo36	F-box protein 36	1	363268	NM_001108804.1	157818336	NP_001102274.1	ENSRNOG00000017053	ENSRNOT00000022901	ENSRNOP00000022901
PH_rn_0006318	5.079e-05	5.21031e-06	320.342	805.208	0.236968	0.207473	1.52534	0.00465342	Pcgf1	polycomb group ring finger 1	1	312480	NM_001007000.1	55741428	NP_001007001.1	ENSRNOG00000008360	ENSRNOT00000011173	ENSRNOP00000011173
PH_rn_0006322	0.000694923	3.97046e-05	170.12	418.708	0.264796	0.220429	1.38932	0.013445	Olr1105	olfactory receptor 1105	1	405968	NM_001001078.1	47577972	NP_001001078.1	ENSRNOG00000032839	ENSRNOT00000051304	ENSRNOP00000039463
PH_rn_0006343	0.00735235	0.000112557	100.48	322.083	0.301812	0.228176	1.74868	0.00556146	Olr188	olfactory receptor 188	1	405918	NM_001001032.1	47576788	NP_001001032.1	ENSRNOG00000017351	ENSRNOT00000023293	ENSRNOP00000023293
PH_rn_0006353	0.00318724	0.000225954	121.372	274.29	0.286896	0.233906	1.23964	0.0336638	Tmem107	transmembrane protein 107	1	691750	NM_001109648.1	157820664	NP_001103118.1	ENSRNOG00000006519	ENSRNOT00000008787	ENSRNOP00000008787
PH_rn_0006378	7.93112e-07	5.08159e-07	2139.93	4607.87	0.206794	0.19519	1.42544	0.00378528	Mgp	matrix Gla protein	1	25333	NM_012862.1	6981203	NP_036994.1	ENSRNOG00000005695	ENSRNOT00000007577	ENSRNOP00000007577
PH_rn_0006398	4.48631e-05	2.5522e-06	331.286	1111.71	0.235863	0.203461	1.96445	0.00071391	Sncg	"synuclein, gamma (breast cancer-specific protein 1)"	1	64347	NM_031688.1	13928953	NP_113876.1	ENSRNOG00000010437	"ENSRNOT00000065516,ENSRNOT00000014149"	"ENSRNOP00000063571,ENSRNOP00000014149"
PH_rn_0006425	0.385307	4.58718e-07	30.8404	5639.58	0.458155	0.1947	6.64386	8.72735e-07	Olr410	olfactory receptor 410	1	405322	NM_001000969.1	47577308	NP_001000969.1	ENSRNOG00000031646	ENSRNOT00000045142	ENSRNOP00000050287
PH_rn_0006429	0.260815	1.72709e-06	36.8095	1384.96	0.427058	0.201375	5.37036	3.18664e-06	Olr419	olfactory receptor 419	1	405321	NM_001000968.1	47577330	NP_001000968.1	ENSRNOG00000007962	ENSRNOT00000010465	ENSRNOP00000010465
PH_rn_0006440	0.316795	3.59618e-05	33.825	430.137	0.439962	0.219742	3.71853	6.19944e-05	NA	NA	1	NA	NA	NA	NA	ENSRNOG00000033991	ENSRNOT00000040274	ENSRNOP00000047409
PH_rn_0006460	0.000408555	0.000125207	192.006	497.671	0.258331	0.241652	1.47421	0.0167497	Krt23	keratin 23 (histone deacetylase inducible)	1	287678	NM_001008753.1	56847623	NP_001008753.1	ENSRNOG00000011907	ENSRNOT00000016657	ENSRNOP00000016657
PH_rn_0006489	2.68772e-05	5.48458e-06	383.018	788.585	0.231473	0.207767	1.24389	0.0146715	Cfd	complement factor D (adipsin)	1	54249	NM_001077642.1	117647197	NP_001071110.1	ENSRNOG00000033564	ENSRNOT00000015029	ENSRNOP00000015029
PH_rn_0006492	1.54899e-06	3.88792e-07	1241.58	8770.02	0.210867	0.193916	3.11703	1.30048e-05	Htr2c	5-hydroxytryptamine (serotonin) receptor 2C	1	25187	NM_012765.3	164419741	NP_036897.2	ENSRNOG00000030877	"ENSRNOT00000065293,ENSRNOT00000066160,ENSRNOT00000065106"	"ENSRNOP00000060345,ENSRNOP00000062795,ENSRNOP00000062375"
PH_rn_0006497	0.0636972	0.00355088	58.6963	152.73	0.35763	0.262388	1.38131	0.0433142	Fam109b	"family with sequence similarity 109, member B"	1	688685	NM_001130511.1	194473639	NP_001123983.1	ENSRNOG00000042522	ENSRNOT00000066149	ENSRNOP00000059604
PH_rn_0006504	3.90939e-05	6.48071e-06	344.219	739.753	0.234664	0.208753	1.29728	0.0122488	Phlda2	"pleckstrin homology-like domain, family A, member 2"	1	293637	"NM_001170480.1,NM_001100521.1"	282165685;282165683	"NP_001163951.1,NP_001093991.1"	NA	NA	NA
PH_rn_0006505	0.00697108	1.54713e-06	101.475	1479.51	0.300528	0.200778	4.02873	7.36619e-06	Tacr2	tachykinin receptor 2	1	25007	NM_080768.1	18158434	NP_542946.1	NA	NA	NA
PH_rn_0006515	0.0317885	3.16747e-05	70.6345	445.722	0.335691	0.218882	2.72404	0.000269628	Irx3	iroquois homeobox 3	1	307721	NM_001107413.1	157817924	NP_001100883.1	ENSRNOG00000011533	ENSRNOT00000015583	ENSRNOP00000015583
PH_rn_0006531	7.03757e-06	4.47034e-06	620.788	1074.3	0.221484	0.208648	1.03954	0.0337186	Frzb	frizzled-related protein	1	295691	NM_001100527.1	197313631	NP_001093997.1	ENSRNOG00000007765	ENSRNOT00000010247	ENSRNOP00000010247
PH_rn_0006533	5.26564e-05	1.18862e-05	317.358	598.452	0.2373	0.212461	1.0784	0.0333714	Flad1	flavin adenine dinucleotide synthetase	1	751787	NM_001110138.1	158635968	NP_001103608.1	NA	NA	NA
PH_rn_0006574	4.77461e-07	4.05455e-07	4394.26	7952.34	0.203861	0.194147	1.156	0.0127391	Ppp1r14a	"protein phosphatase 1, regulatory (inhibitor) subunit 14A"	1	114004	NM_130403.1	18426819	NP_569087.1	ENSRNOG00000020676	ENSRNOT00000028070	ENSRNOP00000028070
PH_rn_0006578	0.0186174	9.97713e-05	83.5676	331.434	0.32738	0.227225	2.05023	0.0023004	Sla2	Src-like-adaptor 2	1	499931	NM_001172118.1	287323376	NP_001165589.1	ENSRNOG00000020337	ENSRNOT00000027581	ENSRNOP00000027581
PH_rn_0006632	0.0145827	2.87782e-05	85.5573	457.151	0.316052	0.218195	2.49017	0.000431027	Fam83f	"family with sequence similarity 83, member F"	1	315145	NM_001130502.1	194473619	NP_001123974.1	ENSRNOG00000018330	ENSRNOT00000024835	ENSRNOP00000024835
PH_rn_0006633	0.143564	0.00613579	45.7632	136.106	0.390677	0.269532	1.56669	0.0321929	Olr782	olfactory receptor 782	1	404794	NM_001000605.1	47577014	NP_001000605.1	ENSRNOG00000032732	ENSRNOT00000048660	ENSRNOP00000043478
PH_rn_0006643	0.00565296	1.43371e-06	106.449	1555.35	0.296622	0.200379	4.03401	7.01222e-06	Tcte4	t-complex-associated testis expressed 4	1	499401	NM_001166303.1	261490698	NP_001159775.1	ENSRNOG00000000778	ENSRNOT00000001011	ENSRNOP00000001011
PH_rn_0006685	0.0177352	6.1689e-06	81.5779	753.259	0.320498	0.208455	3.33176	3.87361e-05	Saa4	"serum amyloid A4, constitutive"	1	365245	NM_001009478.1	57164088	NP_001009478.1	NA	NA	NA
PH_rn_0006692	2.39723e-06	1.17927e-06	961.027	1788.08	0.213662	0.199369	1.19797	0.0129199	Caskin2	cask-interacting protein 2	1	303678	NM_001107065.1	157818436	NP_001100535.1	ENSRNOG00000004310	"ENSRNOT00000066134,ENSRNOT00000005942"	"ENSRNOP00000062352,ENSRNOP00000005942"
PH_rn_0006695	0.00341303	0.000152369	119.382	300.265	0.287925	0.230637	1.40218	0.0180932	Krt1-5	"keratin complex 1, acidic, gene 5"	1	287698	NM_001008759.1	56912228	NP_001008759.1	ENSRNOG00000031805	ENSRNOT00000047580	ENSRNOP00000046297
PH_rn_0006708	0.0207275	0.000173733	78.5933	290.914	0.324396	0.231663	1.94245	0.00370543	Mat1a	"methionine adenosyltransferase I, alpha"	1	25331	NM_012860.2	77157804	NP_036992.2	ENSRNOG00000011351	ENSRNOT00000015190	ENSRNOP00000015190
PH_rn_0006753	0.00023182	9.26066e-07	218.867	2183.93	0.251907	0.198142	3.5036	1.06288e-05	Tmem39b	transmembrane protein 39b	1	362608	NM_001014192.1	62079110	NP_001014214.1	NA	NA	NA
PH_rn_0006774	0.0121237	0.000353923	89.5367	248.316	0.312191	0.23785	1.51474	0.0160474	Dlk1	delta-like 1 homolog (Drosophila)	1	114587	NM_053744.1	16758571	NP_446196.1	NA	NA	NA
PH_rn_0006778	1.5397e-06	8.18729e-07	1246.55	2455.11	0.21083	0.197524	1.29117	0.00783554	Ap1s2	"adaptor-related protein complex 1, sigma 2 subunit"	1	302671	NM_001127531.2	189230095	NP_001121003.1	ENSRNOG00000038686	"ENSRNOT00000065075,ENSRNOT00000066270"	"ENSRNOP00000063764,ENSRNOP00000059585"
PH_rn_0006785	0.00075561	4.97445e-05	167.135	394.812	0.265924	0.222052	1.32808	0.0176755	Aplnr	apelin receptor	1	83518	NM_031349.2	48675846	NP_112639.1	ENSRNOG00000009227	ENSRNOT00000012379	ENSRNOP00000012379
PH_rn_0006786	0.093924	4.7823e-05	52.7272	398.968	0.37463	0.221774	2.97489	0.000207086	Olr157	olfactory receptor 157	1	293304	NM_001000169.1	47576420	NP_001000169.1	ENSRNOG00000017252	ENSRNOT00000023170	ENSRNOP00000023170
PH_rn_0006817	0.328837	0.000987038	37.8044	203.64	0.664185	0.249119	2.43278	0.00442847	Cst5	cystatin D	1	366219	NM_001108961.1	157818316	NP_001102431.1	ENSRNOG00000005545	ENSRNOT00000007336	ENSRNOP00000007336
PH_rn_0006823	0.118686	8.6409e-06	48.7477	665.985	0.382329	0.210475	3.86936	2.33528e-05	F5	"coagulation factor V (proaccelerin, labile factor)"	1	304929	NM_001047878.1	114145568	NP_001041343.1	ENSRNOG00000002815	"ENSRNOT00000033157,ENSRNOT00000032877"	"ENSRNOP00000031747,ENSRNOP00000038008"
PH_rn_0006853	0.440937	3.34467e-06	28.8507	973.523	0.499973	0.204943	5.19749	5.13646e-06	Ldlrap1	low density lipoprotein receptor adaptor protein 1	1	500564	NM_001109271.1	157817014	NP_001102741.1	ENSRNOG00000000151	ENSRNOT00000000163	ENSRNOP00000000163
PH_rn_0006859	0.661646	5.17764e-05	19.897	390.656	0.816568	0.222336	4.34217	5.01276e-05	Arhgap26	Rho GTPase activating protein 26	1	307459	NM_001107389.1	157823100	NP_001100859.1	ENSRNOG00000013920	ENSRNOT00000018843	ENSRNOP00000018843
PH_rn_0006877	3.56196e-05	4.247e-06	353.172	875.859	0.233852	0.206293	1.51624	0.00455192	Pa2g4	proliferation-associated 2G4	1	288778	NM_001004206.1	51948383	NP_001004206.1	ENSRNOG00000004904	ENSRNOT00000006578	ENSRNOP00000006578
PH_rn_0006888	0.00828051	0.000463933	97.4955	233.77	0.303821	0.240258	1.30194	0.0325634	Tm4sf19	transmembrane 4 L six family member 19	1	288044	NM_001105873.1	157786783	NP_001099343.1	ENSRNOG00000001757	ENSRNOT00000002396	ENSRNOP00000002396
PH_rn_0006899	3.53718e-06	1.0295e-06	792.897	1991.72	0.216246	0.198676	1.61655	0.001995	Rhoj	"ras homolog gene family, member J"	1	299145	NM_001008320.1	56605717	NP_001008321.1	ENSRNOG00000021919	ENSRNOT00000031979	ENSRNOP00000030536
PH_rn_0006906	6.39013e-06	1.58178e-06	617.803	1459.76	0.220362	0.200898	1.4971	0.00373816	Lrrc61	leucine rich repeat containing 61	1	500111	NM_001109231.1	157823168	NP_001102701.1	ENSRNOG00000008234	ENSRNOT00000010864	ENSRNOP00000010864
PH_rn_0006907	0.277334	0.00161843	35.8147	179.743	0.429099	0.253042	2.32259	0.00379654	Ebf3	early B-cell factor 3	1	361668	NM_001108506.1	157817659	NP_001101976.1	ENSRNOG00000016102	ENSRNOT00000021702	ENSRNOP00000021702
PH_rn_0006908	0.00880157	0.000406815	96.5006	252.472	0.305494	0.24139	1.43485	0.0218681	Ppfibp1	"PTPRF interacting protein, binding protein 1 (liprin beta 1)"	1	312855	NM_001107896.1	157824074	NP_001101366.1	ENSRNOG00000031709	"ENSRNOT00000067249,ENSRNOT00000044147"	"ENSRNOP00000062463,ENSRNOP00000039655"
PH_rn_0006948	2.1372e-06	3.792e-07	1022.71	9564.84	0.212914	0.193799	3.50798	6.46406e-06	Scmh1	sex comb on midleg homolog 1 (Drosophila)	1	362581	NM_001109669.1	157823796	NP_001103139.1	ENSRNOG00000032183	"ENSRNOT00000066295,ENSRNOT00000066397"	"ENSRNOP00000061151,ENSRNOP00000060683"
PH_rn_0006962	1.33365e-05	1.08959e-06	497.426	1903.41	0.226434	0.198968	2.17527	0.000250915	Ccdc49	coiled-coil domain containing 49	1	360613	NM_001108295.1	157819264	NP_001101765.1	NA	NA	NA
PH_rn_0007008	0.698356	4.39829e-06	18.9022	863.391	0.789328	0.206498	5.62728	5.25792e-06	Lyzl1	lysozyme-like 1	1	364745	NM_001108882.1	157820450	NP_001102352.1	ENSRNOG00000016295	ENSRNOT00000021901	ENSRNOP00000021901
PH_rn_0007025	0.0862	0.00556119	53.722	139.223	0.368447	0.268407	1.37134	0.0498515	Cd70	Cd70 molecule	1	301132	NM_001106878.1	157822646	NP_001100348.1	NA	NA	NA
PH_rn_0007034	0.898993	6.85093e-05	11.9382	363.642	0.95719	0.224381	4.97372	3.81609e-05	Rapgef6	Rap guanine nucleotide exchange factor (GEF) 6	1	303141	NM_001107003.1	157819718	NP_001100473.1	ENSRNOG00000009995	"ENSRNOT00000013481,ENSRNOT00000013245"	"ENSRNOP00000013481,ENSRNOP00000013245"
PH_rn_0007045	0.000301947	9.43389e-07	205.934	2175.62	0.254864	0.198283	3.58168	9.62919e-06	Cdc45l	CDC45 cell division cycle 45-like (S. cerevisiae)	1	287961	NM_001105866.2	172353120	NP_001099336.1	NA	NA	NA
PH_rn_0007057	1.56826e-06	8.28419e-07	1231.63	2426.01	0.210945	0.197583	1.29087	0.00786678	Slc29a4	"solute carrier family 29 (nucleoside transporters), member 4"	1	288499	NM_001105911.1	157787065	NP_001099381.1	ENSRNOG00000001115	ENSRNOT00000001477	ENSRNOP00000001477
PH_rn_0007060	1.08362e-06	3.78573e-07	1608.68	13144.1	0.208663	0.194006	3.31438	9.05214e-06	Cpne7	copine VII	1	361433	NM_001108454.1	157823538	NP_001101924.1	ENSRNOG00000015397	"ENSRNOT00000068231,ENSRNOT00000020727"	"ENSRNOP00000059993,ENSRNOP00000020727"
PH_rn_0007064	5.50124e-07	3.74717e-07	3410.35	9994.97	0.204667	0.193743	1.84373	0.000561747	Afg3l2	AFG3(ATPase family gene 3)-like 2 (yeast)	1	307350	NM_001134864.1	198442896	NP_001128336.1	ENSRNOG00000017965	ENSRNOT00000024632	ENSRNOP00000024632
PH_rn_0007076	9.27744e-07	5.24799e-07	1837.49	4355.4	0.207726	0.195345	1.56272	0.00206094	C1ql1	"complement component 1, q subcomponent-like 1"	1	363686	NM_001108838.1	157819268	NP_001102308.1	ENSRNOG00000002963	ENSRNOT00000003986	ENSRNOP00000003986
PH_rn_0007164	0.318344	0.0166386	33.825	110.132	0.444091	0.28526	1.68676	0.0347981	Gsbs	G substrate	1	266705	NM_153467.1	23618880	NP_703197.1	ENSRNOG00000012235	ENSRNOT00000016414	ENSRNOP00000016414
PH_rn_0007180	0.016044	2.61575e-05	83.5676	469.618	0.318138	0.217547	2.56288	0.000348296	Col8a1	"collagen, type VIII, alpha 1"	1	304021	NM_001107100.1	157820854	NP_001100570.1	ENSRNOG00000039668	ENSRNOT00000060838	ENSRNOP00000057564
PH_rn_0007181	0.000220124	2.48682e-05	221.852	625.465	0.251393	0.222036	1.62915	0.00563395	Wdr13	WD repeat domain 13	1	317370	NM_001108247.2	187937149	NP_001101717.1	ENSRNOG00000039587	ENSRNOT00000007464	ENSRNOP00000007464
PH_rn_0007188	0.0199749	0.000738328	79.5882	211.952	0.324073	0.244807	1.43717	0.0247148	Spag6	sperm associated antigen 6	1	360747	NM_001034960.1	77993362	NP_001030132.1	ENSRNOG00000025787	ENSRNOT00000022328	ENSRNOP00000022328
PH_rn_0007225	2.25931e-05	3.45756e-06	402.915	958.977	0.230026	0.20513	1.46601	0.00526647	Eraf	erythroid associated factor	1	293522	NM_001106299.1	157820930	NP_001099769.1	ENSRNOG00000020165	ENSRNOT00000027297	ENSRNOP00000027297
PH_rn_0007268	0.000110097	1.94891e-05	262.641	513.255	0.244274	0.21565	1.09364	0.0344786	Lactb	"lactamase, beta"	1	300803	NM_001106833.1	157819886	NP_001100303.1	ENSRNOG00000018081	ENSRNOT00000024452	ENSRNOP00000024452
PH_rn_0007279	1.15123e-05	1.8356e-06	499.416	1330.93	0.22471	0.201678	1.64975	0.00208141	Spinlw1	"serine peptidase inhibitor-like, with Kunitz and WAP domains 1 (eppin)"	1	685161	NM_001109457.1	157822520	NP_001102927.1	ENSRNOG00000028908	ENSRNOT00000019829	ENSRNOP00000019829
PH_rn_0007280	0.465346	0.027231	27.8559	98.703	0.475467	0.294485	1.8047	0.0329024	Tprg1	tumor protein p63 regulated 1	1	360731	NM_001108320.1	157820018	NP_001101790.1	ENSRNOG00000001923	ENSRNOT00000002634	ENSRNOP00000002634
PH_rn_0007310	0.00124443	3.17522e-06	149.228	997.419	0.272497	0.204654	2.90169	5.92844e-05	Dcaf7	DDB1 and CUL4 associated factor 7	1	303602	NM_001107057.3	306518616	NP_001100527.1	ENSRNOG00000008205	ENSRNOT00000010862	ENSRNOP00000010861
PH_rn_0007336	2.84229e-06	1.20265e-06	955.058	1828.6	0.215309	0.199639	1.23915	0.0109017	Ccl19	chemokine (C-C motif) ligand 19	1	362506	NM_001108661.1	157821836	NP_001102131.1	ENSRNOG00000015668	ENSRNOT00000020982	ENSRNOP00000020982
PH_rn_0007355	8.41513e-07	4.69241e-07	2015.57	5374.64	0.207145	0.194809	1.73155	0.000962667	Ifi30	interferon gamma inducible protein 30	1	290644	NM_001030026.1	71795647	NP_001025197.1	ENSRNOG00000019387	ENSRNOT00000026225	ENSRNOP00000026225
PH_rn_0007366	0.00673181	5.14062e-07	102.47	4514.36	0.300054	0.195246	5.61967	1.3848e-06	Folr1	folate receptor 1 (adult)	1	171049	NM_133527.1	19424177	NP_598211.1	ENSRNOG00000019902	ENSRNOT00000026962	ENSRNOP00000026962
PH_rn_0007392	0.316098	0.00642925	33.825	135.067	0.438124	0.270445	1.98651	0.0132218	B3gnt6	"UDP-GlcNAc:betaGal beta-1,3-N-acetylglucosaminyltransferase 6 (core 3 synthase)"	1	292325	NM_001106211.1	157819060	NP_001099681.1	ENSRNOG00000014471	ENSRNOT00000046850	ENSRNOP00000043462
PH_rn_0007404	0.080841	1.89982e-06	54.7169	1303.92	0.365756	0.201859	4.71789	4.71753e-06	NA	NA	1	NA	NA	NA	NA	ENSRNOG00000022015	"ENSRNOT00000007906,ENSRNOT00000065575,ENSRNOT00000007776"	"ENSRNOP00000007906,ENSRNOP00000063035,ENSRNOP00000007776"
PH_rn_0007409	0.297174	0.000247362	34.8198	270.134	0.436109	0.234898	2.98501	0.000477713	Glrx5	glutaredoxin 5	1	362776	NM_001108722.1	157823512	NP_001102192.1	ENSRNOG00000004206	ENSRNOT00000005781	ENSRNOP00000005781
PH_rn_0007416	0.134607	0.000163627	46.758	295.07	0.387666	0.231184	2.70058	0.000626097	Fscn3	"fascin homolog 3, actin-bundling protein, testicular (Strongylocentrotus purpuratus)"	1	296947	NM_001004232.1	51948445	NP_001004232.1	ENSRNOG00000007942	"ENSRNOT00000010540,ENSRNOT00000063987"	"ENSRNOP00000010540,ENSRNOP00000061158"
PH_rn_0007419	2.63989e-06	8.29411e-07	914.269	2423.94	0.214296	0.19759	1.702	0.00130822	Pbx3	pre-B-cell leukemia homeobox 3	1	311876	NM_001107834.1	157822450	NP_001101304.1	ENSRNOG00000022162	"ENSRNOT00000029853,ENSRNOT00000029600"	"ENSRNOP00000029230,ENSRNOP00000029846"
PH_rn_0007429	0.0334956	1.6613e-05	69.6396	537.152	0.337001	0.214559	3.02843	0.000108445	Adam11	ADAM metallopeptidase domain 11	1	360638	NM_001108300.1	157819428	NP_001101770.1	ENSRNOG00000002753	"ENSRNOT00000064429,ENSRNOT00000003758"	"ENSRNOP00000061628,ENSRNOP00000003758"
PH_rn_0007444	5.94551e-07	4.89324e-07	3034.3	4997.49	0.205113	0.195026	1.03122	0.0237698	Tmcc3	transmembrane and coiled-coil domain family 3	1	314751	NM_001108084.1	157821330	NP_001101554.1	ENSRNOG00000007713	ENSRNOT00000010316	ENSRNOP00000010316
PH_rn_0007473	0.00592571	1.74955e-06	105.454	1550.16	0.297623	0.202132	4.04236	8.33506e-06	Rbm20	RNA binding motif protein 20	1	309544	NM_001107611.2	255982591	NP_001101081.2	ENSRNOG00000014705	"ENSRNOT00000019746,ENSRNOT00000054685,ENSRNOT00000054684"	"ENSRNOP00000019746,ENSRNOP00000051570,ENSRNOP00000051569"
PH_rn_0007488	0.000136525	9.14733e-06	248.713	652.478	0.246383	0.210814	1.54125	0.00515411	Topors	"topoisomerase I binding, arginine/serine-rich"	1	362501	NM_001108658.1	157821750	NP_001102128.1	ENSRNOG00000006485	"ENSRNOT00000008479,ENSRNOT00000066081"	"ENSRNOP00000008479,ENSRNOP00000063561"
PH_rn_0007493	0.000794941	4.71543e-05	165.145	400.007	0.266549	0.221645	1.36436	0.0153345	C1qtnf3	C1q and tumor necrosis factor related protein 3	1	294806	NM_001134436.1	197313724	NP_001127908.1	ENSRNOG00000018570	ENSRNOT00000025170	ENSRNOP00000025170
PH_rn_0007514	0.00155336	7.45154e-06	142.264	714.817	0.275736	0.209808	2.46585	0.000249041	Fkbp14	FK506 binding protein 14	1	362366	NM_001013210.1	61557296	NP_001013228.1	ENSRNOG00000009886	"ENSRNOT00000064674,ENSRNOT00000013205"	"ENSRNOP00000061712,ENSRNOP00000013205"
PH_rn_0007516	7.17975e-06	3.0164e-06	590.942	1022.35	0.221202	0.204372	1.03045	0.0320507	Perp	"PERP, TP53 apoptosis effector"	1	292949	NM_001106265.2	186910194	NP_001099735.1	ENSRNOG00000011994	ENSRNOT00000016037	ENSRNOP00000016037
PH_rn_0007605	9.92048e-07	5.34463e-07	1732.04	4233.84	0.20813	0.195437	1.60642	0.00171142	Ptpro	"protein tyrosine phosphatase, receptor type, O"	1	50677	NM_017336.1	8394226	NP_059032.1	NA	NA	NA
PH_rn_0007611	0.228336	0.0024827	38.7992	250.394	0.417663	0.287545	2.7139	0.00551357	Lrrc52	leucine rich repeat containing 52	1	289199	NM_001077434.1	116812917	NP_001070902.1	ENSRNOG00000004356	ENSRNOT00000005768	ENSRNOP00000005768
PH_rn_0007624	0.00214717	1.83101e-06	132.315	1333.01	0.280508	0.201666	3.50364	1.5449e-05	Usp15	ubiquitin specific peptidase 15	1	171329	NM_145184.1	21592288	NP_660185.1	NA	NA	NA
PH_rn_0007632	0.00383942	2.57947e-05	116.398	474.813	0.289995	0.217597	2.1126	0.00110853	Tekt5	tektin 5	1	363538	NM_001014224.2	148539984	NP_001014246.1	ENSRNOG00000002571	ENSRNOT00000003465	ENSRNOP00000003465
PH_rn_0007676	6.44807e-07	4.98906e-07	2717.94	4764.76	0.205582	0.195102	1.12424	0.0153856	Tspan9	tetraspanin 9	1	312728	NM_001107890.1	157823900	NP_001101360.1	ENSRNOG00000005442	ENSRNOT00000007328	ENSRNOP00000007328
PH_rn_0007683	0.387742	6.25134e-05	30.8404	376.11	0.46861	0.223996	3.65408	9.36756e-05	Igfbpl1	insulin-like growth factor binding protein-like 1	1	366366	NM_001108972.2	166157818	NP_001102442.1	ENSRNOG00000011320	ENSRNOT00000015270	ENSRNOP00000015270
PH_rn_0007692	0.000640475	2.23131e-05	173.104	491.437	0.263718	0.216476	1.60213	0.0053818	Steap1	six transmembrane epithelial antigen of the prostate 1	1	297738	NM_001106629.1	157817513	NP_001100099.1	ENSRNOG00000000017	ENSRNOT00000000018	ENSRNOP00000000018
PH_rn_0007702	5.52643e-07	4.54524e-07	3388.47	5754.9	0.204694	0.194657	1.07073	0.0194906	Elovl1	"elongation of very long chain fatty acids (FEN1/Elo2, SUR4/Elo3, yeast)-like 1"	1	679532	NM_001044275.1	112984095	NP_001037740.1	NA	NA	NA
PH_rn_0007709	0.371507	4.21342e-05	53.722	413.513	1.54187	0.22093	3.0011	0.00342476	Rtp1	receptor (chemosensory) transporter protein 1	1	288006	NM_001105870.1	157786769	NP_001099340.1	ENSRNOG00000021992	ENSRNOT00000032383	ENSRNOP00000029915
PH_rn_0007749	0.00999478	4.7741e-06	93.5161	834.3	0.307864	0.206967	3.29338	3.58532e-05	Cldn23	claudin 23	1	290789	NM_001033062.1	74271850	NP_001028234.1	ENSRNOG00000011424	ENSRNOT00000015176	ENSRNOP00000015175
PH_rn_0007766	0.000517754	4.54609e-05	182.058	404.163	0.2612	0.221402	1.24072	0.02367	Crb3	crumbs homolog 3 (Drosophila)	1	301112	NM_001025661.1	71043837	NP_001020832.1	NA	NA	NA
PH_rn_0007847	2.07998e-06	7.9804e-07	1038.63	2519.52	0.212741	0.197397	1.58056	0.00215409	Fam175b	"family with sequence similarity 175, member B"	1	293570	NM_001106307.1	157821092	NP_001099777.1	ENSRNOG00000017222	ENSRNOT00000023214	ENSRNOP00000023214
PH_rn_0007912	0.00246111	3.9568e-06	128.336	902.872	0.282604	0.205889	2.96642	5.81442e-05	Rcbtb1	regulator of chromosome condensation (RCC1) and BTB (POZ) domain containing protein 1	1	361050	NM_001108380.1	157821576	NP_001101850.1	ENSRNOG00000021712	ENSRNOT00000037800	ENSRNOP00000038352
PH_rn_0007926	0.25939	0.000603222	36.8095	221.302	0.424097	0.242835	2.59884	0.00142294	Gins2	GINS complex subunit 2 (Psf2 homolog)	1	292058	NM_001106190.1	157818646	NP_001099660.1	ENSRNOG00000017575	ENSRNOT00000023709	ENSRNOP00000023709
PH_rn_0007957	2.71765e-06	5.22837e-07	900.341	4383.45	0.214484	0.195327	2.57506	5.38511e-05	Itfg2	integrin alpha FG-GAP repeat containing 2	1	362441	NM_001108648.1	157821420	NP_001102118.1	ENSRNOG00000006264	ENSRNOT00000064215	ENSRNOP00000061416
PH_rn_0007981	4.22132e-07	3.54826e-07	5828.84	12583.1	0.203168	0.193487	1.39221	0.00403368	Cst6	cystatin E/M	1	171096	NM_133566.1	19424249	NP_598250.1	ENSRNOG00000020455	ENSRNOT00000027727	ENSRNOP00000027727
PH_rn_0007994	4.84025e-05	2.35678e-06	324.322	1157.42	0.236524	0.203019	2.05355	0.000509859	Gstm6	"glutathione S-transferase, mu 6"	1	499688	NM_001109192.1	157822006	NP_001102662.1	ENSRNOG00000019017	"ENSRNOT00000025746,ENSRNOT00000051261"	"ENSRNOP00000025746,ENSRNOP00000044720"
PH_rn_0008006	0.00426608	1.77162e-06	113.413	1358.98	0.291596	0.201488	3.74868	1.09156e-05	Clec1a	"C-type lectin domain family 1, member a"	1	500337	NM_001109253.1	157823784	NP_001102723.1	ENSRNOG00000008259	ENSRNOT00000064748	ENSRNOP00000062457
PH_rn_0008010	0.0268474	0.000953556	73.619	200.523	0.330808	0.247303	1.4622	0.0245555	Tmprss6	"transmembrane protease, serine 6"	1	315388	NM_001130556.1	194474097	NP_001124028.1	ENSRNOG00000000184	"ENSRNOT00000067829,ENSRNOT00000000200"	"ENSRNOP00000063219,ENSRNOP00000000200"
PH_rn_0008033	3.05283e-06	1.07113e-06	849.604	1928.34	0.215253	0.198878	1.478	0.00364304	Fbxl5	F-box and leucine-rich repeat protein 5	1	305424	NM_001107222.1	157822106	NP_001100692.1	ENSRNOG00000005261	"ENSRNOT00000064636,ENSRNOT00000007016"	"ENSRNOP00000062042,ENSRNOP00000007016"
PH_rn_0008073	0.437532	0.0216087	28.8507	103.898	0.47189	0.289876	1.82987	0.0288523	Pmp2	peripheral myelin protein 2	1	688790	NM_001109514.1	157816902	NP_001102984.1	ENSRNOG00000022707	ENSRNOT00000032059	ENSRNOP00000036672
PH_rn_0008076	0.00221298	4.7215e-07	286.517	5312.3	0.320184	0.19484	4.41672	2.6549e-06	Serpinb12	"serine (or cysteine) peptidase inhibitor, clade B (ovalbumin), member 12"	1	304692	NM_001135867.1	209529744	NP_001129339.1	ENSRNOG00000002602	ENSRNOT00000003501	ENSRNOP00000003501
PH_rn_0008093	1.60189e-06	9.96547e-07	1214.71	2046.79	0.211077	0.19851	1.06811	0.0225303	Cgnl1	cingulin-like 1	1	315795	NM_001108164.1	157823278	NP_001101634.1	NA	NA	NA
PH_rn_0008126	4.15203e-05	4.75443e-06	338.25	835.339	0.235172	0.206939	1.50618	0.004889	Oasl2	2'-5' oligoadenylate synthetase-like 2	1	304549	NM_001009682.1	57527347	NP_001009682.1	ENSRNOG00000028814	ENSRNOT00000001600	ENSRNOP00000001600
PH_rn_0008132	6.71915e-07	4.21013e-07	2580.65	6926.87	0.205822	0.194293	1.73192	0.000928027	Maged2	"melanoma antigen, family D, 2"	1	113947	NM_080479.2	78042584	NP_536727.2	ENSRNOG00000002449	"ENSRNOT00000066047,ENSRNOT00000044483"	"ENSRNOP00000061627,ENSRNOP00000042515"
PH_rn_0008153	1.89638e-06	1.11207e-06	1095.33	2011.46	0.212147	0.199372	1.1865	0.0135017	Osr1	odd-skipped related 1 (Drosophila)	1	298878	NM_001106716.2	167560883	NP_001100186.1	ENSRNOG00000004210	ENSRNOT00000005666	ENSRNOP00000005666
PH_rn_0008156	1.26958e-05	3.13016e-06	483.498	1004.69	0.225464	0.204579	1.27807	0.0112408	LOC304131	similar to C21ORF7	1	304131	NM_001013979.1	62078686	NP_001014001.1	ENSRNOG00000001584	ENSRNOT00000002158	ENSRNOP00000002158
PH_rn_0008161	1.33008e-05	3.62146e-06	476.534	939.237	0.225835	0.205392	1.19743	0.0163188	Fkbp10	FK506 binding protein 10	1	360627	NM_001014120.1	62078968	NP_001014142.1	ENSRNOG00000015941	"ENSRNOT00000065885,ENSRNOT00000022029"	"ENSRNOP00000063360,ENSRNOP00000022029"
PH_rn_0008164	5.37763e-05	9.2843e-06	315.368	649.362	0.237475	0.21091	1.21418	0.0185367	Styxl1	serine/threonine/tyrosine interacting-like 1	1	360792	NM_001037788.1	83649763	NP_001032877.1	ENSRNOG00000023366	ENSRNOT00000046343	ENSRNOP00000049678
PH_rn_0008216	9.2743e-05	1.33999e-06	273.584	1629.12	0.242542	0.200027	2.78132	5.02553e-05	Nkx2-8	NK2 homeobox 8	1	299061	NM_001106732.1	157818326	NP_001100202.1	ENSRNOG00000022970	ENSRNOT00000011562	ENSRNOP00000011591
PH_rn_0008240	0.000355411	4.07132e-05	197.976	415.591	0.256653	0.220587	1.16238	0.0306969	Pbx1	pre-B-cell leukemia homeobox 1	1	304947	NM_001134862.1	198442892	NP_001128334.1	ENSRNOG00000004693	ENSRNOT00000041201	ENSRNOP00000044177
PH_rn_0008248	1.83316e-05	6.13738e-07	433.755	3434.86	0.228487	0.196105	3.2122	1.37992e-05	Snx4	sorting nexin 4	1	360725	NM_001127550.1	198278514	NP_001121022.1	ENSRNOG00000001786	ENSRNOT00000002432	ENSRNOP00000002432
PH_rn_0008275	8.72377e-05	9.38262e-06	280.548	647.284	0.242203	0.21098	1.36666	0.0101932	Dtx3l	deltex 3-like (Drosophila)	1	498089	NM_001109053.1	157817936	NP_001102523.1	ENSRNOG00000023400	ENSRNOT00000039215	ENSRNOP00000034974
PH_rn_0008288	0.118243	9.48888e-07	48.7477	2142.37	0.381597	0.198274	5.60034	2.02596e-06	Dkk2	dickkopf homolog 2 (Xenopus laevis)	1	295445	NM_001106472.1	157816964	NP_001099942.1	ENSRNOG00000011360	ENSRNOT00000015116	ENSRNOP00000015117
PH_rn_0008318	1.88141e-06	1.05349e-06	1100.31	1954.32	0.212096	0.198793	1.13921	0.0164802	Rnase6	"ribonuclease, RNase A family, 6"	1	305842	NM_206815.1	45544638	NP_996538.1	ENSRNOG00000025597	ENSRNOT00000033739	ENSRNOP00000031392
PH_rn_0008323	0.0498969	6.37849e-07	62.6757	3287.33	0.348937	0.196311	5.85503	1.46416e-06	Espl1	extra spindle pole bodies homolog 1 (S. cerevisiae)	1	315330	NM_001170602.1	282158054	NP_001164073.1	NA	NA	NA
PH_rn_0008365	0.14381	0.00112531	45.7632	194.289	0.391081	0.24924	2.088	0.00535897	Cd5l	Cd5 molecule-like	1	310693	NM_001025685.1	71043607	NP_001020856.1	ENSRNOG00000023068	ENSRNOT00000057022	ENSRNOP00000053854
PH_rn_0008366	0.38529	0.0069498	30.8404	132.989	0.458085	0.271664	2.09684	0.0110916	Spata5	spermatogenesis associated 5	1	361935	NM_001108549.1	157818794	NP_001102019.1	ENSRNOG00000017462	ENSRNOT00000023584	ENSRNOP00000023584
PH_rn_0008378	2.70365e-05	6.53294e-06	382.023	737.675	0.231507	0.208804	1.14552	0.0227718	Tmem90a	transmembrane protein 90A	1	685882	NM_001109485.1	157823404	NP_001102955.1	ENSRNOG00000027645	ENSRNOT00000031650	ENSRNOP00000030389
PH_rn_0008414	5.54234e-07	3.98793e-07	3370.56	8085.33	0.20471	0.194036	1.561	0.00191954	Necab2	N-terminal EF-hand calcium binding protein 2	1	170928	NM_133415.1	19173781	NP_596906.1	NA	NA	NA
PH_rn_0008419	0.000479136	2.31951e-05	185.042	488.32	0.260201	0.216832	1.49724	0.00793151	Il16	interleukin 16	1	116996	NM_001105749.1	157787037	NP_001099219.1	ENSRNOG00000011680	ENSRNOT00000016289	ENSRNOP00000016289
PH_rn_0008422	0.000397978	2.75901e-06	193.001	1070.15	0.257988	0.203897	2.64107	9.98345e-05	Vrk1	vaccinia related kinase 1	1	362779	NM_001012194.1	58865959	NP_001012194.1	ENSRNOG00000005274	"ENSRNOT00000036035,ENSRNOT00000040725,ENSRNOT00000007127"	"ENSRNOP00000029546,ENSRNOP00000048552,ENSRNOP00000007127"
PH_rn_0008437	2.9201e-06	1.0015e-06	868.506	2045.75	0.214959	0.19855	1.53166	0.00283752	Dmrta2	DMRT-like family A2	1	313471	NM_001107951.1	157822200	NP_001101421.1	ENSRNOG00000008105	"ENSRNOT00000010808,ENSRNOT00000067277"	"ENSRNOP00000010808,ENSRNOP00000059247"
PH_rn_0008492	0.600486	0.00244545	21.8867	165.198	0.861779	0.257905	2.90853	0.00292052	Spag8	sperm associated antigen 8	1	362508	NM_001173555.1	291167791	NP_001167026.1	ENSRNOG00000032539	ENSRNOT00000040641	ENSRNOP00000050314
PH_rn_0008499	1.99052e-06	8.46962e-07	1065.49	2374.07	0.212461	0.197693	1.4606	0.00369249	Olfml2b	olfactomedin-like 2B	1	304960	NM_001107195.1	157821322	NP_001100665.1	ENSRNOG00000003018	ENSRNOT00000004117	ENSRNOP00000004117
PH_rn_0008524	0.0196644	0.000790835	79.5882	208.835	0.32305	0.245476	1.41437	0.0267719	Sec23a	Sec23 homolog A (S. cerevisiae)	1	58817	NM_001105732.2	197927306	NP_001099202.1	ENSRNOG00000004657	ENSRNOT00000006369	ENSRNOP00000006369
PH_rn_0008552	0.02296	0.00141156	76.6036	184.938	0.326886	0.251536	1.28405	0.0446276	Mobkl2c	"MOB1, Mps One Binder kinase activator-like 2C (yeast)"	1	313511	NM_001107960.1	157822284	NP_001101430.1	ENSRNOG00000037620	ENSRNOT00000067566	ENSRNOP00000060505
PH_rn_0008580	0.000125755	4.88717e-06	253.687	825.988	0.245545	0.207098	1.87761	0.00122921	Sec62	SEC62 homolog (S. cerevisiae)	1	294912	NM_001034129.1	77735349	NP_001029301.1	ENSRNOG00000009057	ENSRNOT00000012240	ENSRNOP00000012240
PH_rn_0008637	5.48312e-05	4.69603e-06	318.353	839.495	0.237974	0.206866	1.59634	0.00343483	Mfap5	microfibrillar associated protein 5	1	362429	NM_001108644.1	157821272	NP_001102114.1	ENSRNOG00000015505	ENSRNOT00000020812	ENSRNOP00000020812
PH_rn_0008692	1.55609e-06	8.03516e-07	1238.59	2507.05	0.210898	0.197437	1.32983	0.00654568	Agpat5	"1-acylglycerol-3-phosphate O-acyltransferase 5 (lysophosphatidic acid acyltransferase, epsilon)"	1	306582	NM_001134744.1	197927165	NP_001128216.1	ENSRNOG00000028623	ENSRNOT00000031291	ENSRNOP00000037069
PH_rn_0008700	0.0132291	5.93376e-06	87.547	764.688	0.313848	0.208227	3.25541	4.28093e-05	Mobkl1a	"MOB1, Mps One Binder kinase activator-like 1A (yeast)"	1	360920	NM_001108357.1	157820996	NP_001101827.1	ENSRNOG00000010996	"ENSRNOT00000067819,ENSRNOT00000014650"	"ENSRNOP00000059532,ENSRNOP00000014650"
PH_rn_0008702	0.552462	6.37862e-06	24.8713	743.909	0.552177	0.208655	5.00634	8.37116e-06	Htra4	HtrA serine peptidase 4	1	306564	NM_001107321.1	157823532	NP_001100791.1	ENSRNOG00000034140	ENSRNOT00000022166	ENSRNOP00000022166
PH_rn_0008798	8.6893e-06	1.4749e-06	551.148	1526.26	0.222604	0.200527	1.71321	0.00150686	Trim25	tripartite motif-containing 25	1	494338	NM_001009536.1	57164028	NP_001009536.1	NA	NA	NA
PH_rn_0008824	0.0377472	0.000476313	67.6499	237.926	0.340893	0.241703	1.84516	0.00714442	Zmynd10	"zinc finger, MYND-type containing 10"	1	363139	NM_001004284.1	51948537	NP_001004284.1	ENSRNOG00000021602	ENSRNOT00000039258	ENSRNOP00000031055
PH_rn_0008846	1.24037e-06	4.73487e-07	1448.5	5276.97	0.209488	0.194852	2.17868	0.000174918	Sntn	"sentan, cilia apical structure protein"	1	498456	NM_001109098.1	157819190	NP_001102568.1	ENSRNOG00000027383	ENSRNOT00000039347	ENSRNOP00000034316
PH_rn_0008858	0.00512343	5.60099e-07	109.434	3920.07	0.295363	0.19566	5.32289	1.64184e-06	Lnx2	ligand of numb-protein X 2	1	360761	NM_001108329.1	157820228	NP_001101799.1	NA	NA	NA
PH_rn_0008868	0.110462	0.00405631	49.7426	148.574	0.378034	0.264101	1.57588	0.0277721	Tbc1d5	"TBC1 domain family, member 5"	1	501088	NM_001134762.1	197927215	NP_001128234.1	ENSRNOG00000010637	"ENSRNOT00000061799,ENSRNOT00000014171,ENSRNOT00000061800"	"ENSRNOP00000058513,ENSRNOP00000014171,ENSRNOP00000058514"
PH_rn_0008883	0.242644	0.00366371	37.8044	151.691	0.419489	0.262753	1.99753	0.0103398	Med17	mediator complex subunit 17	1	300367	NM_001106801.1	157817884	NP_001100271.1	ENSRNOG00000010496	ENSRNOT00000014435	ENSRNOP00000014435
PH_rn_0008923	0.0560716	0.00075601	70.6345	210.913	0.392431	0.245048	1.59854	0.0189244	Vpreb3	pre-B lymphocyte 3	1	365550	NM_001108930.1	157821752	NP_001102400.1	ENSRNOG00000028394	ENSRNOT00000032290	ENSRNOP00000028914
PH_rn_0008942	0.385482	0.0217515	30.8404	103.898	0.458894	0.290284	1.73365	0.0348272	Lcn12	lipocalin 12	1	680602	NM_001128138.1	189458873	NP_001121610.1	ENSRNOG00000028730	ENSRNOT00000020997	ENSRNOP00000020997
PH_rn_0008950	0.000220248	0.00017864	221.852	893.521	0.251404	0.257578	2.17611	0.00437792	Folr2	folate receptor 2 (fetal)	1	293154	NM_001106283.1	157820548	NP_001099753.1	ENSRNOG00000019890	ENSRNOT00000026925	ENSRNOP00000026925
PH_rn_0008953	2.11719e-06	1.1858e-06	1028.68	1780.81	0.212857	0.199398	1.0979	0.0202989	Rbm12	RNA binding motif protein 12	1	652928	NM_001037657.1	83320104	NP_001032746.1	ENSRNOG00000019723	ENSRNOT00000047246	ENSRNOP00000043185
PH_rn_0008956	0.000253795	1.76031e-05	286.517	527.801	0.262072	0.214936	1.0201	0.0491505	Pmel	premelanosome protein	1	362818	NM_001108729.1	157817968	NP_001102199.1	ENSRNOG00000023085	"ENSRNOT00000049972,ENSRNOT00000029194"	"ENSRNOP00000048469,ENSRNOP00000032473"
PH_rn_0008984	4.13025e-07	3.35128e-07	6187.98	17301.1	0.203046	0.193222	1.73006	0.000868821	Fibcd1	fibrinogen C domain containing 1	1	311861	NM_001107829.1	157822332	NP_001101299.1	ENSRNOG00000009735	ENSRNOT00000012927	ENSRNOP00000012928
PH_rn_0009069	0.259847	0.00738878	36.8095	130.911	0.425042	0.272193	1.82027	0.0195884	Dsc3	desmocollin 3	1	307563	NM_001107402.1	157823392	NP_001100872.1	ENSRNOG00000017159	"ENSRNOT00000023045,ENSRNOT00000064554"	"ENSRNOP00000023045,ENSRNOP00000063301"
PH_rn_0009135	1.00198e-06	4.72834e-07	1717.11	5291.52	0.208189	0.194845	1.93894	0.000418755	Nub1	negative regulator of ubiquitin-like proteins 1	1	296731	NM_001013925.1	62078578	NP_001013947.1	ENSRNOG00000009282	"ENSRNOT00000045311,ENSRNOT00000062013"	"ENSRNOP00000048314,ENSRNOP00000058719"
PH_rn_0009179	6.47489e-06	1.8845e-06	614.819	1311.19	0.220459	0.201822	1.34755	0.00741481	Cytsb	cytospin B	1	303208	NM_001039017.1	84781645	NP_001034106.1	ENSRNOG00000002903	ENSRNOT00000057798	ENSRNOP00000054612
PH_rn_0009211	0.00093115	9.6765e-06	159.176	640.011	0.268549	0.21116	2.13351	0.000696103	Dll4	delta-like 4 (Drosophila)	1	311332	NM_001107760.1	157820680	NP_001101230.1	ENSRNOG00000014011	ENSRNOT00000018970	ENSRNOP00000018970
PH_rn_0009239	0.659272	0.0652797	21.8867	80.0013	0.528991	0.314029	1.8422	0.0438425	Mbd3l1	methyl-CpG binding domain protein 3-like 1	1	300389	NM_001106803.1	157818650	NP_001100273.1	ENSRNOG00000006363	ENSRNOT00000008341	ENSRNOP00000008341
PH_rn_0009250	0.000109256	1.27449e-05	262.641	583.906	0.244145	0.212869	1.29475	0.0144958	Brunol6	"bruno-like 6, RNA binding protein (Drosophila)"	1	300758	NM_001106827.1	157818810	NP_001100297.1	ENSRNOG00000010817	ENSRNOT00000014450	ENSRNOP00000014450
PH_rn_0009321	1.0325e-05	2.00223e-06	518.318	1341.32	0.223884	0.202516	1.60851	0.00254934	Pkp2	plakophilin 2	1	287925	NM_001100499.1	215276949	NP_001093969.1	ENSRNOG00000001825	ENSRNOT00000002498	ENSRNOP00000002498
PH_rn_0009408	7.71217e-05	1.79985e-06	290.497	1356.91	0.241106	0.201621	2.43491	0.000140958	Msx1	msh homeobox 1	1	81710	NM_031059.1	13592000	NP_112321.1	ENSRNOG00000006876	ENSRNOT00000009101	ENSRNOP00000009101
PH_rn_0009420	2.15657e-05	6.95126e-06	408.884	720.012	0.229657	0.20916	1.01162	0.0397364	Ces4a	carboxylesterase 4A	1	291955	NM_001106176.1	157818346	NP_001099646.1	ENSRNOG00000014257	ENSRNOT00000019169	ENSRNOP00000019169
PH_rn_0009428	0.176083	0.00100754	42.7786	198.445	0.403095	0.247947	2.21674	0.00386421	RGD1562865	"similar to BTB and CNC homology 1, basic leucine zipper transcription factor 2"	1	313125	NM_001135754.1	209364555	NP_001129226.1	ENSRNOG00000006170	"ENSRNOT00000067466,ENSRNOT00000008309,ENSRNOT00000065882"	"ENSRNOP00000062896,ENSRNOP00000008309,ENSRNOP00000063410"
PH_rn_0009456	1.76959e-06	1.05272e-06	1179.89	1955.36	0.211871	0.198789	1.04332	0.0255069	Dnajb13	"DnaJ (Hsp40) related, subfamily B, member 13"	1	308857	NM_001005885.2	67972661	NP_001005885.1	ENSRNOG00000017975	ENSRNOT00000024256	ENSRNOP00000024256
PH_rn_0009464	0.249279	5.38832e-05	37.8044	386.5	0.432778	0.222614	3.40258	0.00011553	Ntn5	netrin 5	1	308587	NM_001173526.1	291084647	NP_001166997.1	NA	NA	NA
PH_rn_0009497	9.72807e-07	5.33138e-07	1764.87	4243.19	0.208018	0.195422	1.58271	0.00189648	Rpp38	ribonuclease P/MRP 38 subunit (human)	1	291317	NM_001033063.1	74271852	NP_001028235.1	ENSRNOG00000038025	ENSRNOT00000057855	ENSRNOP00000054664
PH_rn_0009512	7.84379e-07	5.34696e-07	2164.8	4221.37	0.206729	0.195435	1.2818	0.00744197	Mbd2	methyl-CpG binding domain protein 2	1	680172	NM_001115025.1	169234845	NP_001108497.1	ENSRNOG00000011853	ENSRNOT00000016112	ENSRNOP00000016112
PH_rn_0009591	7.83505e-06	2.64549e-06	572.04	1090.93	0.221838	0.203653	1.17104	0.0171302	RGD1561792	similar to CG14903-PA	1	298861	NM_001134524.1	197386047	NP_001127996.1	ENSRNOG00000004059	ENSRNOT00000005402	ENSRNOP00000005402
PH_rn_0009601	1.2236e-05	1.74094e-06	492.452	1374.57	0.22526	0.201401	1.71649	0.00157149	Crlf1	cytokine receptor-like factor 1	1	290655	NM_001106074.1	157823668	NP_001099544.1	ENSRNOG00000020030	"ENSRNOT00000027180,ENSRNOT00000060097"	"ENSRNOP00000027180,ENSRNOP00000056846"
PH_rn_0009612	0.494995	0.0146436	26.861	113.249	0.488837	0.283074	2.0603	0.0162645	RGD1562211	similar to ubiquitin specific protease 51	1	317398	NM_001108252.1	157818202	NP_001101722.1	ENSRNOG00000021434	ENSRNOT00000029397	ENSRNOP00000032575
PH_rn_0009615	5.44006e-05	8.40379e-06	314.373	672.219	0.237577	0.2103	1.27238	0.0143716	Epb41l4a	erythrocyte membrane protein band 4.1 like 4A	1	307514	NM_001107397.2	197927339	NP_001100867.1	ENSRNOG00000026050	ENSRNOT00000038247	ENSRNOP00000032777
PH_rn_0009622	0.000553366	7.78255e-05	179.073	352.214	0.261947	0.225331	1.06188	0.0495673	RGD1565611	RGD1565611	1	497957	NM_001110155.1	158711754	NP_001103625.1	ENSRNOG00000025287	ENSRNOT00000035948	ENSRNOP00000028913
PH_rn_0009664	0.0218112	1.31007e-06	77.5985	1655.09	0.32563	0.19991	4.56991	4.18527e-06	Pnma2	paraneoplastic antigen MA2	1	305977	NM_001107272.1	157822618	NP_001100742.1	ENSRNOG00000009815	ENSRNOT00000013001	ENSRNOP00000013001
PH_rn_0009677	0.000111433	1.46109e-05	263.636	562.087	0.244582	0.213826	1.23028	0.0192731	Inmt	indolethylamine N-methyltransferase	1	368066	NM_001109022.1	157816898	NP_001102492.1	ENSRNOG00000011250	ENSRNOT00000015316	ENSRNOP00000015316
PH_rn_0009746	0.104683	6.93997e-07	50.7375	2941.35	0.377083	0.196709	5.99436	1.47797e-06	RGD1560691	similar to calcium/calmodulin-dependent protein kinase 1D	1	307124	NM_001107365.1	157817050	NP_001100835.1	ENSRNOG00000017882	ENSRNOT00000024099	ENSRNOP00000024099
PH_rn_0009760	0.000515501	1.28853e-05	182.058	581.828	0.261102	0.212938	1.79361	0.00231703	RGD1307603	similar to hypothetical protein MGC37914	1	293656	NM_001134508.1	197384916	NP_001127980.1	ENSRNOG00000018287	"ENSRNOT00000066691,ENSRNOT00000024681"	"ENSRNOP00000059097,ENSRNOP00000024681"
PH_rn_0009842	0.00010813	1.6732e-05	265.625	536.113	0.244285	0.214609	1.14638	0.0273934	Tmem132e	transmembrane protein 132E	1	287564	NM_001134410.1	197313639	NP_001127882.1	ENSRNOG00000007455	ENSRNOT00000055999	ENSRNOP00000052853
PH_rn_0009853	0.163231	0.0003228	43.7735	253.511	0.396656	0.237047	2.56094	0.00113637	R3hdml	R3H domain (binds single-stranded nucleic acids) containing-like	1	366245	NM_001108962.1	157822630	NP_001102432.1	ENSRNOG00000027432	"ENSRNOT00000044616,ENSRNOT00000031868"	"ENSRNOP00000047128,ENSRNOP00000036301"
PH_rn_0009944	8.54798e-05	1.42744e-05	279.553	563.126	0.241783	0.213586	1.15425	0.0256747	Myt1	myelin transcription factor 1	1	362291	NM_001108615.1	157817828	NP_001102085.1	ENSRNOG00000017346	"ENSRNOT00000013004,ENSRNOT00000031448,ENSRNOT00000046366,ENSRNOT00000068224,ENSRNOT00000023359"	"ENSRNOP00000013004,ENSRNOP00000032420,ENSRNOP00000047362,ENSRNOP00000060797,ENSRNOP00000023359"
PH_rn_0009948	1.44271e-05	1.05879e-06	463.601	1946.01	0.226452	0.198818	2.30652	0.000162041	RGD1560608	similar to novel protein	1	500724	NM_001109280.1	157817303	NP_001102750.1	ENSRNOG00000043137	ENSRNOT00000066715	ENSRNOP00000062808
PH_rn_0009970	0.000757808	8.60567e-07	167.135	2337.7	0.265995	0.197773	3.98122	5.53593e-06	Calml4	calmodulin-like 4	1	691455	NM_001127575.1	189011706	NP_001121047.1	ENSRNOG00000038202	"ENSRNOT00000064834,ENSRNOT00000009716"	"ENSRNOP00000062872,ENSRNOP00000009716"
PH_rn_0009987	0.00588503	2.96721e-05	116.398	527.801	0.306974	0.221452	2.27652	0.000879016	RGD1560672	similar to novel protein	1	498270	NM_001109073.1	157818510	NP_001102543.1	ENSRNOG00000025005	ENSRNOT00000031190	ENSRNOP00000034445
PH_rn_0009997	0.186116	4.08525e-05	41.7838	415.591	0.403555	0.220633	3.36663	0.000102816	RGD1562658	similar to RIKEN cDNA 1700009P17	1	498278	NM_001109075.1	157818564	NP_001102545.1	ENSRNOG00000034221	ENSRNOT00000050804	ENSRNOP00000043416
PH_rn_0010031	2.5873e-06	4.97178e-07	924.218	4795.92	0.214167	0.195085	2.66894	4.09208e-05	Haghl	hydroxyacylglutathione hydrolase-like	1	302995	NM_001013114.1	61556999	NP_001013132.1	NA	NA	NA
PH_rn_0010035	0.000381571	1.42091e-05	194.991	564.165	0.257522	0.213563	1.6478	0.00398544	NA	NA	1	NA	NA	NA	NA	ENSRNOG00000010662	ENSRNOT00000014193	ENSRNOP00000014193
PH_rn_0010051	0.0269303	4.63018e-06	73.619	844.69	0.331039	0.206788	3.64971	2.1187e-05	Zswim5	"zinc finger, SWIM domain containing 5"	1	313524	NM_001107963.1	157822314	NP_001101433.1	ENSRNOG00000018160	"ENSRNOT00000024469,ENSRNOT00000068267"	"ENSRNOP00000024469,ENSRNOP00000060196"
PH_rn_0010106	1.05699e-05	3.41074e-06	529.261	965.211	0.224414	0.205056	1.09026	0.0255257	RGD1561676	similar to Kelch domain containing 4	1	307917	NM_001107438.1	157818352	NP_001100908.1	ENSRNOG00000018801	ENSRNOT00000065472	ENSRNOP00000061558
PH_rn_0010146	1.78892e-06	9.81704e-07	1134.13	2087.31	0.211776	0.198461	1.191	0.0128541	Gtpbp2	GTP binding protein 2	1	363195	NM_001013225.2	201021266	NP_001013243.2	ENSRNOG00000019332	ENSRNOT00000026195	ENSRNOP00000026195
PH_rn_0010239	1.24213e-05	3.49216e-06	488.472	954.821	0.225335	0.205188	1.18714	0.0169254	RGD1307394	similar to hypothetical protein ET	1	360667	NM_001108308.1	157819662	NP_001101778.1	NA	NA	NA
PH_rn_0010267	0.0196405	1.29748e-06	79.5882	1871.2	0.322971	0.200399	4.7124	3.99455e-06	RGD1565236	similar to transcription factor	1	500453	NM_001109261.1	157824084	NP_001102731.1	NA	NA	NA
PH_rn_0010268	2.54312e-06	8.51022e-07	947.099	2363.68	0.214152	0.197718	1.61735	0.0018802	Zfp275	zinc finger protein 275	1	293849	NM_001106343.1	157821928	NP_001099813.1	ENSRNOG00000018419	ENSRNOT00000025218	ENSRNOP00000025218
PH_rn_0010296	0.385546	0.00251491	30.8404	164.159	0.459162	0.258196	2.40455	0.00399602	RGD1311874	hypothetical LOC300751	1	300751	NM_001106825.1	157819504	NP_001100295.1	ENSRNOG00000009332	ENSRNOT00000012381	ENSRNOP00000012381
PH_rn_0010302	1.48099e-05	1.12133e-06	459.622	1858.73	0.226655	0.199111	2.25255	0.000196601	Dynlrb2	dynein light chain roadblock-type 2	1	361415	NM_001108451.1	157823454	NP_001101921.1	ENSRNOG00000012450	ENSRNOT00000016713	ENSRNOP00000016713
PH_rn_0010306	3.87978e-06	1.86508e-06	760.067	1318.46	0.216872	0.201763	1.07437	0.0244114	Etnk2	ethanolamine kinase 2	1	360843	NM_001108343.1	157820654	NP_001101813.1	ENSRNOG00000028368	ENSRNOT00000065347	ENSRNOP00000061210
PH_rn_0010321	0.000118044	1.01508e-05	257.667	629.621	0.244912	0.211453	1.43804	0.00786473	RGD1562344	similar to Gm566 protein	1	295337	NM_001106459.1	157824121	NP_001099929.1	ENSRNOG00000037149	ENSRNOT00000056068	ENSRNOP00000052920
PH_rn_0010351	0.037433	0.00223231	67.6499	168.315	0.340153	0.256807	1.32235	0.0448636	Glb1l	"galactosidase, beta 1-like"	1	301525	NM_001127529.2	189230094	NP_001121001.1	ENSRNOG00000019243	ENSRNOT00000026081	ENSRNOP00000026081
PH_rn_0010362	0.0420562	3.22945e-05	65.6602	442.605	0.343796	0.218978	2.81708	0.000225433	Hoxb4	homeo box B4	1	497988	NM_001100787.1	198278432	NP_001094257.1	ENSRNOG00000008191	ENSRNOT00000010965	ENSRNOP00000010965
PH_rn_0010378	0.000772662	7.77699e-05	166.14	352.214	0.266162	0.22532	1.16863	0.0341429	RGD1560778	similar to RIKEN cDNA 6530418L21	1	316001	NM_001108187.1	157823931	NP_001101657.1	ENSRNOG00000019363	ENSRNOT00000026216	ENSRNOP00000026216
PH_rn_0010391	0.491438	3.97779e-06	29.8456	900.794	4.94341	0.205919	5.032	0.000209218	Stat4	signal transducer and activator of transcription 4	1	367264	NM_001012226.1	58866023	NP_001012226.1	ENSRNOG00000014079	ENSRNOT00000020032	ENSRNOP00000020032
PH_rn_0010426	0.385307	1.17339e-05	30.8404	600.53	0.458155	0.212369	4.36212	1.78537e-05	Orm1	orosomucoid 1	1	24614	NM_053288.1	16757979	NP_445740.1	ENSRNOG00000007886	ENSRNOT00000010454	ENSRNOP00000010454
PH_rn_0010512	0.557969	6.76157e-05	24.8713	364.681	0.498038	0.224271	3.91903	7.22118e-05	Aff1	"AF4/FMR2 family, member 1"	1	305152	NM_001107206.1	157818774	NP_001100676.1	ENSRNOG00000002232	"ENSRNOT00000003035,ENSRNOT00000065714,ENSRNOT00000066071,ENSRNOT00000064321"	"ENSRNOP00000003035,ENSRNOP00000063807,ENSRNOP00000062389,ENSRNOP00000062905"
PH_rn_0010522	1.71921e-06	8.47551e-07	1161.99	2373.03	0.211523	0.197698	1.33999	0.00632946	Plac8	placenta-specific 8	1	360914	NM_001108353.1	157820944	NP_001101823.1	ENSRNOG00000002217	ENSRNOT00000003012	ENSRNOP00000003012
PH_rn_0010524	0.000143657	1.50671e-05	245.728	553.776	0.246911	0.213935	1.30173	0.0146854	Igfbp3	insulin-like growth factor binding protein 3	1	24484	NM_012588.2	298231181	NP_036720.2	ENSRNOG00000008645	ENSRNOT00000011678	ENSRNOP00000011678
PH_rn_0010578	0.00107701	6.51864e-06	154.202	737.675	0.270545	0.208781	2.40018	0.000275234	Lcn2	lipocalin 2	1	170496	NM_130741.1	18543344	NP_570097.1	ENSRNOG00000013973	ENSRNOT00000018776	ENSRNOP00000018776
PH_rn_0010635	3.90273e-06	2.01987e-06	758.077	1259.24	0.216912	0.202188	1.01107	0.0326146	Pld4	"phospholipase D family, member 4"	1	362792	NM_001126288.1	187281922	NP_001119760.1	ENSRNOG00000028566	ENSRNOT00000029017	ENSRNOP00000032119
PH_rn_0010669	0.012067	0.000130862	89.5367	322.083	0.31194	0.230596	1.91101	0.00376738	Ccl9	chemokine (C-C motif) ligand 9	1	360579	NM_001012357.1	59891434	NP_001012357.1	ENSRNOG00000028548	ENSRNOT00000029184	ENSRNOP00000032066
PH_rn_0010674	0.410405	0.00250762	29.8456	164.159	0.462935	0.258108	2.45185	0.00364282	Pla2g5	"phospholipase A2, group V"	1	29354	NM_017174.1	8393973	NP_058870.1	ENSRNOG00000016838	ENSRNOT00000022716	ENSRNOP00000022715
PH_rn_0010700	0.0167894	4.99958e-05	82.5727	393.773	0.319032	0.222054	2.32071	0.000830512	Sdr39u1	"short chain dehydrogenase/reductase family 39U, member 1"	1	361044	NM_001108378.1	157821510	NP_001101848.1	ENSRNOG00000020544	"ENSRNOT00000064643,ENSRNOT00000066651"	"ENSRNOP00000063340,ENSRNOP00000062288"
PH_rn_0010704	0.000491436	1.38558e-05	184.048	568.321	0.260523	0.213393	1.7415	0.0028414	Rcan3	RCAN family member 3	1	362627	NM_001012746.1	60678269	NP_001012764.1	ENSRNOG00000018576	ENSRNOT00000025051	ENSRNOP00000025052
PH_rn_0010732	3.52808e-07	3.14374e-07	10972.2	29255.6	0.202171	0.192923	1.5925	0.00155576	Gfap	glial fibrillary acidic protein	1	24387	NM_017009.2	158186731	NP_058705.2	ENSRNOG00000002919	ENSRNOT00000034401	ENSRNOP00000032389
PH_rn_0010744	0.317116	0.0206714	33.825	104.937	0.440812	0.28907	1.61536	0.0428987	Ret	ret proto-oncogene	1	24716	NM_012643.2	158534061	NP_036775.2	ENSRNOG00000014751	"ENSRNOT00000020226,ENSRNOT00000047685"	"ENSRNOP00000020226,ENSRNOP00000047793"
PH_rn_0010745	0.0352573	0.00123635	68.6448	190.133	0.338207	0.250108	1.4798	0.0251553	Padi4	"peptidyl arginine deiminase, type IV"	1	29512	NM_017227.1	8393940	NP_058923.1	ENSRNOG00000006855	ENSRNOT00000009081	ENSRNOP00000009081
PH_rn_0010748	0.152485	2.13997e-05	44.7683	497.671	0.392674	0.216207	3.53648	5.74378e-05	Cflar	CASP8 and FADD-like apoptosis regulator	1	117279	NM_001033864.2	131888987	NP_001029036.1	ENSRNOG00000012473	ENSRNOT00000016730	ENSRNOP00000016730
PH_rn_0010830	0.00253846	1.4621e-06	127.341	1534.57	0.283021	0.200479	3.7622	9.63615e-06	Clec5a	"C-type lectin domain family 5, member A"	1	679787	NM_001109377.1	157820236	NP_001102847.1	ENSRNOG00000026306	ENSRNOT00000033265	ENSRNOP00000034438
PH_rn_0010836	0.000107948	7.93821e-06	263.636	745.987	0.244048	0.211015	1.67167	0.00311657	Sp7	Sp7 transcription factor	1	300260	"NM_001037632.1,NM_181374.2"	83313664;56790292	"NP_001032721.1,NP_852039.2"	ENSRNOG00000014082	ENSRNOT00000018828	ENSRNOP00000018828
PH_rn_0010869	0.000881757	4.39696e-05	161.166	407.28	0.267841	0.221137	1.4256	0.0121285	Haus4	"HAUS augmin-like complex, subunit 4"	1	305882	NM_001013995.1	62078718	NP_001014017.1	ENSRNOG00000039284	ENSRNOT00000016401	ENSRNOP00000016401
PH_rn_0010960	8.4638e-06	3.06128e-06	556.122	1015.08	0.222405	0.204453	1.10026	0.0238648	Peli3	pellino 3	1	309157	NM_001127542.1	189011660	NP_001121014.1	ENSRNOG00000019950	ENSRNOT00000027038	ENSRNOP00000027038
PH_rn_0010961	0.000626573	3.77296e-06	174.099	923.652	0.263481	0.205637	2.5668	0.000139131	Tcfap2b	transcription factor AP-2 beta	1	301285	NM_001106896.2	166157477	NP_001100366.2	ENSRNOG00000011823	ENSRNOT00000030912	ENSRNOP00000030726
PH_rn_0010972	0.000627783	2.67819e-05	174.099	466.501	0.263527	0.217707	1.51539	0.00772396	Slc35d3	"solute carrier family 35, member D3"	1	308717	NM_001107522.1	157819804	NP_001100992.1	ENSRNOG00000012311	ENSRNOT00000016400	ENSRNOP00000016400
PH_rn_0010980	5.31691e-06	1.46119e-06	664.561	1671.72	0.219056	0.200915	1.59737	0.00242976	Tagln	transgelin	1	25123	NM_031549.2	126506302	NP_113737.1	ENSRNOG00000017628	ENSRNOT00000024030	ENSRNOP00000024030
PH_rn_0010995	0.199363	0.0082977	40.7889	127.794	0.408205	0.273949	1.63868	0.0301382	Nfatc4	"nuclear factor of activated T-cells, cytoplasmic, calcineurin-dependent 4"	1	305897	NM_001107264.1	157822504	NP_001100734.1	ENSRNOG00000020482	"ENSRNOT00000064939,ENSRNOT00000027789"	"ENSRNOP00000060314,ENSRNOP00000027789"
PH_rn_0010998	0.00209106	6.25419e-06	135.3	749.103	0.281268	0.208532	2.61039	0.000159255	Smad3	SMAD family member 3	1	25631	NM_013095.2	40538850	NP_037227.1	ENSRNOG00000008620	ENSRNOT00000039730	ENSRNOP00000037346
PH_rn_0011001	0.00714246	0.00045425	105.454	234.809	0.305741	0.240055	1.1983	0.0457627	Fscn2	"fascin homolog 2, actin-bundling protein, retinal (Strongylocentrotus purpuratus)"	1	303741	NM_001107072.1	157818956	NP_001100542.1	ENSRNOG00000036700	ENSRNOT00000054975	ENSRNOP00000051858
PH_rn_0011002	0.0375738	0.00100547	67.6499	199.484	0.340485	0.248238	1.57389	0.0184819	NA	NA	1	NA	NA	NA	NA	ENSRNOG00000028484	"ENSRNOT00000064063,ENSRNOT00000036449"	"ENSRNOP00000059088,ENSRNOP00000033479"
PH_rn_0011005	0.0195487	0.000135062	79.5882	308.577	0.322667	0.229632	2.01417	0.00276981	Mtif2	mitochondrial translational initiation factor 2	1	305606	NM_001004254.1	51948479	NP_001004254.1	ENSRNOG00000004161	"ENSRNOT00000056759,ENSRNOT00000005834"	"ENSRNOP00000053601,ENSRNOP00000005834"
PH_rn_0011022	2.85345e-05	5.4367e-07	376.054	4108.12	0.231957	0.195516	3.67304	6.21405e-06	Fgr	Gardner-Rasheed feline sarcoma viral (v-fgr) oncogene homolog	1	79113	NM_024145.2	40254760	NP_077059.2	ENSRNOG00000009912	ENSRNOT00000013778	ENSRNOP00000013779
PH_rn_0011035	2.75139e-05	1.66923e-06	380.033	1409.89	0.231651	0.201176	2.11987	0.000356312	Trim13	tripartite motif-containing 13	1	364398	NM_001012210.1	58865995	NP_001012210.1	ENSRNOG00000009075	ENSRNOT00000012035	ENSRNOP00000012035
PH_rn_0011046	0.00105037	1.29311e-05	155.197	581.828	0.270254	0.212978	2.02093	0.00110406	Arhgap12	Rho GTPase activating protein 12	1	307016	NM_001107357.1	157822438	NP_001100827.1	ENSRNOG00000017791	"ENSRNOT00000064683,ENSRNOT00000023924,ENSRNOT00000024022"	"ENSRNOP00000062669,ENSRNOP00000023925,ENSRNOP00000024022"
PH_rn_0011069	1.07205e-06	7.03975e-07	1622.6	2889.4	0.208598	0.196776	1.1483	0.014656	Lcat	lecithin cholesterol acyltransferase	1	24530	NM_017024.2	158262014	NP_058720.2	ENSRNOG00000019573	ENSRNOT00000026585	ENSRNOP00000026583
PH_rn_0011085	0.680426	0.0113855	18.9022	119.483	0.876498	0.27883	2.64644	0.00894451	En2	engrailed homeobox 2	1	499964	NM_001109214.1	157822632	NP_001102684.1	ENSRNOG00000006846	ENSRNOT00000008951	ENSRNOP00000008951
PH_rn_0011102	0.000715056	2.52347e-06	169.125	1116.9	0.265188	0.203391	2.89334	5.37576e-05	Paqr8	progestin and adipoQ receptor family member VIII	1	316275	NM_001014099.1	62078930	NP_001014121.1	ENSRNOG00000012830	ENSRNOT00000029696	ENSRNOP00000038736
PH_rn_0011117	0.0396116	0.000113853	66.6551	321.044	0.341818	0.228249	2.32345	0.00117929	Apoa4	apolipoprotein A-IV	1	25080	NM_012737.1	8392908	NP_036869.1	ENSRNOG00000038880	ENSRNOT00000059415	ENSRNOP00000056172
PH_rn_0011121	0.0255304	2.9221e-05	74.6139	455.073	0.329638	0.218293	2.677	0.000285496	Fbxw8	F-box and WD repeat domain containing 8	1	304522	NM_001107145.1	157821240	NP_001100615.1	NA	NA	NA
PH_rn_0011140	0.00872399	5.71125e-07	96.5006	3805.78	0.305072	0.195754	5.45713	1.5701e-06	Kctd9	potassium channel tetramerisation domain containing 9	1	364410	NM_001108871.1	157820082	NP_001102341.1	ENSRNOG00000012951	"ENSRNOT00000017921,ENSRNOT00000017566"	"ENSRNOP00000017921,ENSRNOP00000017566"
PH_rn_0011157	2.02078e-05	1.80597e-06	416.843	1343.4	0.229122	0.20159	1.91891	0.000738566	Pamr1	peptidase domain containing associated with muscle regeneration 1	1	311252	NM_001107755.1	157820530	NP_001101225.1	ENSRNOG00000005348	ENSRNOT00000064282	ENSRNOP00000059877
PH_rn_0011167	0.000772708	3.10896e-05	166.14	447.8	0.266163	0.218742	1.52184	0.00787498	Nhlh1	nescient helix loop helix 1	1	289230	NM_001105970.1	157787009	NP_001099440.1	ENSRNOG00000005166	ENSRNOT00000006862	ENSRNOP00000006862
PH_rn_0011169	3.5571e-06	4.41217e-07	806.825	6160.1	0.216435	0.194515	3.21062	1.16158e-05	Tpsb2	tryptase beta 2	1	29268	NM_019180.2	297374766	NP_062053.2	ENSRNOG00000018611	ENSRNOT00000025220	ENSRNOP00000025220
PH_rn_0011194	2.29662e-06	7.72048e-07	982.914	2608.88	0.21338	0.197233	1.70645	0.0012552	B4galt4	"UDP-Gal:betaGlcNAc beta 1,4-galactosyltransferase, polypeptide 4"	1	303923	NM_001012018.1	58865613	NP_001012018.1	ENSRNOG00000003114	ENSRNOT00000004289	ENSRNOP00000004289
PH_rn_0011207	0.000647404	2.75205e-05	173.104	463.384	0.263972	0.217912	1.51369	0.00783763	Angptl6	angiopoietin-like 6	1	298698	NM_001106702.1	157821764	NP_001100172.1	ENSRNOG00000020603	ENSRNOT00000027963	ENSRNOP00000027963
PH_rn_0011211	0.000116276	4.53431e-06	258.662	851.962	0.244766	0.206667	1.89797	0.00111422	Ncan	neurocan	1	58982	NM_031653.1	13928903	NP_113841.1	ENSRNOG00000020448	"ENSRNOT00000064308,ENSRNOT00000027768"	"ENSRNOP00000062123,ENSRNOP00000027768"
PH_rn_0011216	0.10372	0.000255661	50.7375	290.914	0.375469	0.238525	2.56228	0.0011627	Slc5a1	"solute carrier family 5 (sodium/glucose cotransporter), member 1"	1	25552	NM_013033.2	145207968	NP_037165.1	NA	NA	NA
PH_rn_0011232	0.0020087	5.99583e-05	134.305	376.11	0.279504	0.223397	1.56812	0.00810925	Des	desmin	1	64362	NM_022531.1	11968117	NP_071976.1	ENSRNOG00000019810	ENSRNOT00000026860	ENSRNOP00000026860
PH_rn_0011244	0.153477	6.18701e-07	44.7683	3396.42	0.394312	0.196143	6.38023	1.25445e-06	Apoc3	apolipoprotein C-III	1	24207	NM_012501.1	8392911	NP_036633.1	NA	NA	NA
PH_rn_0011251	0.00355813	7.77341e-07	118.387	2589.13	0.2887	0.197266	4.61583	2.97557e-06	Hspa12b	heat shock protein 12B	1	311427	NM_001107778.1	157821188	NP_001101248.1	ENSRNOG00000021244	ENSRNOT00000028856	ENSRNOP00000028856
PH_rn_0011272	2.39472e-05	1.48527e-06	395.951	1518.99	0.230503	0.200563	2.17014	0.000288027	A2m	alpha-2-macroglobulin	1	24153	NM_012488.2	158138550	NP_036620.2	ENSRNOG00000028896	ENSRNOT00000019346	ENSRNOP00000019346
PH_rn_0011292	0.000808577	6.7146e-07	287.512	3056.67	0.289122	0.196543	3.61504	7.8967e-06	Ube2t	ubiquitin-conjugating enzyme E2T (putative)	1	360847	NM_001108344.2	226823226	NP_001101814.2	ENSRNOG00000005038	ENSRNOT00000006747	ENSRNOP00000006747
PH_rn_0011308	0.000542336	1.25371e-05	180.068	587.023	0.261745	0.212766	1.82312	0.00207622	Eif2b5	"eukaryotic translation initiation factor 2B, subunit 5 epsilon"	1	192234	NM_138866.2	55741627	NP_620221.2	ENSRNOG00000038160	ENSRNOT00000002321	ENSRNOP00000002321
PH_rn_0011309	0.000666315	9.94277e-07	175.094	2050.94	0.26521	0.198499	3.72873	8.10717e-06	Reg1a	regenerating islet-derived 1 alpha	1	24714	NM_012641.1	6981469	NP_036773.1	ENSRNOG00000006486	ENSRNOT00000057869	ENSRNOP00000054678
PH_rn_0011326	0.546105	0.00687982	22.8816	132.989	1.44325	0.271255	2.52748	0.0279657	Avpr1a	arginine vasopressin receptor 1A	1	25107	NM_053019.2	33149326	NP_444178.2	ENSRNOG00000004400	ENSRNOT00000005829	ENSRNOP00000005829
PH_rn_0011332	3.20717e-07	3.07216e-07	20451.2	39427.2	0.201647	0.192819	1.03164	0.0220215	Caly	calcyon neuron-specific vesicular protein	1	192349	"NM_138915.1,NM_001190399.1"	20302118;298676440	"NP_620270.1,NP_001177328.1"	ENSRNOG00000018337	ENSRNOT00000024765	ENSRNOP00000024766
PH_rn_0011336	7.28524e-05	1.38851e-05	291.492	568.321	0.240291	0.213417	1.11228	0.030081	C2	complement component 2	1	24231	NM_172222.2	47575876	NP_757376.2	NA	NA	NA
PH_rn_0011354	0.525519	0.00933948	25.8662	124.677	0.496309	0.275782	2.25629	0.00943628	Kcnj16	"potassium inwardly-rectifying channel, subfamily J, member 16"	1	29719	NM_053314.2	51592081	NP_445766.2	ENSRNOG00000004713	ENSRNOT00000006238	ENSRNOP00000006238
PH_rn_0011368	0.135591	0.00323193	46.758	155.847	0.389284	0.261269	1.73394	0.0178941	Gnmt	glycine N-methyltransferase	1	25134	NM_017084.1	8567353	NP_058780.1	ENSRNOG00000016349	ENSRNOT00000022307	ENSRNOP00000022307
PH_rn_0011376	7.44079e-07	5.71462e-07	2291.14	3801.62	0.206418	0.195757	1.04733	0.0225986	Sox10	SRY (sex determining region Y)-box 10	1	29361	NM_019193.1	9507130	NP_062066.1	ENSRNOG00000011305	ENSRNOT00000015283	ENSRNOP00000015283
PH_rn_0011394	7.8614e-05	1.38483e-06	285.523	1592.75	0.240981	0.200199	2.69103	6.33588e-05	Clock	clock homolog (mouse)	1	60447	NM_021856.1	11177897	NP_068628.1	ENSRNOG00000002175	"ENSRNOT00000002981,ENSRNOT00000002976,ENSRNOT00000051891"	"ENSRNOP00000002981,ENSRNOP00000002976,ENSRNOP00000051156"
PH_rn_0011407	0.0207275	5.81058e-05	78.5933	379.227	0.324396	0.223174	2.33525	0.000857204	Kcnj5	"potassium inwardly-rectifying channel, subfamily J, member 5"	1	29713	NM_017297.2	56799399	NP_058993.1	NA	NA	NA
PH_rn_0011410	0.153411	0.000588552	44.7683	222.341	0.394203	0.242565	2.32695	0.00240927	Mre11a	MRE11 meiotic recombination 11 homolog A (S. cerevisiae)	1	64046	NM_022279.1	11560106	NP_071615.1	ENSRNOG00000009506	"ENSRNOT00000067485,ENSRNOT00000013113,ENSRNOT00000012940"	"ENSRNOP00000062238,ENSRNOP00000013113,ENSRNOP00000012940"
PH_rn_0011434	0.617661	0.0153494	22.8816	112.21	0.551735	0.284047	2.27801	0.0120222	Apob	apolipoprotein B	1	54225	NM_019287.2	161783808	NP_062160.2	NA	NA	NA
PH_rn_0011486	0.000596404	2.99889e-06	176.089	1026.51	0.262877	0.20435	2.70916	8.82621e-05	Kif5c	kinesin family member 5C	1	311024	NM_001107730.1	157819776	NP_001101200.1	ENSRNOG00000004680	ENSRNOT00000006341	ENSRNOP00000006341
PH_rn_0011521	0.0178012	4.30712e-06	81.5779	870.664	0.320729	0.206373	3.54989	2.3207e-05	Cartpt	CART prepropeptide	1	29131	NM_017110.1	8393048	NP_058806.1	ENSRNOG00000017712	ENSRNOT00000023869	ENSRNOP00000023869
PH_rn_0011528	0.525375	0.0283297	25.8662	97.664	0.499211	0.294934	1.89598	0.0286647	Ces1e	carboxylesterase 1E	1	29225	NM_031565.2	298493213	NP_113753.2	ENSRNOG00000015438	ENSRNOT00000020775	ENSRNOP00000020775
PH_rn_0011602	5.6182e-07	4.07554e-07	3299.92	7578.31	0.204787	0.194139	1.50012	0.00254125	Myo16	myosin XVI	1	192253	NM_138893.1	20302080	NP_620248.1	ENSRNOG00000016483	"ENSRNOT00000064714,ENSRNOT00000067202,ENSRNOT00000022742"	"ENSRNOP00000060705,ENSRNOP00000062119,ENSRNOP00000022741"
PH_rn_0011619	2.71853e-06	1.39231e-06	900.341	1586.52	0.214487	0.200226	1.11444	0.0194024	Nr2f2	"nuclear receptor subfamily 2, group F, member 2"	1	113984	NM_080778.1	18158444	NP_542956.1	ENSRNOG00000010308	"ENSRNOT00000014152,ENSRNOT00000055860"	"ENSRNOP00000014152,ENSRNOP00000052714"
PH_rn_0011624	0.000570105	2.21359e-05	178.079	493.515	0.262368	0.21646	1.56837	0.00606055	Ppara	peroxisome proliferator activated receptor alpha	1	25747	NM_013196.1	6981381	NP_037328.1	ENSRNOG00000021463	ENSRNOT00000030082	ENSRNOP00000038651
PH_rn_0011628	1.28879e-06	6.11252e-07	1408.71	3453.56	0.209724	0.196085	1.60766	0.00177151	Psmd9	"proteasome (prosome, macropain) 26S subunit, non-ATPase, 9"	1	161475	NM_130430.1	18426861	NP_569114.1	ENSRNOG00000001339	"ENSRNOT00000057715,ENSRNOT00000057716,ENSRNOT00000001812"	"ENSRNOP00000054527,ENSRNOP00000054528,ENSRNOP00000001812"
PH_rn_0011698	0.259751	0.00411896	36.8095	148.574	0.424844	0.264629	2.00522	0.0107565	Slc4a1	"solute carrier family 4 (anion exchanger), member 1"	1	24779	NM_012651.2	76443686	NP_036783.2	ENSRNOG00000020951	"ENSRNOT00000065785,ENSRNOT00000028445"	"ENSRNOP00000060097,ENSRNOP00000028445"
PH_rn_0011704	2.11827e-06	9.05438e-07	1027.68	2228.61	0.212856	0.198028	1.42061	0.00448406	Cyba	"cytochrome b-245, alpha polypeptide"	1	79129	NM_024160.1	13162358	NP_077074.1	ENSRNOG00000013014	ENSRNOT00000017564	ENSRNOP00000017564
PH_rn_0011705	1.16571e-05	2.55093e-06	497.426	1110.67	0.224808	0.203449	1.38847	0.00671234	Tnnt2	troponin T type 2 (cardiac)	1	24837	NM_012676.1	6981665	NP_036808.1	ENSRNOG00000033734	"ENSRNOT00000050284,ENSRNOT00000044614,ENSRNOT00000047682,ENSRNOT00000060481"	"ENSRNOP00000041541,ENSRNOP00000048464,ENSRNOP00000049297,ENSRNOP00000057224"
PH_rn_0011706	3.82368e-07	3.39717e-07	7893.16	15859	0.202618	0.193285	1.25736	0.00756891	Rhob	"ras homolog gene family, member B"	1	64373	NM_022542.1	11968135	NP_071987.1	NA	NA	NA
PH_rn_0011723	1.51343e-06	9.77887e-07	1265.45	2106.01	0.210739	0.198462	1.05207	0.0241728	Mvp	major vault protein	1	64681	NM_022715.2	41055864	NP_073206.2	ENSRNOG00000020182	ENSRNOT00000027360	ENSRNOP00000027360
PH_rn_0011725	4.9963e-06	1.40123e-06	683.463	1579.25	0.218642	0.200258	1.47749	0.00393009	Esrp1	epithelial splicing regulatory protein 1	1	500409	NM_001127564.2	189230097	NP_001121036.2	ENSRNOG00000008184	ENSRNOT00000067129	ENSRNOP00000063046
PH_rn_0011779	5.92118e-05	8.96008e-07	307.409	2250.43	0.23835	0.197975	3.08901	2.12389e-05	Rxrg	retinoid X receptor gamma	1	83574	NM_031765.1	61657902	NP_113953.1	ENSRNOG00000004537	ENSRNOT00000006117	ENSRNOP00000006117
PH_rn_0011792	3.26506e-06	1.09211e-06	822.743	1898.21	0.215703	0.198976	1.49889	0.00334602	RT1-Db1	"RT1 class II, locus Db1"	1	294270	NM_001008884.2	258645144	NP_001008884.1	ENSRNOG00000033215	"ENSRNOT00000060327,ENSRNOT00000000522"	"ENSRNOP00000057075,ENSRNOP00000000522"
PH_rn_0011795	2.20447e-06	9.94706e-07	1006.79	2073.8	0.213124	0.198546	1.34658	0.00638895	Flna	"filamin A, alpha"	1	293860	NM_001134599.1	197386806	NP_001128071.1	ENSRNOG00000037239	"ENSRNOT00000064938,ENSRNOT00000068489,ENSRNOT00000008910"	"ENSRNOP00000063390,ENSRNOP00000062690,ENSRNOP00000008910"
PH_rn_0011848	3.44234e-07	3.21392e-07	12462.5	23581.7	0.202035	0.193026	1.11616	0.0147668	Tubb2b	"tubulin, beta 2b"	1	291081	NM_001013886.2	110347599	NP_001013908.2	ENSRNOG00000017445	ENSRNOT00000023582	ENSRNOP00000023582
PH_rn_0011861	0.000360338	2.78112e-06	197.976	1063.91	0.25694	0.203926	2.59606	0.000111996	Th	tyrosine hydroxylase	1	25085	NM_012740.3	126432544	NP_036872.1	ENSRNOG00000020410	ENSRNOT00000027682	ENSRNOP00000027682
PH_rn_0011866	0.187644	2.25521e-05	41.7838	490.398	0.406184	0.216567	3.6119	5.40347e-05	Tanc1	"tetratricopeptide repeat, ankyrin repeat and coiled-coil containing 1"	1	311055	NM_001002854.1	50811820	NP_001002854.1	ENSRNOG00000025394	ENSRNOT00000038983	ENSRNOP00000033136
PH_rn_0011879	9.57763e-07	6.44156e-07	1785.76	3221.87	0.207918	0.196341	1.1675	0.0131805	Loxl1	lysyl oxidase-like 1	1	315714	NM_001012125.1	58865819	NP_001012125.1	ENSRNOG00000008680	"ENSRNOT00000011525,ENSRNOT00000034300"	"ENSRNOP00000011525,ENSRNOP00000032184"
PH_rn_0011884	0.00165522	6.17672e-05	140.274	372.993	0.276661	0.223594	1.49396	0.0104939	Vom1r35	"vomeronasal 1 receptor, 35"	1	494268	NM_001008919.1	57113790	NP_001008919.1	ENSRNOG00000033755	ENSRNOT00000049179	ENSRNOP00000045097
PH_rn_0011926	0.36124	0.00203527	31.8353	171.431	0.452018	0.255662	2.42209	0.00350006	Mstn	myostatin	1	29152	NM_019151.1	9506906	NP_062024.1	ENSRNOG00000021294	ENSRNOT00000038093	ENSRNOP00000038159
PH_rn_0011949	2.52258e-05	4.87428e-06	389.982	827.027	0.230936	0.207084	1.28988	0.0118251	Hcrt	hypocretin	1	25723	NM_013179.1	6981015	NP_037311.1	ENSRNOG00000018892	ENSRNOT00000025547	ENSRNOP00000025547
PH_rn_0011970	6.30015e-05	5.46043e-06	302.435	789.624	0.238919	0.207736	1.57342	0.00391159	Acta2	smooth muscle alpha-actin	1	81633	NM_031004.2	148298812	NP_112266.1	NA	NA	NA
PH_rn_0012003	0.0713403	7.21061e-07	56.7066	3000.57	0.360938	0.197074	5.86489	1.60334e-06	Taar5	trace amine-associated receptor 5	1	294123	NM_001009650.1	57526987	NP_001009650.1	ENSRNOG00000039869	ENSRNOT00000061209	ENSRNOP00000057922
PH_rn_0012013	0.00284303	7.86066e-05	124.356	351.175	0.28494	0.225392	1.57577	0.00855768	Ccl5	chemokine (C-C motif) ligand 5	1	81780	NM_031116.3	124286795	NP_112378.2	ENSRNOG00000010906	ENSRNOT00000014865	ENSRNOP00000014865
PH_rn_0012014	9.57846e-07	5.16421e-07	1786.75	4478	0.20792	0.195268	1.64298	0.00144578	Nt5c3	"5'-nucleotidase, cytosolic III"	1	312373	NM_001107862.1	157823102	NP_001101332.1	ENSRNOG00000005981	"ENSRNOT00000007995,ENSRNOT00000058703"	"ENSRNOP00000007995,ENSRNOP00000055497"
PH_rn_0012018	3.84822e-07	3.24578e-07	7707.12	21699.1	0.202652	0.193072	1.71163	0.000930572	Agt	"angiotensinogen (serpin peptidase inhibitor, clade A, member 8)"	1	24179	NM_134432.2	51036672	NP_602308.1	ENSRNOG00000018445	ENSRNOT00000024917	ENSRNOP00000024917
PH_rn_0012020	0.0595064	0.00355511	59.6911	152.73	0.354614	0.262428	1.35752	0.0459055	Igfbp1	insulin-like growth factor binding protein 1	1	25685	NM_013144.1	6981079	NP_037276.1	ENSRNOG00000008371	ENSRNOT00000011338	ENSRNOP00000011338
PH_rn_0012053	1.47383e-06	9.01181e-07	1283.36	2346.01	0.210557	0.198169	1.18622	0.0129405	Slit1	slit homolog 1 (Drosophila)	1	65047	NM_022953.2	158341667	NP_075242.1	ENSRNOG00000026065	"ENSRNOT00000034758,ENSRNOT00000035415"	"ENSRNOP00000035315,ENSRNOP00000035180"
PH_rn_0012058	0.00810281	0.000240468	98.4903	270.134	0.303987	0.234386	1.51021	0.0145757	Ntf3	neurotrophin 3	1	81737	NM_031073.2	47271539	NP_112335.2	ENSRNOG00000019716	ENSRNOT00000026685	ENSRNOP00000026685
PH_rn_0012060	0.0562633	2.17424e-05	60.686	495.593	0.353018	0.216321	3.09765	0.000110778	Cd14	CD14 molecule	1	60350	NM_021744.1	11120687	NP_068512.1	ENSRNOG00000017819	ENSRNOT00000023977	ENSRNOP00000023977
PH_rn_0012068	0.000123817	2.05329e-05	254.682	503.905	0.245392	0.215939	1.10639	0.0331371	P2ry12	"purinergic receptor P2Y, G-protein coupled, 12"	1	64803	NM_022800.1	12248186	NP_073637.1	ENSRNOG00000013902	ENSRNOT00000018600	ENSRNOP00000018600
PH_rn_0012071	9.71973e-05	1.64206e-05	270.6	539.23	0.243018	0.214488	1.13044	0.0289503	Enpp1	ectonucleotide pyrophosphatase/phosphodiesterase 1	1	85496	NM_053535.1	16758299	NP_445987.1	ENSRNOG00000013994	ENSRNOT00000019519	ENSRNOP00000019519
PH_rn_0012089	0.656391	0.0617352	21.8867	81.0403	0.539646	0.312207	1.86127	0.0420213	Mmp3	matrix metallopeptidase 3	1	171045	NM_133523.2	293597555	NP_598207.2	NA	NA	NA
PH_rn_0012098	0.188886	0.0109977	41.7838	120.522	0.408338	0.278462	1.51867	0.0433273	Spp1	secreted phosphoprotein 1	1	25353	NM_012881.2	145046229	NP_037013.2	NA	NA	NA
PH_rn_0012100	1.91769e-05	3.89092e-06	423.807	910.145	0.228708	0.2058	1.31603	0.0100749	Cyb5r2	cytochrome b5 reductase 2	1	365345	NM_001014244.1	62079218	NP_001014266.1	ENSRNOG00000019751	ENSRNOT00000026744	ENSRNOP00000026744
PH_rn_0012102	0.00613533	0.000310354	104.459	255.589	0.298105	0.236674	1.34217	0.0261561	Kit	v-kit Hardy-Zuckerman 4 feline sarcoma viral oncogene homolog	1	64030	NM_022264.1	11560078	NP_071600.1	ENSRNOG00000002227	ENSRNOT00000003050	ENSRNOP00000003050
PH_rn_0012116	0.0335431	4.66654e-05	69.6396	401.046	0.337119	0.221567	2.58875	0.000431351	Pck1	phosphoenolpyruvate carboxykinase 1 (soluble)	1	362282	NM_198780.3	61835220	NP_942075.1	ENSRNOG00000028616	ENSRNOT00000031586	ENSRNOP00000030913
PH_rn_0012124	5.47873e-06	1.28949e-06	656.602	1673.79	0.219268	0.199828	1.61515	0.00214913	Ngb	neuroglobin	1	85382	NM_033359.2	19923710	NP_203523.2	ENSRNOG00000011719	"ENSRNOT00000016057,ENSRNOT00000015590"	"ENSRNOP00000016057,ENSRNOP00000015590"
PH_rn_0012134	0.471811	7.88914e-06	27.8559	687.804	0.587356	0.209923	4.72056	1.14169e-05	Taar4	trace amine-associated receptor 4	1	294122	NM_175583.1	28212237	NP_783173.1	ENSRNOG00000029877	ENSRNOT00000047810	ENSRNOP00000050289
PH_rn_0012164	0.0336022	0.00014923	69.6396	301.304	0.337266	0.230417	2.16766	0.00193457	G3bp2	GTPase activating protein (SH3 domain) binding protein 2	1	305240	NM_001013989.1	62078706	NP_001014011.1	ENSRNOG00000002433	"ENSRNOT00000003346,ENSRNOT00000044228"	"ENSRNOP00000003346,ENSRNOP00000043045"
PH_rn_0012172	0.0473004	0.00237617	63.6705	166.237	0.347582	0.25759	1.39	0.0382096	Lfng	LFNG O-fucosylpeptide 3-beta-N-acetylglucosaminyltransferase	1	170905	NM_133393.2	47575871	NP_596884.1	ENSRNOG00000001250	ENSRNOT00000001682	ENSRNOP00000001682
PH_rn_0012180	0.188183	2.53292e-05	41.7838	474.813	0.407118	0.217368	3.5626	6.14309e-05	Plg	plasminogen	1	85253	NM_053491.2	125656962	NP_445943.1	ENSRNOG00000017223	"ENSRNOT00000042674,ENSRNOT00000023368"	"ENSRNOP00000042323,ENSRNOP00000023370"
PH_rn_0012182	0.35152	0.00393188	34.8198	149.613	0.612171	0.263748	2.09464	0.0131638	Aurkb	aurora kinase B	1	114592	NM_053749.1	16758579	NP_446201.1	ENSRNOG00000005659	ENSRNOT00000008492	ENSRNOP00000008492
PH_rn_0012190	6.11671e-07	4.95773e-07	2915.91	4821.9	0.205277	0.195072	1.03859	0.023005	Slc12a2	"solute carrier family 12 (sodium/potassium/chloride transporters), member 2"	1	83629	NM_031798.1	13929129	NP_113986.1	ENSRNOG00000015971	ENSRNOT00000021921	ENSRNOP00000021921
PH_rn_0012194	7.30809e-07	5.19185e-07	2337.9	4596.44	0.206313	0.195355	1.29246	0.00704268	Wnt4	"wingless-type MMTV integration site family, member 4"	1	84426	NM_053402.1	16758129	NP_445854.1	ENSRNOG00000013166	ENSRNOT00000018064	ENSRNOP00000018064
PH_rn_0012199	4.36143e-07	3.40351e-07	5366.23	15667.8	0.203351	0.193293	1.80624	0.000633829	Enpp2	ectonucleotide pyrophosphatase/phosphodiesterase 2	1	84050	NM_057104.2	86439948	NP_476445.2	ENSRNOG00000004089	"ENSRNOT00000005561,ENSRNOT00000051139"	"ENSRNOP00000005561,ENSRNOP00000047118"
PH_rn_0012208	7.52342e-07	3.53163e-07	2497.08	12869.8	0.206714	0.193465	2.65123	3.64925e-05	Slc6a9	"solute carrier family 6 (neurotransmitter transporter, glycine), member 9"	1	116509	NM_053818.2	119310181	NP_446270.1	ENSRNOG00000019484	"ENSRNOT00000064156,ENSRNOT00000026348,ENSRNOT00000048770,ENSRNOT00000026483"	"ENSRNOP00000063615,ENSRNOP00000026348,ENSRNOP00000040252,ENSRNOP00000026482"
PH_rn_0012209	0.000620558	1.0612e-06	175.094	1942.89	0.263531	0.198831	3.65171	9.29208e-06	Stk11	serine/threonine kinase 11	1	314621	NM_001108069.1	157820994	NP_001101539.1	ENSRNOG00000014287	ENSRNOT00000060683	ENSRNOP00000057414
PH_rn_0012225	0.00215051	5.43213e-05	132.315	385.461	0.280557	0.222657	1.62548	0.00650701	Pitx3	paired-like homeodomain 3	1	29609	NM_019247.1	9507014	NP_062120.1	ENSRNOG00000019194	ENSRNOT00000026013	ENSRNOP00000026013
PH_rn_0012228	0.000356581	3.74064e-05	197.976	425.981	0.256721	0.220039	1.1987	0.0264494	Aqp1	aquaporin 1	1	25240	NM_012778.1	6978526	NP_036910.1	ENSRNOG00000011648	ENSRNOT00000015692	ENSRNOP00000015692
PH_rn_0012237	1.01425e-06	7.38151e-07	1699.21	2740.83	0.208263	0.197013	1.0071	0.0283539	Gstt1	glutathione S-transferase theta 1	1	25260	NM_053293.2	55926212	NP_445745.1	ENSRNOG00000001242	ENSRNOT00000001669	ENSRNOP00000001669
PH_rn_0012257	1.48589e-06	7.99577e-07	1277.39	2514.33	0.210612	0.197406	1.29127	0.00779096	Sod3	"superoxide dismutase 3, extracellular"	1	25352	NM_012880.1	6981567	NP_037012.1	ENSRNOG00000003869	ENSRNOT00000005155	ENSRNOP00000005155
PH_rn_0012263	1.03975e-06	4.24695e-07	2878.11	6773.1	0.209849	0.194334	1.5405	0.00219544	Rnf182	ring finger protein 182	1	498726	NM_001109117.1	157819756	NP_001102587.1	ENSRNOG00000018070	ENSRNOT00000024323	ENSRNOP00000024323
PH_rn_0012276	2.86437e-06	8.55467e-07	877.459	2351.21	0.214836	0.197743	1.71551	0.00124999	Pdgfra	"platelet derived growth factor receptor, alpha polypeptide"	1	25267	NM_012802.1	158186635	NP_036934.1	ENSRNOG00000002244	ENSRNOT00000003077	ENSRNOP00000003077
PH_rn_0012290	1.26057e-05	3.48533e-06	484.493	963.133	0.225405	0.205247	1.21173	0.0152506	Egr1	early growth response 1	1	24330	NM_012551.2	148747152	NP_036683.1	NA	NA	NA
PH_rn_0012303	0.437692	0.000207168	28.8507	279.485	0.473142	0.233135	3.30793	0.000270406	Wnt7b	"wingless-type MMTV integration site family, member 7B"	1	315196	NM_001009695.1	57527451	NP_001009695.1	ENSRNOG00000015750	ENSRNOT00000021196	ENSRNOP00000021196
PH_rn_0012379	0.00176762	5.86553e-05	138.284	378.188	0.277648	0.223233	1.53465	0.00901873	Kcnn3	"potassium intermediate/small conductance calcium-activated channel, subfamily N, member 3"	1	54263	NM_019315.2	31543038	NP_062188.2	ENSRNOG00000020706	ENSRNOT00000028117	ENSRNOP00000028117
PH_rn_0012388	0.00101208	1.28506e-05	157.187	590.14	0.270002	0.213132	2.02491	0.00109722	Pla2g2a	"phospholipase A2, group IIA (platelets, synovial fluid)"	1	29692	NM_031598.3	291621685	NP_113786.3	ENSRNOG00000016945	ENSRNOT00000022827	ENSRNOP00000022827
PH_rn_0012389	2.76346e-06	1.205e-06	892.382	1758.99	0.214592	0.199479	1.27668	0.00911744	Pcbd1	pterin-4 alpha-carbinolamine dehydratase/dimerization cofactor of hepatocyte nuclear factor 1 alpha	1	29700	NM_001007601.1	56090296	NP_001007602.1	ENSRNOG00000000566	ENSRNOT00000000687	ENSRNOP00000000687
PH_rn_0012414	4.48703e-06	1.54796e-06	715.299	1478.47	0.217896	0.200779	1.3213	0.00793051	Qprt	quinolinate phosphoribosyltransferase	1	293504	NM_001009646.1	57528251	NP_001009646.1	ENSRNOG00000016980	ENSRNOT00000023080	ENSRNOP00000023080
PH_rn_0012421	1.12053e-06	7.79333e-07	1565.9	2582.9	0.208867	0.19728	1.03967	0.0246296	Anxa2	annexin A2	1	56611	NM_019905.1	9845233	NP_063970.1	ENSRNOG00000010362	ENSRNOT00000038677	ENSRNOP00000038428
PH_rn_0012437	1.44345e-05	1.69274e-06	463.601	1399.5	0.226459	0.201257	1.828	0.00101136	Ispd	isoprenoid synthase domain containing	1	493574	NM_001008386.1	56605843	NP_001008387.1	ENSRNOG00000006199	ENSRNOT00000008312	ENSRNOP00000008312
PH_rn_0012447	0.0300538	5.47567e-07	71.6293	4061.37	0.33407	0.19555	5.97193	1.28625e-06	Capn1	calpain 1	1	29153	NM_019152.2	42476055	NP_062025.1	ENSRNOG00000020935	ENSRNOT00000028431	ENSRNOP00000028431
PH_rn_0012457	6.85692e-07	4.91135e-07	2573.68	4909.17	0.205988	0.195027	1.24664	0.00862194	Pafah1b3	"platelet-activating factor acetylhydrolase, isoform 1b, subunit 3"	1	114113	NM_053654.2	24475745	NP_446106.1	ENSRNOG00000020481	ENSRNOT00000027774	ENSRNOP00000027774
PH_rn_0012466	0.0153409	0.00100495	84.5624	198.445	0.31727	0.247885	1.25009	0.0454514	Trh	thyrotropin releasing hormone	1	25569	NM_013046.2	31377531	NP_037178.1	ENSRNOG00000011824	ENSRNOT00000015944	ENSRNOP00000015944
PH_rn_0012522	0.278484	0.000244903	35.8147	269.095	0.431651	0.234553	2.93891	0.00050571	Cpn2	"carboxypeptidase N, polypeptide 2"	1	303861	NM_001107085.1	157819230	NP_001100555.1	NA	NA	NA
PH_rn_0012529	4.02323e-06	1.77666e-06	748.129	1356.91	0.217123	0.201505	1.13713	0.018363	Col6a2	"collagen, type VI, alpha 2"	1	361821	NM_001100741.1	281427228	NP_001094211.1	ENSRNOG00000001254	ENSRNOT00000001695	ENSRNOP00000001695
PH_rn_0012584	0.00237255	2.9907e-05	129.331	456.112	0.282	0.218641	1.90517	0.00218012	LOC500876	LOC500876	1	500876	NM_001145141.1	223468698	NP_001138613.1	NA	NA	NA
PH_rn_0012593	0.000313905	4.03295e-05	203.945	416.63	0.255276	0.22052	1.12375	0.0352898	Fcgbp	Fc fragment of IgG binding protein	1	100303643	NM_001164657.1	257467628	NP_001158129.1	ENSRNOG00000019129	ENSRNOT00000057122	ENSRNOP00000053950
PH_rn_0012597	0.278935	1.83696e-05	35.8147	521.567	0.432661	0.215231	3.92779	3.39816e-05	Atoh7	atonal homolog 7 (Drosophila)	1	365564	NM_001170482.1	281427230	NP_001163953.1	ENSRNOG00000000384	ENSRNOT00000000432	ENSRNOP00000000432
PH_rn_0012598	0.118595	0.00079507	48.7477	208.835	0.382178	0.245599	2.10905	0.00443312	Itch	itchy E3 ubiquitin protein ligase homolog (mouse)	1	311567	NM_001005887.1	54312101	NP_001005887.1	ENSRNOG00000018099	"ENSRNOT00000024411,ENSRNOT00000043874"	"ENSRNOP00000024411,ENSRNOP00000040676"
PH_rn_0012600	0.000203206	9.53049e-06	225.831	643.128	0.250495	0.211061	1.64865	0.00350137	Irak3	interleukin-1 receptor-associated kinase 3	1	314870	NM_001108101.1	157821802	NP_001101571.1	ENSRNOG00000004226	ENSRNOT00000005686	ENSRNOP00000005686
PH_rn_0012607	2.55977e-06	1.49909e-06	928.197	1509.64	0.214089	0.200611	1.00009	0.0326493	Tfeb	transcription factor EB	1	316214	NM_001025707.1	71043629	NP_001020878.1	ENSRNOG00000014666	ENSRNOT00000039102	ENSRNOP00000037517
PH_rn_0012627	0.000192581	9.24476e-06	228.816	650.401	0.249936	0.210885	1.64851	0.00347064	Tlr5	toll-like receptor 5	1	289337	NM_001145828.1	224967051	NP_001139300.1	ENSRNOG00000022067	ENSRNOT00000004821	ENSRNOP00000004821
PH_rn_0012648	2.50316e-05	6.60414e-06	390.977	734.558	0.230876	0.208866	1.10615	0.0268062	Pi16	peptidase inhibitor 16	1	294312	NM_001170481.1	281427226	NP_001163952.1	NA	NA	NA
PH_rn_0012683	0.00415256	9.5208e-06	2462.26	4527.87	0.376704	0.223122	1.19493	0.047197	Lrrc24	leucine rich repeat containing 24	1	362945	NM_001135896.1	209571481	NP_001129368.1	ENSRNOG00000016204	ENSRNOT00000030517	ENSRNOP00000029554
PH_rn_0012697	0.000261185	2.81575e-05	212.898	460.267	0.253226	0.218061	1.21016	0.0238986	Vom2r34	"vomeronasal 2 receptor, 34"	1	691767	NM_001099657.1	153792384	NP_001093127.1	ENSRNOG00000031860	ENSRNOT00000052029	ENSRNOP00000039009
PH_rn_0012702	7.75453e-05	6.32972e-06	286.517	751.181	0.240851	0.20869	1.57046	0.00414241	Tmem125	transmembrane protein 125	1	313545	NM_001107967.2	157952195	NP_001101437.2	NA	NA	NA
PH_rn_0012711	9.69929e-05	9.81663e-06	270.6	636.894	0.242984	0.211248	1.39003	0.00938574	Olr1743	olfactory receptor 1743	1	294197	NM_001001425.1	47834332	NP_001001425.1	ENSRNOG00000000765	ENSRNOT00000000992	ENSRNOP00000000992
PH_rn_0012727	0.0160988	2.2168e-06	83.5676	1195.86	0.318342	0.202687	3.99232	9.40142e-06	Rs1	retinoschisin	1	100125595	NM_001104643.1	157278014	NP_001098113.1	ENSRNOG00000030434	ENSRNOT00000040912	ENSRNOP00000042298
PH_rn_0012728	1.62946e-06	9.37226e-07	1203.77	2160.04	0.211193	0.198201	1.15727	0.0148496	Akap13	A kinase (PRKA) anchor protein 13	1	293024	NM_001106271.2	198386327	NP_001099741.2	ENSRNOG00000010964	"ENSRNOT00000014697,ENSRNOT00000055809,ENSRNOT00000014802"	"ENSRNOP00000014697,ENSRNOP00000052665,ENSRNOP00000014802"
PH_rn_0012765	0.410657	2.00231e-06	29.8456	1265.48	0.464298	0.202142	5.54012	3.25696e-06	F11	coagulation factor XI	1	290757	NM_001047848.1	114145440	NP_001041313.1	ENSRNOG00000013684	"ENSRNOT00000066959,ENSRNOT00000018876,ENSRNOT00000041946"	"ENSRNOP00000063432,ENSRNOP00000018876,ENSRNOP00000044970"
PH_rn_0012783	0.00394199	6.23254e-07	115.403	3364.21	0.290208	0.19618	5.0269	2.02251e-06	Fam168a	"family with sequence similarity 168, member A"	1	361614	NM_001108494.1	157817265	NP_001101964.1	ENSRNOG00000018873	"ENSRNOT00000025739,ENSRNOT00000025827"	"ENSRNOP00000025739,ENSRNOP00000025827"
PH_rn_0012795	6.31585e-06	1.85524e-06	620.788	1322.62	0.220281	0.201735	1.34735	0.00739272	Tmem63a	transmembrane protein 63a	1	289318	NM_001134496.2	205360935	NP_001127968.2	ENSRNOG00000003310	ENSRNOT00000004519	ENSRNOP00000004519
PH_rn_0012831	1.91008e-06	7.36664e-07	1106.28	2753.29	0.212268	0.19701	1.61951	0.00178345	RT1-Ba	"RT1 class II, locus Ba"	1	309621	NM_001008831.3	258645129	NP_001008831.1	ENSRNOG00000000451	ENSRNOT00000000523	ENSRNOP00000000523
PH_rn_0012858	0.0160412	1.12539e-05	83.5676	608.841	0.318128	0.212107	2.96573	9.9562e-05	Pfdn1	prefoldin subunit 1	1	361310	NM_001108427.1	157822776	NP_001101897.1	ENSRNOG00000018653	ENSRNOT00000025353	ENSRNOP00000025353
PH_rn_0012868	0.000101627	1.79612e-06	268.61	1348.59	0.243556	0.201565	2.53142	0.000107795	Rftn1	raftlin lipid raft linker 1	1	501095	NM_001135011.1	202070750	NP_001128483.1	ENSRNOG00000011321	ENSRNOT00000015210	ENSRNOP00000015210
PH_rn_0012888	0.0125419	8.11299e-06	88.5418	689.882	0.312496	0.210264	3.0792	6.89592e-05	Zbtb7c	zinc finger and BTB domain containing 7C	1	679155	NM_001127375.1	188497668	NP_001120847.1	NA	NA	NA
PH_rn_0012951	1.63183e-05	2.74984e-06	454.647	1070.15	0.227708	0.203866	1.45985	0.00510003	Stk32b	serine/threonine kinase 32B	1	305431	NM_001107224.1	157821710	NP_001100694.1	NA	NA	NA
PH_rn_0012968	0.368706	5.46273e-07	31.8353	4076.95	0.479374	0.195539	6.64386	1.02687e-06	Olr1744	olfactory receptor 1744	1	294198	NM_001001426.1	47834334	NP_001001426.1	ENSRNOG00000029420	ENSRNOT00000044570	ENSRNOP00000042817
PH_rn_0012975	0.0118368	2.55405e-05	90.5315	526.762	0.312394	0.219486	2.62723	0.00033178	Zfp26	zinc finger protein 26	1	367033	NM_001108995.2	219280809	NP_001102465.2	ENSRNOG00000025937	"ENSRNOT00000038084,ENSRNOT00000061260"	"ENSRNOP00000037843,ENSRNOP00000057972"
PH_rn_0012976	4.92531e-07	8.32926e-06	4132.62	10917.6	0.204037	0.222733	1.69213	0.00397996	Dact2	"dapper, antagonist of beta-catenin, homolog 2 (Xenopus laevis)"	1	308212	NM_001107464.2	163965426	NP_001100934.2	ENSRNOG00000022921	ENSRNOT00000035125	ENSRNOP00000030909
PH_rn_0012978	0.000114379	5.19188e-06	259.656	806.247	0.244596	0.207451	1.80999	0.00159513	Mboat1	membrane bound O-acyltransferase domain containing 1	1	498741	NM_001109120.1	157819872	NP_001102590.1	ENSRNOG00000027125	"ENSRNOT00000036978,ENSRNOT00000059774"	"ENSRNOP00000034823,ENSRNOP00000056526"
PH_rn_0012993	4.36136e-07	3.8171e-07	5368.22	9341.46	0.203351	0.19383	1.09503	0.0168484	Hapln2	hyaluronan and proteoglycan link protein 2	1	64057	NM_022285.1	58372165	NP_071621.1	ENSRNOG00000018870	ENSRNOT00000025624	ENSRNOP00000025624
PH_rn_0013009	0.227188	0.0146979	38.7992	113.249	0.415502	0.283269	1.53237	0.0455163	RGD1310641	similar to hypothetical protein	1	366347	NM_001079701.1	119226203	NP_001073169.1	ENSRNOG00000009061	ENSRNOT00000051243	ENSRNOP00000045325
PH_rn_0013022	0.465695	0.0326761	27.8559	94.547	0.480438	0.297929	1.74113	0.0398287	Fam186b	"family with sequence similarity 186, member B"	1	500931	NM_001134633.1	197387242	NP_001128105.1	ENSRNOG00000033806	ENSRNOT00000055472	ENSRNOP00000052337
PH_rn_0013044	3.73883e-05	1.2651e-06	348.198	1697.69	0.234258	0.199731	2.51353	9.60894e-05	Fgg	fibrinogen gamma chain	1	24367	NM_012559.2	61098185	NP_036691.2	ENSRNOG00000025074	ENSRNOT00000034521	ENSRNOP00000032735
PH_rn_0013061	0.000649841	3.34842e-05	173.104	438.449	0.26406	0.219239	1.43232	0.0110495	Fitm1	fat storage-inducing transmembrane protein 1	1	290223	NM_001106037.1	157822996	NP_001099507.1	ENSRNOG00000019019	ENSRNOT00000025725	ENSRNOP00000025725
PH_rn_0013115	0.000334968	9.00413e-07	200.96	2240.04	0.256026	0.198	3.65802	8.40582e-06	Mfrp	membrane frizzled-related protein	1	315597	NM_001108137.2	241666405	NP_001101607.1	NA	NA	NA
PH_rn_0013117	6.40991e-07	4.62355e-07	2738.83	5555.42	0.205548	0.194741	1.33142	0.00571279	Spint2	"serine peptidase inhibitor, Kunitz type, 2"	1	292770	"NM_001082549.1,NM_199087.1"	127138668;40018549	"NP_001076018.1,NP_954518.1"	ENSRNOG00000020636	"ENSRNOT00000046611,ENSRNOT00000028006"	"ENSRNOP00000043981,ENSRNOP00000028006"
PH_rn_0013118	1.92888e-05	3.32642e-06	422.812	976.64	0.228746	0.204918	1.42524	0.00616239	RT1-T24-3	"RT1 class I, locus T24, gene 3"	1	414788	NM_001166403.1	261862308	NP_001159875.1	NA	NA	NA
PH_rn_0013151	0.525643	0.000195127	25.8662	283.641	0.493839	0.232678	3.4882	0.00020922	RGD1563714	RGD1563714	1	500531	NM_001126297.2	224500889	NP_001119769.2	ENSRNOG00000031494	"ENSRNOT00000067259,ENSRNOT00000050195"	"ENSRNOP00000059388,ENSRNOP00000040555"
PH_rn_0013166	0.000540914	7.52815e-05	180.068	355.331	0.261685	0.225098	1.06695	0.0484306	Cela3b	"chymotrypsin-like elastase family, member 3B"	1	298567	NM_001106692.1	157821558	NP_001100162.1	ENSRNOG00000021619	ENSRNOT00000036788	ENSRNOP00000036674
PH_rn_0013173	1.28596e-06	8.26269e-07	1410.7	2432.25	0.20971	0.19757	1.10363	0.0185439	Znf575	zinc finger protein 575	1	308430	NM_001107489.1	157819208	NP_001100959.1	ENSRNOG00000024065	ENSRNOT00000035356	ENSRNOP00000038479
PH_rn_0013184	7.59262e-05	5.41952e-06	293.481	792.741	0.241109	0.207703	1.61979	0.00328457	Fmc1	formation of mitochondrial complexes 1 homolog (S. cerevisiae)	1	500087	NM_001037795.1	83642831	NP_001032884.1	ENSRNOG00000005618	ENSRNOT00000007544	ENSRNOP00000007544
PH_rn_0013191	3.1949e-06	1.55304e-06	875.47	1475.35	0.21592	0.200796	1.04764	0.0267629	Fam176b	"family with sequence similarity 176, member B"	1	362597	NM_001108679.2	194097492	NP_001102149.2	ENSRNOG00000024818	"ENSRNOT00000064972,ENSRNOT00000034034"	"ENSRNOP00000059335,ENSRNOP00000032065"
PH_rn_0013242	2.96443e-05	7.68845e-06	372.075	694.038	0.232285	0.209765	1.08775	0.0297009	Rad51c	Rad51 homolog c (S. cerevisiae)	1	497976	NM_001129777.1	213972611	NP_001123249.1	ENSRNOG00000006661	"ENSRNOT00000008846,ENSRNOT00000065976"	"ENSRNOP00000008846,ENSRNOP00000061421"
PH_rn_0013258	0.0270719	1.97391e-05	73.619	510.138	0.331432	0.215691	2.86931	0.000159451	Myom2	myomesin 2	1	306616	NM_001169141.1	281306802	NP_001162612.1	ENSRNOG00000011754	ENSRNOT00000015908	ENSRNOP00000015908
PH_rn_0013306	0.00801829	1.97322e-05	98.4903	510.138	0.303502	0.215687	2.45861	0.000391654	Gsx2	GS homeobox 2	1	364140	NM_001137563.1	212286073	NP_001131035.1	ENSRNOG00000002266	ENSRNOT00000003080	ENSRNOP00000003080
PH_rn_0013327	4.64829e-07	3.5863e-07	4643.97	11978.4	0.20371	0.193537	1.65533	0.00122548	Ggct	gamma-glutamyl cyclotransferase	1	362368	NM_001108629.1	157820336	NP_001102099.1	ENSRNOG00000028843|ENSRNOG00000034084	ENSRNOT00000045562|ENSRNOT00000043752	ENSRNOP00000045946|ENSRNOP00000049903
PH_rn_0013331	0.0427966	0.00130872	65.6602	188.055	0.345449	0.250782	1.52666	0.0226993	Gbx2	gastrulation brain homeobox 2	1	114500	NM_053708.1	281371501	NP_446160.1	NA	NA	NA
PH_rn_0013355	0.385031	0.00117456	30.8404	192.211	0.457	0.249572	2.63545	0.00184397	Usp43_predicted	ubiquitin specific protease 43	1	100147704	NM_001126303.1	187282393	NP_001119775.1	NA	NA	NA
PH_rn_0013360	7.99954e-07	5.89133e-07	2121.02	3636.42	0.206845	0.195905	1.09588	0.0181079	Aif1l	allograft inflammatory factor 1-like	1	362107	NM_001108578.1	157819518	NP_001102048.1	ENSRNOG00000009951	ENSRNOT00000013286	ENSRNOP00000013286
PH_rn_0013369	8.592e-06	1.10626e-06	885.418	1934.58	0.226772	0.199167	1.42545	0.00494391	RGD1305464	similar to human chromosome 15 open reading frame 39	1	315702	NM_001025011.2	212549543	NP_001020182.2	ENSRNOG00000018689	"ENSRNOT00000067130,ENSRNOT00000064303,ENSRNOT00000025246,ENSRNOT00000064830"	"ENSRNOP00000060077,ENSRNOP00000062273,ENSRNOP00000025246,ENSRNOP00000061543"
PH_rn_0013420	0.691992	4.71406e-07	20.8919	5323.73	0.54721	0.194831	6.64386	8.56e-07	Ahsg	alpha-2-HS-glycoprotein	1	25373	NM_012898.4	77416365	NP_037030.1	NA	NA	NA
PH_rn_0013422	0.385167	2.28353e-06	30.8404	1177.16	0.45757	0.202849	5.38648	3.7418e-06	Slc39a4l	"solute carrier family 39 (zinc transporter), member 4-like"	1	100008565	NM_001101021.1	155369721	NP_001094491.1	NA	NA	NA
PH_rn_0013508	2.90767e-05	1.21738e-06	374.064	1745.48	0.232118	0.199531	2.45253	0.000111867	Ly6g5c	"lymphocyte antigen 6 complex, locus G5C"	1	294245	NM_198739.3	260166605	NP_942034.3	ENSRNOG00000000846	ENSRNOT00000001122	ENSRNOP00000001122
PH_rn_0013614	0.00368117	6.49229e-06	117.393	738.714	0.289201	0.208755	2.7888	0.000107635	Gif	gastric intrinsic factor	1	29319	NM_017162.2	145207966	NP_058858.1	ENSRNOG00000021001	ENSRNOT00000028507	ENSRNOP00000028507
PH_rn_0013665	0.00236636	8.38672e-07	129.331	2396.92	0.281916	0.197644	4.3816	3.72369e-06	Myog	myogenin	1	29148	NM_017115.2	21071081	NP_058811.2	ENSRNOG00000030743	"ENSRNOT00000046300,ENSRNOT00000042046"	"ENSRNOP00000047006,ENSRNOP00000039817"
PH_rn_0013672	1.98969e-05	2.58481e-06	421.817	1103.4	0.229108	0.203523	1.6118	0.00269399	RGD1311307	similar to 1300014I06Rik protein	1	361238	NM_001025719.1	71043777	NP_001020890.1	ENSRNOG00000017093	"ENSRNOT00000060143,ENSRNOT00000022957"	"ENSRNOP00000056888,ENSRNOP00000022957"
PH_rn_0013698	0.000580879	2.70133e-06	634.716	1079.5	0.29643	0.203767	1.01737	0.0489702	Slc4a2	"solute carrier family 4 (anion exchanger), member 2"	1	24780	NM_017048.1	8394309	NP_058744.1	ENSRNOG00000014347	"ENSRNOT00000067179,ENSRNOT00000047258,ENSRNOT00000019666"	"ENSRNOP00000062619,ENSRNOP00000041335,ENSRNOP00000019666"
PH_rn_0013706	0.494931	0.00010957	26.861	324.161	0.482439	0.227965	3.63473	0.000127361	Syngr1	synaptogyrin 1	1	29205	NM_019166.2	158341639	NP_062039.1	ENSRNOG00000017108	ENSRNOT00000023066	ENSRNOP00000023066
PH_rn_0013717	3.87059e-06	5.31837e-07	761.062	4258.77	0.216858	0.195409	2.76045	3.35559e-05	Defb25	defensin beta 25	1	641644	NM_001037516.1	82775354	NP_001032605.1	ENSRNOG00000036895	ENSRNOT00000055406	ENSRNOP00000052274
PH_rn_0013870	0.000859614	6.79828e-05	162.161	364.681	0.267532	0.22435	1.25433	0.024605	Cand2	cullin-associated and neddylation-dissociated 2 (putative)	1	192226	NM_181362.1	31077143	NP_852027.1	ENSRNOG00000010473	"ENSRNOT00000067672,ENSRNOT00000014217,ENSRNOT00000014207"	"ENSRNOP00000063793,ENSRNOP00000014217,ENSRNOP00000014207"
PH_rn_0013873	0.000343175	2.69985e-05	199.965	465.462	0.256328	0.217763	1.31485	0.0160555	Msx3	"homeo box, msh-like 3"	1	114504	NM_053712.1	282154796	NP_446164.1	NA	NA	NA
PH_rn_0013914	0.126249	4.2969e-06	47.7529	871.703	0.384756	0.206361	4.31071	1.02785e-05	Cfi	complement factor I	1	79126	NM_024157.1	13162352	NP_077071.1	NA	NA	NA
PH_rn_0013935	0.00214014	0.000174655	132.315	290.914	0.280406	0.231753	1.20869	0.0351719	Lrrc26	leucine rich repeat containing 26	1	311803	NM_001014053.1	62078838	NP_001014075.1	ENSRNOG00000011457	ENSRNOT00000015242	ENSRNOP00000015242
PH_rn_0013951	2.81378e-06	6.42212e-07	1376.88	3239.53	0.21711	0.19633	1.54784	0.00242226	Emp3	epithelial membrane protein 3	1	81505	NM_030847.1	13540655	NP_110474.1	ENSRNOG00000021104	ENSRNOT00000028656	ENSRNOP00000028656
PH_rn_0013970	2.08468e-05	3.11805e-06	412.864	1014.04	0.229372	0.20462	1.51535	0.00419451	Pola2	"polymerase (DNA directed), alpha 2"	1	85242	NM_053480.2	67514565	NP_445932.2	ENSRNOG00000020906	ENSRNOT00000028406	ENSRNOP00000028406
PH_rn_0013993	6.49042e-07	4.46099e-07	2698.04	6004.26	0.205622	0.194568	1.46376	0.00307238	Faim3	Fas apoptotic inhibitory molecule 3	1	548326	NM_001014843.1	62460379	NP_001014843.1	ENSRNOG00000004441	ENSRNOT00000038822	ENSRNOP00000036615
PH_rn_0014007	1.1613e-06	5.94548e-07	1523.12	3588.63	0.209086	0.195949	1.55132	0.00224593	Nsmce1	non-SMC element 1 homolog (S. cerevisiae)	1	361645	NM_001039611.1	88853862	NP_001034700.1	ENSRNOG00000015218	"ENSRNOT00000055034,ENSRNOT00000020684"	"ENSRNOP00000051912,ENSRNOP00000020684"
PH_rn_0014015	2.84464e-06	4.88079e-07	880.444	4967.36	0.21479	0.194997	2.78605	3.02231e-05	Zfp423	zinc finger protein 423	1	94188	NM_053583.2	281485558	NP_446035.2	ENSRNOG00000014658	ENSRNOT00000020028	ENSRNOP00000020028
PH_rn_0014060	0.498646	0.00111181	26.861	195.328	1.82964	0.249301	2.85952	0.0167817	Adad1	adenosine deaminase domain containing 1 (testis specific)	1	294979	NM_001006977.2	62244086	NP_001006978.2	ENSRNOG00000017246	ENSRNOT00000023282	ENSRNOP00000023282
PH_rn_0014106	4.13309e-06	2.4752e-06	739.175	1260.28	0.217306	0.204074	1.04575	0.0292318	Capg	"capping protein (actin filament), gelsolin-like"	1	297339	NM_001013086.1	61556899	NP_001013104.1	ENSRNOG00000013668	ENSRNOT00000018562	ENSRNOP00000018562
PH_rn_0014107	1.81653e-05	4.79878e-06	430.771	832.222	0.228266	0.206993	1.15859	0.0203167	Serpinb1a	"serine (or cysteine) proteinase inhibitor, clade B, member 1a"	1	291091	NM_001031642.1	72255514	NP_001026812.1	ENSRNOG00000016581	ENSRNOT00000059854	ENSRNOP00000056600
PH_rn_0014133	5.36523e-07	4.34482e-07	3722.74	6393.87	0.204595	0.194442	1.08499	0.0181011	Rnaset2	ribonuclease T2	1	292306	NM_001106210.1	157819032	NP_001099680.1	ENSRNOG00000013190|ENSRNOG00000005920	ENSRNOT00000017601|ENSRNOT00000007780	ENSRNOP00000017601|NA
PH_rn_0014146	0.000155833	7.9443e-06	240.754	687.804	0.247724	0.209998	1.66725	0.00308946	Chrnb1	"cholinergic receptor, nicotinic, beta 1 (muscle)"	1	24261	NM_012528.1	6978656	NP_036660.1	ENSRNOG00000014698	ENSRNOT00000019947	ENSRNOP00000019947
PH_rn_0014160	0.00239034	5.63422e-06	129.331	780.273	0.282241	0.207924	2.73641	0.000112629	Pgc	progastricsin (pepsinogen C)	1	24864	NM_133284.1	18959215	NP_579818.1	ENSRNOG00000014492	ENSRNOT00000019650	ENSRNOP00000019650
PH_rn_0014182	0.000255742	1.09482e-05	213.893	630.66	0.252984	0.212322	1.69123	0.00317099	Hpd	4-hydroxyphenylpyruvate dioxygenase	1	29531	NM_017233.1	8393556	NP_058929.1	ENSRNOG00000001338	ENSRNOT00000001809	ENSRNOP00000001809
PH_rn_0014198	0.00410218	0.000113151	114.408	322.083	0.290915	0.228259	1.56595	0.00983091	Slc7a2	"solute carrier family 7 (cationic amino acid transporter, y+ system), member 2"	1	64554	"NM_022619.2,NM_001134686.1"	197927383;197927385	"NP_072141.2,NP_001128158.1"	ENSRNOG00000011016	"ENSRNOT00000015127,ENSRNOT00000014809,ENSRNOT00000059032"	"ENSRNOP00000015127,ENSRNOP00000014809,ENSRNOP00000055811"
PH_rn_0014203	0.000824386	6.55339e-05	165.145	367.798	0.267451	0.224057	1.24088	0.0256855	Gulo	gulonolactone (L-) oxidase	1	60671	NM_022220.2	60097942	NP_071556.2	ENSRNOG00000016648	"ENSRNOT00000022702,ENSRNOT00000068713,ENSRNOT00000068087"	"ENSRNOP00000022703,ENSRNOP00000059448,ENSRNOP00000063288"
PH_rn_0014205	0.0421817	0.00192304	65.6602	173.509	0.344076	0.255032	1.40902	0.0343659	Afm	afamin	1	282708	NM_172320.1	27229289	NP_758823.1	ENSRNOG00000002878	ENSRNOT00000060535	ENSRNOP00000057275
PH_rn_0014235	4.18665e-07	3.73228e-07	5959.16	10343	0.203122	0.193739	1.08602	0.0175244	Vamp8	vesicle-associated membrane protein 8	1	83730	NM_031827.1	13929181	NP_114015.1	ENSRNOG00000012748	ENSRNOT00000017301	ENSRNOP00000017301
PH_rn_0014240	0.00201426	4.24381e-05	134.305	411.435	0.279589	0.220905	1.70018	0.00471334	Slc39a4	"solute carrier family 39 (zinc transporter), member 4"	1	300051	NM_001077669.1	117940014	NP_001071137.1	ENSRNOG00000014314	ENSRNOT00000040422	ENSRNOP00000047376
PH_rn_0014296	0.00568369	0.000139516	106.449	306.499	0.296846	0.229923	1.59449	0.00956385	Has3	hyaluronan synthase 3	1	266805	NM_172319.1	27229287	NP_758822.1	ENSRNOG00000020207	ENSRNOT00000027422	ENSRNOP00000027422
PH_rn_0014298	0.0355248	0.00204141	68.6448	171.431	0.338855	0.255748	1.3285	0.0432204	Afp	alpha-fetoprotein	1	24177	NM_012493.1	6978470	NP_036625.1	ENSRNOG00000002889	ENSRNOT00000003879	ENSRNOP00000003879
PH_rn_0014314	0.419078	0.0134637	29.8456	115.327	0.514517	0.281662	1.93517	0.0217364	Prf1	perforin 1 (pore forming protein)	1	50669	NM_017330.2	59709458	NP_059026.2	ENSRNOG00000000562	ENSRNOT00000000681	ENSRNOP00000000681
PH_rn_0014322	0.000150607	6.16699e-06	242.744	753.259	0.247372	0.208451	1.79793	0.00176772	Tsku	tsukushin	1	308843	NM_001009965.2	71896550	NP_001009965.1	ENSRNOG00000027784	ENSRNOT00000034843	ENSRNOP00000029957
PH_rn_0014325	5.74256e-07	4.3927e-07	3192.48	6225.56	0.204913	0.194494	1.26913	0.00756542	Rbp4	"retinol binding protein 4, plasma"	1	25703	NM_013162.1	158187534	NP_037294.1	ENSRNOG00000015518	ENSRNOT00000021055	ENSRNOP00000021055
PH_rn_0014328	1.39155e-05	3.56934e-06	469.57	946.509	0.226186	0.205321	1.22983	0.0141904	Tap1	"transporter 1, ATP-binding cassette, sub-family B (MDR/TAP)"	1	24811	NM_032055.4	258614010	NP_114444.2	ENSRNOG00000000457	ENSRNOT00000000529	ENSRNOP00000000529
PH_rn_0014338	0.00774061	0.000311632	102.47	257.667	0.306324	0.23712	1.38171	0.0238425	Tat	tyrosine aminotransferase	1	24813	NM_012668.2	148747343	NP_036800.1	ENSRNOG00000016348	ENSRNOT00000022721	ENSRNOP00000022721
PH_rn_0014339	8.29973e-07	5.16988e-07	2043.43	4473.84	0.207063	0.195275	1.44939	0.0034093	Cd74	"Cd74 molecule, major histocompatibility complex, class II invariant chain"	1	25599	NM_013069.2	78126178	NP_037201.1	ENSRNOG00000018735	"ENSRNOT00000025344,ENSRNOT00000025354"	"ENSRNOP00000025342,ENSRNOP00000025354"
PH_rn_0014342	0.175263	0.000117119	42.7786	318.966	0.401703	0.228479	2.94381	0.00034309	Prlr	prolactin receptor	1	24684	NM_001034111.1	77627968	NP_001029283.1	ENSRNOG00000017727	"ENSRNOT00000059970,ENSRNOT00000023941"	"ENSRNOP00000056718,ENSRNOP00000023941"
PH_rn_0014348	0.0673541	0.000830533	57.7014	206.757	0.359194	0.245991	1.85416	0.00829253	Trhr	thyrotropin releasing hormone receptor	1	25570	NM_013047.3	146134452	NP_037179.1	ENSRNOG00000005048	ENSRNOT00000006783	ENSRNOP00000006783
PH_rn_0014359	1.80412e-05	5.75308e-05	431.766	67469.2	0.228214	0.249433	6.64386	0.000125744	Ttr	transthyretin	1	24856	NM_012681.1	6981683	NP_036813.1	ENSRNOG00000016275	ENSRNOT00000022113	ENSRNOP00000022113
PH_rn_0014386	5.85796e-07	4.57956e-07	3100.95	5660.35	0.205028	0.194692	1.17642	0.0118302	Gda	guanine deaminase	1	83585	NM_031776.2	148747413	NP_113964.2	ENSRNOG00000018282	ENSRNOT00000024775	ENSRNOP00000024775
PH_rn_0014388	6.31066e-07	4.32607e-07	2795.53	6461.41	0.205457	0.194421	1.51612	0.00240272	LOC287167	"globin, alpha"	1	287167	NM_001013853.1	62078446	NP_001013875.1	ENSRNOG00000031154	ENSRNOT00000052292	ENSRNOP00000041451
PH_rn_0014390	8.61904e-07	5.29666e-07	1968.81	4301.37	0.207287	0.195395	1.44579	0.00348778	Rbp1	"retinol binding protein 1, cellular"	1	25056	NM_012733.4	77416367	NP_036865.1	ENSRNOG00000013794	ENSRNOT00000018622	ENSRNOP00000018622
PH_rn_0014412	2.75206e-06	9.8911e-07	894.372	2060.29	0.214565	0.198473	1.50113	0.0032247	Pttg1	pituitary tumor-transforming 1	1	64193	NM_022391.2	148225060	NP_071786.1	ENSRNOG00000003802	ENSRNOT00000005070	ENSRNOP00000005070
PH_rn_0014419	0.238739	0.000200597	39.7941	281.563	0.462663	0.232867	2.8584	0.000567617	Chrna5	"cholinergic receptor, nicotinic, alpha 5"	1	25102	NM_017078.2	158534078	NP_058774.2	ENSRNOG00000013610	"ENSRNOT00000040640,ENSRNOT00000018241,ENSRNOT00000065771"	"ENSRNOP00000043987,ENSRNOP00000018241,ENSRNOP00000062227"
PH_rn_0014420	0.0836787	1.03545e-05	54.7169	625.465	0.370763	0.211577	3.60715	3.52249e-05	Pigr	polymeric immunoglobulin receptor	1	25046	NM_012723.2	144922671	NP_036855.1	NA	NA	NA
PH_rn_0014424	1.8452e-06	1.05189e-06	1113.24	1956.4	0.211973	0.198785	1.12455	0.017608	Map2k3	mitogen activated protein kinase kinase 3	1	303200	NM_001100674.1	197333733	NP_001094144.1	ENSRNOG00000006612	ENSRNOT00000008679	ENSRNOP00000008679
PH_rn_0014427	0.0634225	0.00199067	58.6963	172.47	0.357108	0.255524	1.55894	0.0234783	Lpl	lipoprotein lipase	1	24539	NM_012598.2	148747493	NP_036730.1	ENSRNOG00000012181	ENSRNOT00000016543	ENSRNOP00000016543
PH_rn_0014433	0.000148593	6.01212e-07	243.739	3532.53	0.247259	0.196003	4.04669	4.20195e-06	Mx1	myxovirus (influenza virus) resistance 1	1	24575	NM_173096.2	71534286	NP_775119.2	ENSRNOG00000001959	ENSRNOT00000039876	ENSRNOP00000043001
PH_rn_0014436	0.213028	0.00153193	39.7941	181.821	0.412194	0.252438	2.18915	0.00486557	Notch2	Notch homolog 2 (Drosophila)	1	29492	NM_024358.1	13242246	NP_077334.1	ENSRNOG00000018835	"ENSRNOT00000045062,ENSRNOT00000025718"	"ENSRNOP00000046610,ENSRNOP00000025718"
PH_rn_0014440	0.000116603	1.85329e-05	258.662	519.489	0.244814	0.215265	1.13302	0.0293538	Fcgr3a	"Fc fragment of IgG, low affinity IIIa, receptor"	1	304966	NM_207603.1	46485397	NP_997486.1	ENSRNOG00000024382	ENSRNOT00000047434	ENSRNOP00000043183
PH_rn_0014455	0.00727233	0.00043902	100.48	236.887	0.301321	0.239812	1.27988	0.0344121	Tnni2	"troponin I type 2 (skeletal, fast)"	1	29389	NM_017185.1	8394465	NP_058881.1	ENSRNOG00000020276	"ENSRNOT00000027487,ENSRNOT00000066286"	"ENSRNOP00000027487,ENSRNOP00000061754"
PH_rn_0014458	3.69536e-06	7.62724e-07	776.979	2642.12	0.216541	0.197172	2.04558	0.000337626	Efnb3	ephrin B3	1	360546	NM_001100980.2	158303311	NP_001094450.2	ENSRNOG00000010320	ENSRNOT00000013955	ENSRNOP00000013956
PH_rn_0014460	2.04151e-06	1.1951e-06	1049.57	1770.42	0.21262	0.199438	1.06158	0.0239331	Fa2h	fatty acid 2-hydroxylase	1	307855	NM_001135583.1	207446697	NP_001129055.1	ENSRNOG00000018950	"ENSRNOT00000046675,ENSRNOT00000025625"	"ENSRNOP00000043153,ENSRNOP00000025625"
PH_rn_0014469	5.86278e-07	4.7147e-07	3095.98	5321.65	0.205032	0.194831	1.09109	0.0178126	Smox	spermine oxidase	1	308652	NM_001134854.1	198442862	NP_001128326.1	ENSRNOG00000021255	"ENSRNOT00000050689,ENSRNOT00000065905,ENSRNOT00000033231,ENSRNOT00000045005,ENSRNOT00000028876,ENSRNOT00000045698"	"ENSRNOP00000043039,ENSRNOP00000060366,ENSRNOP00000030182,ENSRNOP00000038968,ENSRNOP00000028876,ENSRNOP00000048143"
PH_rn_0014485	0.316896	0.00640851	33.825	135.067	0.440228	0.270318	1.98651	0.0132431	LOC500705	similar to chromosome 14 open reading frame 143	1	500705	NM_001024350.1	66730500	NP_001019521.1	ENSRNOG00000003823	ENSRNOT00000005082	ENSRNOP00000005082
PH_rn_0014490	0.000158782	4.53547e-06	239.759	851.962	0.247929	0.206669	2.00011	0.000787197	Fgb	fibrinogen beta chain	1	24366	NM_020071.2	158186677	NP_064456.2	ENSRNOG00000007092	"ENSRNOT00000064615,ENSRNOT00000009813,ENSRNOT00000040708"	"ENSRNOP00000062174,ENSRNOP00000009813,ENSRNOP00000050663"
PH_rn_0014492	0.052881	0.000173177	61.6808	291.953	0.350761	0.231744	2.29091	0.00153233	Fbp1	"fructose-1,6-bisphosphatase 1"	1	24362	NM_012558.3	158262002	NP_036690.2	ENSRNOG00000017597	ENSRNOT00000023685	ENSRNOP00000023685
PH_rn_0014496	0.608963	0.00500704	22.8816	142.34	0.598321	0.266997	2.62678	0.00431881	Lmx1a	LIM homeobox transcription factor 1 alpha	1	289201	NM_001105967.2	158187528	NP_001099437.2	ENSRNOG00000004642	ENSRNOT00000006163	ENSRNOP00000006163
PH_rn_0014526	1.09524e-06	7.04144e-07	1594.75	2888.36	0.208728	0.196777	1.17259	0.0130967	RT1-Da	"RT1 class II, locus Da"	1	294269	NM_001008847.2	258679482	NP_001008847.1	ENSRNOG00000032844	ENSRNOT00000048332	ENSRNOP00000048774
PH_rn_0014529	0.000911161	4.7671e-05	160.171	398.968	0.268337	0.22173	1.40409	0.0133666	Gast	gastrin	1	25320	NM_012849.1	6978874	NP_036981.1	ENSRNOG00000014740	ENSRNOT00000019863	ENSRNOP00000019863
PH_rn_0014549	0.0104657	0.000773778	92.5212	209.874	0.308828	0.245279	1.20966	0.0482499	Smgb	neonatal submandibular gland protein B	1	54303	NM_080775.1	18158440	NP_542953.1	ENSRNOG00000036870	ENSRNOT00000055345	ENSRNOP00000052212
PH_rn_0014626	6.15072e-06	1.94022e-06	626.757	1288.33	0.220084	0.201972	1.29649	0.0093099	Lrrc23	leucine rich repeat containing 23	1	312707	NM_001013165.2	206725436	NP_001013183.2	ENSRNOG00000026309	ENSRNOT00000051613	ENSRNOP00000051124
PH_rn_0014644	5.41113e-07	4.26428e-07	3502.87	6701.41	0.204573	0.194353	1.23932	0.00865544	Ptges2	prostaglandin E synthase 2	1	311865	NM_001107832.1	157822394	NP_001101302.1	ENSRNOG00000014050	ENSRNOT00000019184	ENSRNOP00000019184
PH_rn_0014675	1.29905e-06	6.70022e-07	1400.75	3064.99	0.209773	0.196533	1.44309	0.00375306	Vamp5	vesicle-associated membrane protein 5	1	89818	NM_053555.1	16758325	NP_446007.1	ENSRNOG00000012659	ENSRNOT00000016984	ENSRNOP00000016984
PH_rn_0014676	0.691656	0.00435626	20.8919	146.496	0.548289	0.265113	2.80008	0.0027837	Cyp2c23	"cytochrome P450, family 2, subfamily c, polypeptide 23"	1	83790	NM_031839.3	140969795	NP_114027.2	ENSRNOG00000013291	ENSRNOT00000017840	ENSRNOP00000017840
PH_rn_0014686	1.19135e-06	5.22681e-07	1493.27	4386.57	0.209241	0.195326	1.87013	0.000567811	Ddc	dopa decarboxylase (aromatic L-amino acid decarboxylase)	1	24311	NM_012545.3	148747479	NP_036677.1	ENSRNOG00000004327	ENSRNOT00000005851	ENSRNOP00000005851
PH_rn_0014721	2.54532e-05	5.59006e-06	388.987	782.351	0.231012	0.207873	1.21011	0.0169259	Gchfr	GTP cyclohydrolase I feedback regulator	1	171128	NM_133595.2	281485613	NP_598279.1	ENSRNOG00000012290	ENSRNOT00000016458	ENSRNOP00000016458
PH_rn_0014745	0.000216289	3.60057e-05	226.826	430.137	0.251822	0.219758	1.02527	0.0498698	Apoa5	apolipoprotein A-V	1	140638	NM_080576.1	18034776	NP_542143.1	ENSRNOG00000018436	ENSRNOT00000024918	ENSRNOP00000024918
PH_rn_0014753	0.00160055	8.66304e-06	141.269	664.946	0.276146	0.210482	2.36307	0.000345213	Cidea	cell death-inducing DFFA-like effector a	1	291541	NM_001170467.1	281427179	NP_001163938.1	NA	NA	NA
PH_rn_0014755	3.10612e-06	1.55767e-06	842.64	1475.35	0.21537	0.200822	1.10053	0.0210663	Hamp	hepcidin antimicrobial peptide	1	84604	NM_053469.1	16758217	NP_445921.1	ENSRNOG00000021029	ENSRNOT00000028545	ENSRNOP00000028545
PH_rn_0014760	0.187087	0.0110226	41.7838	120.522	0.405223	0.278569	1.51867	0.0430843	Bglap	bone gamma-carboxyglutamate (gla) protein	1	25295	NM_013414.1	11761542	NP_038200.1	ENSRNOG00000019607	ENSRNOT00000026530	ENSRNOP00000026530
PH_rn_0014776	1.14444e-05	2.34087e-06	500.411	1162.62	0.224665	0.202989	1.44865	0.00509881	Glra2	"glycine receptor, alpha 2"	1	24397	NM_012568.2	78126170	NP_036700.1	ENSRNOG00000003313	"ENSRNOT00000004426,ENSRNOT00000004443"	"ENSRNOP00000004426,ENSRNOP00000004443"
PH_rn_0014781	8.64323e-06	3.47706e-07	554.133	13940	0.222605	0.193393	4.85338	1.57743e-06	Fgf12	fibroblast growth factor 12	1	170630	NM_130814.1	18677740	NP_570827.1	ENSRNOG00000001931	ENSRNOT00000002650	ENSRNOP00000002650
PH_rn_0014803	0.316655	0.00466829	33.825	144.418	0.439591	0.266043	2.08433	0.00958982	Calcr	calcitonin receptor	1	116506	"NM_053816.2,NM_001034015.1"	77404386;77404381	"NP_446268.2,NP_001029187.1"	ENSRNOG00000010053	"ENSRNOT00000065274,ENSRNOT00000013937,ENSRNOT00000013910"	"ENSRNOP00000060387,ENSRNOP00000013937,ENSRNOP00000013910"
PH_rn_0014805	0.00199814	0.00017374	134.305	290.914	0.279342	0.231664	1.18745	0.0376543	Gulp1	"GULP, engulfment adaptor PTB domain containing 1"	1	314543	NM_001013171.2	158508492	NP_001013189.1	ENSRNOG00000003242	ENSRNOT00000004463	ENSRNOP00000004463
PH_rn_0014826	1.06545e-06	6.07766e-07	1630.56	3479.54	0.20856	0.196056	1.40903	0.00426884	Slc7a10	"solute carrier family 7, (neutral amino acid transporter, y+ system) member 10"	1	114518	NM_053726.2	47087198	NP_446178.2	ENSRNOG00000010938	ENSRNOT00000015205	ENSRNOP00000015205
PH_rn_0014845	0.153067	0.00846345	44.7683	127.794	0.393635	0.2748	1.50595	0.041008	Serpina6	"serine (or cysteine) peptidase inhibitor, clade A, member 6"	1	299270	NM_001009663.1	57527134	NP_001009663.1	ENSRNOG00000009438	ENSRNOT00000012500	ENSRNOP00000012500
PH_rn_0014869	0.494988	0.000359098	26.861	247.277	0.488118	0.237933	3.22255	0.000408697	Tff2	trefoil factor 2	1	116592	NM_053844.1	16758701	NP_446296.1	ENSRNOG00000001162	ENSRNOT00000001537	ENSRNOP00000001537
PH_rn_0014934	0.298138	5.85537e-06	34.8198	768.844	0.438445	0.208152	4.57254	1.01581e-05	Rdh7	retinol dehydrogenase 7	1	360420	NM_133543.3	58585241	NP_598227.3	ENSRNOG00000004391	ENSRNOT00000005875	ENSRNOP00000005875
PH_rn_0014950	0.000170287	2.40637e-05	235.78	481.047	0.248659	0.21699	1.1378	0.030347	Rfx2	"regulatory factor X, 2 (influences HLA class II expression)"	1	301121	NM_001106877.1	157822590	NP_001100347.1	NA	NA	NA
PH_rn_0014990	4.19787e-06	1.40805e-06	734.201	1574.05	0.217413	0.200283	1.37775	0.0060531	Akr7a3	"aldo-keto reductase family 7, member A3 (aflatoxin aldehyde reductase)"	1	26760	NM_013215.1	7106239	NP_037347.1	ENSRNOG00000017899	ENSRNOT00000024160	ENSRNOP00000024160
PH_rn_0014993	0.00794549	4.82885e-05	98.4903	400.007	0.30308	0.221973	2.09557	0.00149207	Npb	neuropeptide B	1	259222	NM_153293.1	23463268	NP_695205.1	ENSRNOG00000036685	ENSRNOT00000054953	ENSRNOP00000051836
PH_rn_0015006	4.14598e-06	1.7837e-06	738.18	1353.79	0.217327	0.201526	1.15154	0.017247	Hrk	"harakiri, BCL2 interacting protein (contains only BH3 domain)"	1	117271	NM_057130.1	16923981	NP_476471.1	NA	NA	NA
PH_rn_0015008	0.0114687	1.82976e-05	90.5315	521.567	0.310724	0.215184	2.61177	0.000263361	Coq10b	coenzyme Q10 homolog B (S. cerevisiae)	1	301416	NM_001009671.1	57528274	NP_001009671.1	ENSRNOG00000014456	"ENSRNOT00000019391,ENSRNOT00000040461"	"ENSRNOP00000019391,ENSRNOP00000050509"
PH_rn_0015009	0.0981933	1.88675e-05	51.7323	517.411	0.374276	0.215407	3.39099	6.54144e-05	Abca17	"ATP-binding cassette, subfamily A (ABC1), member 17"	1	287112	NM_001031637.1	72255568	NP_001026807.1	ENSRNOG00000039656	"ENSRNOT00000060817,ENSRNOT00000066964,ENSRNOT00000060818"	"ENSRNOP00000057543,ENSRNOP00000059108,ENSRNOP00000057544"
PH_rn_0015010	0.00124941	7.98899e-05	149.228	350.136	0.272606	0.225545	1.31281	0.0208264	Hfe2	hemochromatosis type 2 (juvenile) homolog (human)	1	310681	NM_001012080.1	58865729	NP_001012080.1	ENSRNOG00000021200	ENSRNOT00000028781	ENSRNOP00000028781
PH_rn_0015018	0.000427824	1.44613e-05	190.017	561.048	0.25888	0.213676	1.67596	0.00362654	Iiig9	IIIG9 protein	1	252958	NM_145786.1	21955165	NP_665729.1	ENSRNOG00000020620	ENSRNOT00000028003	ENSRNOP00000028003
PH_rn_0015024	1.21571e-06	7.88271e-07	1470.39	2551.73	0.209364	0.197335	1.11252	0.0176525	Csrp2	cysteine and glycine-rich protein 2	1	29317	NM_177425.3	78214351	NP_803174.2	ENSRNOG00000003772	"ENSRNOT00000067011,ENSRNOT00000005041"	"ENSRNOP00000061356,ENSRNOP00000005041"
PH_rn_0015034	0.000307031	1.53353e-05	204.94	552.737	0.255015	0.21411	1.54503	0.00592178	Tas1r1	"taste receptor, type 1, member 1"	1	29407	NM_053305.1	158749607	NP_445757.1	ENSRNOG00000009708	ENSRNOT00000013385	ENSRNOP00000013385
PH_rn_0015050	0.693903	0.0376982	20.8919	91.4301	0.541129	0.300929	2.10663	0.0225914	Vcsa1	variable coding sequence A1	1	24867	NM_012684.2	155369729	NP_036816.2	ENSRNOG00000001942	ENSRNOT00000031642	ENSRNOP00000035658
PH_rn_0015057	0.0531228	0.00109905	61.6808	196.367	0.351252	0.249371	1.68039	0.0143822	Tnni3	troponin I type 3 (cardiac)	1	29248	NM_017144.1	8394468	NP_058840.1	ENSRNOG00000018250	ENSRNOT00000024640	ENSRNOP00000024640
PH_rn_0015092	0.000915758	0.00014192	160.171	448.839	0.268465	0.241445	1.57735	0.0125456	Cdh23	cadherin 23 (otocadherin)	1	114102	NM_053644.1	17865344	NP_446096.1	ENSRNOG00000033087	"ENSRNOT00000048029,ENSRNOT00000043015"	"ENSRNOP00000048338,ENSRNOP00000049630"
PH_rn_0015097	2.80098e-06	1.20895e-06	886.413	1754.83	0.214681	0.199496	1.28253	0.00888891	Ccdc163	coiled-coil domain containing 163	1	298442	NM_001025656.1	71043663	NP_001020827.1	ENSRNOG00000022953	ENSRNOT00000056967	ENSRNOP00000053802
PH_rn_0015108	1.62883e-05	5.63546e-06	445.694	780.273	0.227397	0.207926	1.01364	0.0380888	Dcn	decorin	1	29139	NM_024129.1	54020663	NP_077043.1	ENSRNOG00000004554	ENSRNOT00000006070	ENSRNOP00000006070
PH_rn_0015154	0.600024	4.46339e-06	21.8867	859.235	0.865898	0.206596	5.40853	5.92847e-06	Efna2	ephrin A2	1	84358	NM_001168670.1	274327666	NP_001162141.1	ENSRNOG00000016203	ENSRNOT00000021709	ENSRNOP00000021709
PH_rn_0015217	0.00012976	1.9905e-06	256.672	1269.63	0.246426	0.202109	2.50493	0.000121648	LOC100364023	hypothetical protein LOC100364023	1	100364023	XM_002724890.1	293341337	XP_002724936.1	NA	NA	NA
PH_rn_0015243	0.0918294	2.85904e-06	52.7272	1049.37	0.371037	0.204077	4.44795	7.25917e-06	Itgae	"integrin, alpha E"	1	83577	NM_031768.1	25742631	NP_113956.1	NA	NA	NA
PH_rn_0015251	6.28556e-05	1.37742e-05	302.435	575.594	0.238883	0.213532	1.0825	0.0337665	Il4ra	"interleukin 4 receptor, alpha"	1	25084	NM_133380.2	158534070	NP_596871.2	ENSRNOG00000015441	ENSRNOT00000020994	ENSRNOP00000020994
PH_rn_0015273	3.44432e-07	3.45331e-07	12427.7	23363.5	0.202038	0.193564	1.10783	0.0156095	Cpne6	copine VI	1	691478	"NM_001191113.1,XM_002725106.1"	300798116;293342086	"NP_001178042.1,XP_002725152.1"	NA	NA	NA
PH_rn_0015276	0.000182082	5.00869e-06	231.801	817.676	0.24933	0.207238	1.98387	0.000862957	LOC682937	"similar to WAS protein family, member 3"	1	682937	XM_001061259.2	293341015	XP_001061259.1	NA	NA	NA
PH_rn_0015316	0.00407165	2.70047e-06	123.362	1079.5	0.297164	0.203764	3.29034	2.6908e-05	LOC690517	similar to Ornithine decarboxylase (ODC)	1	690517	"XM_001074661.2,XM_002724801.1"	293352590;293341207	"XP_001074661.1,XP_002724847.1"	NA	NA	NA
PH_rn_0015391	8.25824e-07	5.00105e-07	2053.37	4743.98	0.207033	0.195114	1.52725	0.00237929	Cdkn1c	cyclin-dependent kinase inhibitor 1C	1	246060	"NM_182735.2,NM_001033758.1,NM_001033757.1"	76257399;76257397;76257395	"NP_877399.2,NP_001028930.1,NP_001028929.1"	ENSRNOG00000020559	ENSRNOT00000027885	ENSRNOP00000027885
PH_rn_0015453	0.000381037	1.37502e-06	194.991	1600.03	0.257492	0.200161	3.21677	2.09833e-05	LOC690147	similar to Epoxide hydrolase 1 (Microsomal epoxide hydrolase) (Epoxide hydratase)	1	690147	"XM_001073461.2,XM_002724913.1"	293352902;293341508	"XP_001073461.1,XP_002724959.1"	ENSRNOG00000037928	"ENSRNOT00000029777,ENSRNOT00000029787"	"ENSRNOP00000034293,ENSRNOP00000034917"
PH_rn_0015513	1.33876e-06	8.14225e-07	1370.91	2468.61	0.209959	0.197497	1.16574	0.0139019	Ifitm3	interferon induced transmembrane protein 3	1	361673	NM_001136124.1	209915620	NP_001129596.1	ENSRNOG00000015078	ENSRNOT00000020265	ENSRNOP00000020265
PH_rn_0015523	0.000314253	4.15575e-06	203.945	884.171	0.255298	0.20617	2.27588	0.000320478	Pitpnm3	PITPNM family member 3	1	287467	"XM_220629.5,XM_001080102.2"	293351633;293340210	"XP_220629.4,XP_001080102.1"	NA	NA	NA
PH_rn_0015529	0.00581909	0.000310761	118.387	255.589	0.308047	0.236699	1.16598	0.0487705	Tdrkh	tudor and KH domain containing	1	310652	"NM_001014038.2,XM_227438.5,XM_001053329.2"	291084698;293357432;293345547	"NP_001014060.2,XP_227438.4,XP_001053329.1"	ENSRNOG00000020860	ENSRNOT00000028299	ENSRNOP00000028298
PH_rn_0015679	0.00355689	4.43879e-05	118.387	406.241	0.288688	0.221203	1.85929	0.0028815	Fam194a	"family with sequence similarity 194, member A"	1	499626	NM_001024300.1	66730320	NP_001019471.1	ENSRNOG00000013662	ENSRNOT00000018294	ENSRNOP00000018294
PH_rn_0015683	5.6895e-06	3.42114e-07	646.654	19425.8	0.219534	0.193427	5.09204	1.38175e-06	Tgif1	TGFB-induced factor homeobox 1	1	316742	NM_001015020.1	62543526	NP_001015020.1	ENSRNOG00000015906	ENSRNOT00000021534	ENSRNOP00000021534
PH_rn_0015710	7.50972e-06	3.08916e-06	580.994	1010.93	0.221527	0.204505	1.03609	0.0314174	C1qtnf2	C1q and tumor necrosis factor related protein 2	1	497886	"NM_001191918.1,XM_001067870.2"	300793914;293340009	"NP_001178847.1,XP_001067870.1"	NA	NA	NA
PH_rn_0015735	1.29884e-06	5.31703e-07	1400.75	4260.85	0.209772	0.195408	1.91968	0.000470772	Ifi27l2b	"interferon, alpha-inducible protein 27 like 2B"	1	299269	NM_206846.1	114145410	NP_996728.1	ENSRNOG00000026605	ENSRNOT00000032015	ENSRNOP00000035385
PH_rn_0015756	0.494952	0.00553881	26.861	139.223	0.484565	0.268255	2.3631	0.00614674	Helq	"helicase, POLQ-like"	1	360912	"NM_001014134.2,XM_341186.4,XM_001060858.2"	281604128;293353010;293341605	"NP_001014156.2,XP_341187.4,XP_001060858.1"	ENSRNOG00000002181	ENSRNOT00000002974	ENSRNOP00000002974
PH_rn_0015774	3.41605e-07	3.20459e-07	13012.7	24200.9	0.201993	0.193012	1.08728	0.0169638	Resp18	regulated endocrine-specific protein 18	1	50561	NM_019278.1	9507040	NP_062151.1	ENSRNOG00000019704	ENSRNOT00000026753	ENSRNOP00000026753
PH_rn_0015782	0.0158403	0.000486171	84.5624	232.731	0.319166	0.240991	1.49542	0.0187475	Casq2	calsequestrin 2 (cardiac muscle)	1	29209	NM_017131.2	76563945	NP_058827.3	ENSRNOG00000016243	ENSRNOT00000021846	ENSRNOP00000021846
PH_rn_0015799	0.384718	8.47335e-06	30.8404	670.141	0.455694	0.210347	4.53315	1.29707e-05	F2	coagulation factor II (thrombin)	1	29251	NM_022924.2	161333846	NP_075213.2	ENSRNOG00000016325	ENSRNOT00000022233	ENSRNOP00000022233
PH_rn_0015800	0.063628	0.00197197	58.6963	172.47	0.357498	0.255256	1.55894	0.023384	F10	coagulation factor X	1	29243	NM_017143.2	56961646	NP_058839.1	ENSRNOG00000033444	ENSRNOT00000026677	ENSRNOP00000026677
PH_rn_0015812	0.000952009	2.5272e-05	160.171	474.813	0.269458	0.21734	1.66011	0.00459827	Pfkfb4	"6-phosphofructo-2-kinase/fructose-2,6-biphosphatase 4"	1	54283	NM_019333.1	9506968	NP_062206.1	ENSRNOG00000020656	"ENSRNOT00000066305,ENSRNOT00000028039"	"ENSRNOP00000061383,ENSRNOP00000028039"
PH_rn_0015827	1.2395e-05	2.50142e-06	487.477	1122.1	0.225282	0.203344	1.43242	0.00555341	LOC688126	hypothetical protein LOC688126	1	688126	XM_001081228.2	293340345	XP_001081228.1	NA	NA	NA
PH_rn_0015856	0.000158115	9.32451e-06	239.759	648.323	0.247854	0.210935	1.58064	0.00447033	Cyp1a2	"cytochrome P450, family 1, subfamily a, polypeptide 2"	1	24297	NM_012541.3	158186712	NP_036673.3	NA	NA	NA
PH_rn_0015861	3.66556e-06	1.42513e-06	779.964	1588.6	0.216487	0.200437	1.31094	0.00814952	Psmb9	"proteasome (prosome, macropain) subunit, beta type 9 (large multifunctional peptidase 2)"	1	24967	NM_012708.2	258614008	NP_036840.2	ENSRNOG00000000459	ENSRNOT00000000532	ENSRNOP00000000532
PH_rn_0015870	4.03461e-05	1.05549e-06	342.229	1951.2	0.234998	0.198803	2.73964	4.9353e-05	Nkx1-2	NK1 homeobox 2	1	293568	"NM_001170476.1,XM_219437.5,XM_001054614.2"	282165679;293356245;293344435	"NP_001163947.1,XP_219437.5,XP_001054614.2"	ENSRNOG00000017006	"ENSRNOT00000022904,ENSRNOT00000054902"	"ENSRNOP00000022904,ENSRNOP00000051786"
PH_rn_0015872	0.000314187	1.22089e-05	203.945	592.218	0.255294	0.212602	1.65954	0.00364277	Tspo	translocator protein	1	24230	NM_012515.1	6978574	NP_036647.1	ENSRNOG00000010549	ENSRNOT00000014089	ENSRNOP00000014089
PH_rn_0015874	0.0114725	5.27217e-05	90.5315	388.578	0.310741	0.22245	2.17154	0.00125055	LOC687615	similar to CG14490-PA	1	687615	XM_001079404.1	109497370	XP_001079404.1	NA	NA	NA
PH_rn_0015877	7.25553e-05	9.78263e-06	291.492	637.933	0.240227	0.211233	1.29246	0.0137479	Asgr1	asialoglycoprotein receptor 1	1	24210	NM_012503.2	56961630	NP_036635.1	ENSRNOG00000018693	"ENSRNOT00000056776,ENSRNOT00000025254"	"ENSRNOP00000053619,ENSRNOP00000025254"
PH_rn_0015894	0.338482	3.67559e-06	32.8301	933.003	0.446138	0.205475	4.94725	6.12301e-06	LOC100365989	hypothetical protein LOC100365989	1	100365989	XM_002725027.1	293341886	XP_002725073.1	NA	NA	NA
PH_rn_0015901	9.68305e-05	1.81084e-06	270.6	1341.32	0.242956	0.201605	2.51362	0.000113352	Cox8b	"cytochrome c oxidase, subunit VIIIb"	1	25250	NM_012786.3	315583344	NP_036918.2	ENSRNOG00000014656	ENSRNOT00000019679	ENSRNOP00000019679
PH_rn_0015936	4.71263e-06	1.60001e-06	698.386	1448.34	0.218209	0.200955	1.32311	0.00792692	Il3ra	"interleukin 3 receptor, alpha"	1	246144	"NM_139260.2,XM_001075152.2"	309747098;293341070	"NP_640353.2,XP_001075152.2"	ENSRNOG00000001325	ENSRNOT00000001792	ENSRNOP00000001792
PH_rn_0015953	1.0019e-06	6.5979e-07	1719.1	3124.21	0.208193	0.196458	1.17745	0.0126441	Mvk	mevalonate kinase	1	81727	NM_031063.1	13592006	NP_112325.1	NA	NA	NA
PH_rn_0015960	0.119517	0.000347411	48.7477	249.355	0.383703	0.237688	2.38203	0.00170401	Bhmt2	betaine-homocysteine methyltransferase 2	1	365972	NM_001014256.2	158081740	NP_001014278.2	ENSRNOG00000040120	ENSRNOT00000061708	ENSRNOP00000058419
PH_rn_0015970	7.60459e-07	5.04472e-07	2237.42	4669.17	0.206546	0.195155	1.37941	0.00466759	Mdk	midkine	1	81517	NM_030859.2	148747354	NP_110486.1	ENSRNOG00000017560	"ENSRNOT00000065119,ENSRNOT00000033978"	"ENSRNOP00000063502,ENSRNOP00000036207"
PH_rn_0015976	8.4996e-07	4.72677e-07	1995.67	5294.63	0.207204	0.194844	1.72445	0.000994144	Lmo1	LIM domain only 1	1	245979	NM_139112.2	145651806	NP_620812.2	ENSRNOG00000014629	ENSRNOT00000019690	ENSRNOP00000019690
PH_rn_0015978	0.00237091	2.66179e-05	129.331	467.54	0.281978	0.217676	1.94157	0.00185634	Socs3	suppressor of cytokine signaling 3	1	89829	NM_053565.1	16758335	NP_446017.1	NA	NA	NA
PH_rn_0015999	1.70607e-06	4.65123e-07	1181.88	5474.38	0.211535	0.194766	2.51669	6.00846e-05	LOC100363065	zinc finger protein 11	1	100363065	"XM_002727961.1,XM_002724835.1"	293352540;293341149	"XP_002728007.1,XP_002724881.1"	NA	NA	NA
PH_rn_0016003	1.10084e-06	4.95901e-07	2327.95	4821.9	0.209895	0.195074	1.36788	0.00500265	Qsox1	quiescin Q6 sulfhydryl oxidase 1	1	84491	"NM_001109898.1,NM_053431.3"	158138546;158138543	"NP_001103368.1,NP_445883.1"	ENSRNOG00000003649	"ENSRNOT00000068044,ENSRNOT00000005052"	"ENSRNOP00000061072,ENSRNOP00000005052"
PH_rn_0016022	1.86743e-06	7.38165e-07	1105.28	2738.75	0.212049	0.197011	1.61321	0.00183045	Gpx3	glutathione peroxidase 3	1	64317	NM_022525.3	145275181	NP_071970.2	NA	NA	NA
PH_rn_0016025	8.05889e-06	2.30629e-06	567.066	1170.93	0.222062	0.202903	1.28888	0.010015	S100a8	S100 calcium binding protein A8	1	116547	NM_053822.2	281485599	NP_446274.2	ENSRNOG00000011557	ENSRNOT00000015473	ENSRNOP00000015473
PH_rn_0016049	0.00230728	8.83606e-07	130.326	2279.52	0.281676	0.197905	4.29934	4.11789e-06	LOC687553	similar to Forkhead box protein L1 (Forkhead-related protein FKHL11) (Transcription factor FKH-6)	1	687553	XM_001079078.2	293343410	XP_001079078.2	NA	NA	NA
PH_rn_0016067	0.00253837	5.49697e-07	127.341	4042.67	0.28302	0.195572	5.15411	1.75689e-06	LOC100364470	hypothetical protein LOC100364470	1	100364470	XM_002725485.1	293343599	XP_002725531.1	NA	NA	NA
PH_rn_0016116	3.13574e-05	3.69551e-06	366.106	930.925	0.23276	0.205507	1.55693	0.00372112	LOC687842	similar to Cytochrome P450 2C24 (CYPIIC24) (P450-PROS2)	1	687842	XM_001080324.2	293344724	XP_001080324.1	NA	NA	NA
PH_rn_0016128	0.0188215	0.000827518	80.583	206.757	0.322271	0.245907	1.38139	0.0298022	C7	complement component 7	1	117517	XM_001054007.2	293345195	XP_001054007.2	NA	NA	NA
PH_rn_0016130	8.18315e-06	1.31723e-06	563.086	1648.86	0.222159	0.199939	1.79707	0.00104379	Lama5	"laminin, alpha 5"	1	140433	"NM_001191609.1,XM_001060527.2"	300798040;293346548	"NP_001178538.1,XP_001060527.1"	ENSRNOG00000006479	"ENSRNOT00000051597,ENSRNOT00000008981"	"ENSRNOP00000044931,ENSRNOP00000008981"
PH_rn_0016153	0.0714884	4.28733e-05	56.7066	410.396	0.361209	0.220981	2.91344	0.000216932	LOC100366161	rCG45355-like	1	100366161	XM_002725270.1	293342771	XP_002725316.1	NA	NA	NA
PH_rn_0016156	0.000178829	1.39809e-05	232.795	570.399	0.249139	0.213557	1.42063	0.00917101	LOC685513	similar to Guanine nucleotide-binding protein G(I)/G(S)/G(O) gamma-12 subunit precursor	1	685513	"XM_001064100.1,XM_002725400.1"	109507913;293343280	"XP_001064100.1,XP_002725446.1"	ENSRNOG00000023899	ENSRNOT00000036953	ENSRNOP00000037390
PH_rn_0016189	8.76927e-06	1.96361e-06	549.158	1283.14	0.222668	0.202055	1.46588	0.00452642	Otud4	OTU domain containing 4	1	307774	"NM_001191700.1,XM_001074219.2"	300794662;293343311	"NP_001178629.1,XP_001074219.2"	ENSRNOG00000018477	ENSRNOT00000024924	ENSRNOP00000024924
PH_rn_0016193	0.761984	0.00138046	18.9022	185.977	0.570303	0.251363	3.29317	0.000787944	LOC681776	similar to High mobility group protein 1 (HMG-1) (High mobility group protein B1) (Amphoterin) (Heparin-binding protein p30)	1	681776	XM_002725357.1	293343086	XP_002725403.1	NA	NA	NA
PH_rn_0016199	0.259623	0.000232522	36.8095	272.212	0.42458	0.234103	2.91757	0.00050785	Il17c	interleukin 17C	1	691516	"NM_001191115.1,XM_002725399.1"	300798158;293343418	"NP_001178044.1,XP_002725445.1"	ENSRNOG00000013007	ENSRNOT00000017358	ENSRNOP00000017358
PH_rn_0016231	0.410246	1.36955e-06	29.8456	1604.18	0.462085	0.200139	5.88475	2.30822e-06	RGD1562010	similar to Fls485 protein	1	500286	"XM_002729443.1,XM_001078533.2"	293358853;293346975	"XP_002729489.1,XP_001078533.2"	NA	NA	NA
PH_rn_0016251	0.0379507	0.000781298	69.6396	209.874	0.347864	0.2455	1.61101	0.0159516	Epm2a	"epilepsy, progressive myoclonus type 2A"	1	114005	XM_002725446.1	293343468	XP_002725492.1	ENSRNOG00000040242	ENSRNOT00000061930	ENSRNOP00000058646
PH_rn_0016315	0.000218918	7.726e-06	221.852	692.999	0.251289	0.209797	1.78904	0.00197326	Rassf8	Ras association (RalGDS/AF-6) domain family (N-terminal) member 8	1	312846	"NM_001191753.1,XM_001074931.2"	300795737;293347178	"NP_001178682.1,XP_001074931.1"	ENSRNOG00000015986	ENSRNOT00000021623	ENSRNOP00000021623
PH_rn_0016329	0.000964029	6.41245e-06	158.181	743.909	0.269093	0.20871	2.37702	0.000291301	Klrg2	"killer cell lectin-like receptor subfamily G, member 2"	1	689885	"XM_001072378.2,XM_002726345.1"	293358517;293346732	"XP_001072378.2,XP_002726391.1"	ENSRNOG00000006814	ENSRNOT00000009194	ENSRNOP00000009194
PH_rn_0016348	0.361109	0.00125448	31.8353	190.133	0.451562	0.250477	2.5734	0.00213707	LOC100365733	rCG48429-like	1	100365733	XM_002725778.1	293344567	XP_002725824.1	NA	NA	NA
PH_rn_0016386	3.41406e-06	4.80509e-07	805.83	5124.24	0.216005	0.194923	2.95065	2.05218e-05	Fam187b	"family with sequence similarity 187, member B"	1	689048	"XM_001069328.1,XM_002728732.1,XM_002725566.1,XM_002725565.1"	109458549;293355846;293343969;293343967	"XP_001069328.1,XP_002728778.1,XP_002725612.1,XP_002725611.1"	NA	NA	NA
PH_rn_0016416	0.000295388	6.15617e-07	206.929	3419.28	0.254606	0.196119	4.22107	3.58287e-06	LOC100364118	hypothetical protein LOC100364118	1	100364118	XM_002726265.1	293346377	XP_002726311.1	NA	NA	NA
PH_rn_0016449	3.35001e-05	6.3341e-06	359.142	745.987	0.233315	0.208615	1.25035	0.0147423	Vav3	vav 3 guanine nucleotide exchange factor	1	295378	"NM_001191714.1,XM_001072341.2"	300794955;293345643	"NP_001178643.1,XP_001072341.2"	NA	NA	NA
PH_rn_0016498	5.47832e-06	1.93564e-06	656.602	1290.41	0.219267	0.201961	1.23715	0.0120483	Tcf7l2	"transcription factor 7-like 2 (T-cell specific, HMG-box)"	1	679869	"NM_001191052.1,XM_001072554.2,XM_002725793.1,XM_001072472.2,XM_002725792.1,XM_001072429.2"	300796407;293344787;293344785;293344784;293344782;293344780	"NP_001177981.1,XP_001072554.1,XP_002725839.1,XP_001072472.1,XP_002725838.1,XP_001072429.2"	NA	NA	NA
PH_rn_0016506	0.495561	2.76396e-05	26.861	462.345	0.55265	0.21792	4.15706	3.61154e-05	LOC686683	similar to olfactory receptor 73	1	686683	XM_001075255.2	293346119	XP_001075255.2	NA	NA	NA
PH_rn_0016539	0.000863707	3.6921e-05	162.161	427.02	0.267651	0.219922	1.48647	0.00935546	LOC680693	similar to Sperm flagellar protein 1	1	680693	"XM_001058424.1,XM_002725709.1"	109459570;293344455	"XP_001058424.1,XP_002725755.1"	ENSRNOG00000036648	"ENSRNOT00000068604,ENSRNOT00000054883"	"ENSRNOP00000061292,ENSRNOP00000051767"
PH_rn_0016553	0.567066	4.5878e-06	23.8764	847.806	0.696732	0.206734	5.2629	6.22851e-06	Umodl1	uromodulin-like 1	1	365544	"XM_345087.4,XM_001079051.2"	293356715;293344874	"XP_345088.4,XP_001079051.2"	ENSRNOG00000001157	ENSRNOT00000050744	ENSRNOP00000045256
PH_rn_0016558	0.243795	4.70203e-07	37.8044	5351.78	0.421749	0.194818	6.64386	9.19598e-07	Wee2	WEE1 homolog 2 (S. pombe)	1	502750	"XM_002729306.1,XM_578249.3,XM_002726349.1,XM_001070431.2"	293358529;293358527;293346746;293346745	"XP_002729352.1,XP_578249.3,XP_002726395.1,XP_001070431.1"	ENSRNOG00000026446	ENSRNOT00000036398	ENSRNOP00000038017
PH_rn_0016561	0.521927	0.0225885	25.8662	102.859	0.579826	0.290679	1.97256	0.0265088	LOC682206	similar to Zinc finger protein 208	1	682206	XM_001060419.2	293343628	XP_001060419.1	NA	NA	NA
PH_rn_0016571	4.29183e-06	4.29581e-07	727.237	6575.69	0.217566	0.194388	3.4411	7.68614e-06	LOC683399	region containing similar to NGF-binding Ig light chain; similar to IG KAPPA CHAIN V-V REGION K2 PRECURSOR	1	683399	"XM_002726418.1,XM_002726417.1"	293346860;293346858	"XP_002726464.1,XP_002726463.1"	NA	NA	NA
PH_rn_0016588	0.000819012	2.91269e-05	164.151	456.112	0.266971	0.218301	1.56605	0.0066218	Ropn1l	ropporin 1-like	1	685646	"NM_001191086.1,XM_002725923.1"	300797557;293345238	"NP_001178015.1,XP_002725969.1"	ENSRNOG00000042781	"ENSRNOT00000065312,ENSRNOT00000014680"	"ENSRNOP00000060032,ENSRNOP00000014680"
PH_rn_0016612	0.0286024	0.000674362	72.6242	217.147	0.332966	0.244199	1.60406	0.0150895	Hist1h2ac	"histone cluster 1, H2ac"	1	306962	XM_001062714.2	293342831	XP_001062714.1	NA	NA	NA
PH_rn_0016642	0.000426507	7.79325e-06	190.017	691.96	0.258814	0.209871	2.003	0.000961151	Noto	notochord homeobox	1	502857	"NM_001192014.1,XM_001073866.1"	300795843;109473812	"NP_001178943.1,XP_001073866.1"	ENSRNOG00000037863	ENSRNOT00000057516	ENSRNOP00000054325
PH_rn_0016650	0.693242	5.28258e-07	20.8919	4307.6	0.543221	0.195377	6.64386	9.38435e-07	RGD1565709	similar to ovostatin-2	1	362442	"XM_342764.5,XM_001066684.2"	295852424;293347094	"XP_342765.4,XP_001066684.2"	ENSRNOG00000007247	ENSRNOT00000009557	ENSRNOP00000009557
PH_rn_0016653	0.437426	0.0048082	28.8507	143.379	0.471065	0.266323	2.30298	0.00641904	LOC100365831	very low-density lipoprotein receptor-like	1	100365831	XM_002725299.1	293342893	XP_002725345.1	NA	NA	NA
PH_rn_0016664	0.0020118	0.000126449	134.305	313.771	0.279551	0.229147	1.30155	0.0240844	LOC100365773	pink-eyed dilution-like	1	100365773	XM_002725626.1	293344095	XP_002725672.1	ENSRNOG00000014465	ENSRNOT00000019498	ENSRNOP00000019498
PH_rn_0016676	0.4377	0.0146545	28.8507	113.249	0.473202	0.283113	1.95721	0.0196112	Magel2	MAGE-like 2	1	679875	"XM_001054803.2,XM_002725637.1"	293355965;293344104	"XP_001054803.1,XP_002725683.1"	ENSRNOG00000010158	ENSRNOT00000013483	ENSRNOP00000013483
PH_rn_0016686	0.00872732	2.13814e-06	96.5006	1219.76	0.30509	0.202493	3.81896	1.1155e-05	Asb14	ankyrin repeat and SOCS box-containing 14	1	680076	"NM_001170749.1,XM_001055574.2,XM_002728369.1,XM_002725147.1,XM_002725146.1"	282721051;293354061;293354059;293342284;293342282	"NP_001164220.1,XP_001055574.2,XP_002728415.1,XP_002725193.1,XP_002725192.1"	ENSRNOG00000013346	"ENSRNOT00000017995,ENSRNOT00000017887"	"ENSRNOP00000017995,ENSRNOP00000017887"
PH_rn_0016705	0.297188	0.00646694	34.8198	135.067	0.436142	0.270676	1.94517	0.0145408	LOC100364485	mCG1051031-like	1	100364485	XM_002725812.1	293344832	XP_002725858.1	NA	NA	NA
PH_rn_0016712	0.49521	1.42206e-06	26.861	1563.66	0.511302	0.200335	5.99958	2.29183e-06	Scrt2	"scratch homolog 2, zinc finger protein (Drosophila)"	1	366229	"NM_001191905.1,XM_001061419.2"	300793663;293346387	"NP_001178834.1,XP_001061419.1"	ENSRNOG00000005148	ENSRNOT00000006833	ENSRNOP00000006833
PH_rn_0016734	0.0336578	0.00145899	69.6396	183.899	0.337404	0.25199	1.41072	0.0318421	Aggf1	angiogenic factor with G patch and FHA domains 1	1	310005	"XM_226709.5,XM_001060407.2"	293356990;293345118	"XP_226709.5,XP_001060407.1"	ENSRNOG00000029304	ENSRNOT00000051653	ENSRNOP00000047981
PH_rn_0016745	8.31062e-07	5.83181e-07	2040.44	3689.41	0.207071	0.195855	1.17258	0.0126252	Evx1	even-skipped homeobox 1	1	500130	"NM_001191972.1,XM_001059676.2"	300795001;293346802	"NP_001178901.1,XP_001059676.1"	NA	NA	NA
PH_rn_0016763	0.557453	0.0260067	24.8713	99.7419	0.502684	0.293582	1.98367	0.0236507	LOC100362995	hypothetical protein LOC100362995	1	100362995	"XM_002729153.1,XM_002726092.1"	293357723;293345807	"XP_002729199.1,XP_002726138.1"	NA	NA	NA
PH_rn_0016783	2.41597e-05	5.91158e-06	394.956	765.727	0.230577	0.208204	1.15632	0.0213611	LOC100364252	hypothetical protein LOC100364252	1	100364252	XM_002725471.1	293343566	XP_002725517.1	NA	NA	NA
PH_rn_0016809	3.53724e-05	9.03701e-06	354.167	655.595	0.233808	0.210748	1.06865	0.0330236	Iqgap3	IQ motif containing GTPase activating protein 3	1	310621	"NM_001191709.1,XM_001068995.2"	300794842;293345452	"NP_001178638.1,XP_001068995.1"	NA	NA	NA
PH_rn_0016813	3.72046e-06	9.67202e-07	774.99	2100.81	0.216591	0.19836	1.72273	0.00126324	Ppapdc1a	phosphatidic acid phosphatase type 2 domain containing 1A	1	309014	"NM_001191631.1,XM_001080468.2"	300798496;293344420	"NP_001178560.1,XP_001080468.1"	ENSRNOG00000020424	ENSRNOT00000027681	ENSRNOP00000027681
PH_rn_0016844	0.000490728	3.20337e-06	184.048	993.263	0.260491	0.204702	2.59677	0.000119408	LOC100360404	hypothetical protein LOC100360404	1	100360404	"XM_002727719.1,XM_002724503.1"	293351561;293340145	"XP_002727765.1,XP_002724549.1"	NA	NA	NA
PH_rn_0016859	0.104028	2.46222e-06	50.7375	1131.45	0.375984	0.203259	4.61587	5.8889e-06	Med14	mediator complex subunit 14	1	317343	"NM_001191727.1,XM_001056908.2"	300795222;293350715	"NP_001178656.1,XP_001056908.1"	ENSRNOG00000003792	ENSRNOT00000066480	ENSRNOP00000063505
PH_rn_0016866	8.1467e-06	9.85937e-07	564.081	2066.53	0.222127	0.198458	2.12051	0.000287828	Dppa2	developmental pluripotency associated 2	1	685364	XM_001063497.2	293352171	XP_001063497.2	ENSRNOG00000039144|ENSRNOG00000039111	ENSRNOT00000059884|ENSRNOT00000059826	ENSRNOP00000056629|NA
PH_rn_0016878	0.0807387	0.000315367	54.7169	254.55	0.365575	0.236792	2.24945	0.00217564	Narg2	NMDA receptor regulated 2	1	691379	"NM_001191108.1,XM_002727086.1"	300798013;293349317	"NP_001178037.1,XP_002727132.1"	NA	NA	NA
PH_rn_0016885	6.13564e-06	1.1656e-06	627.752	1803.67	0.220073	0.199308	1.78332	0.00105596	RGD1564177	RGD1564177	1	501592	"XM_580215.3,XM_001054841.1"	293363051;109512107	"XP_580215.2,XP_001054841.1"	NA	NA	NA
PH_rn_0016914	0.0531374	7.12421e-07	61.6808	2849.92	0.351281	0.196835	5.67257	1.6575e-06	LOC100366146	hypothetical protein LOC100366146	1	100366146	XM_002726905.1	293348666	XP_002726951.1	NA	NA	NA
PH_rn_0016922	8.09146e-05	1.42869e-05	285.523	563.126	0.24144	0.213596	1.12581	0.0287442	Mrps7	mitochondrial ribosomal protein S7	1	113958	"XM_213513.5,XM_001081692.2"	293351977;293340580	"XP_213513.2,XP_001081692.1"	NA	NA	NA
PH_rn_0016933	0.687977	0.0718421	19.897	77.9234	0.692363	0.315903	1.94082	0.0480318	LOC363827	similar to productively rearranged V-lambda-2	1	363827	"XM_002727918.1,XM_002724754.1"	293352303;293340937	"XP_002727964.1,XP_002724800.1"	NA	NA	NA
PH_rn_0016986	0.684874	4.19698e-05	15.9176	412.474	1.4074	0.220816	4.74404	4.28866e-05	LOC690347	hypothetical protein LOC690347	1	690347	"XM_001074177.2,XM_002727241.1"	293361743;293349873	"XP_001074177.1,XP_002727287.1"	NA	NA	NA
PH_rn_0017000	1.48024e-05	2.66971e-06	459.622	1085.73	0.226648	0.203701	1.46617	0.00490928	Fam19a2	"family with sequence similarity 19 (chemokine (C-C motif)-like), member A2"	1	680647	"XM_001058142.1,XM_002726956.1"	109480641;293348630	"XP_001058142.1,XP_002727002.1"	NA	NA	NA
PH_rn_0017001	0.0268649	8.49977e-05	73.619	344.941	0.330857	0.226025	2.2884	0.00113278	RGD1562717	"similar to ABI gene family, member 3 (NESH) binding protein"	1	363767	"XM_344015.4,XM_002727882.1,XM_002727881.1,XM_002727880.1,XM_001057627.2,XM_002724712.1,XM_002724711.1,XM_002724710.1"	293352158;293352156;293352154;293352152;293340783;293340781;293340779;293340777	"XP_344016.4,XP_002727928.1,XP_002727927.1,XP_002727926.1,XP_001057627.2,XP_002724758.1,XP_002724757.1,XP_002724756.1"	ENSRNOG00000001627	"ENSRNOT00000002223,ENSRNOT00000002220,ENSRNOT00000047817,ENSRNOT00000049859,ENSRNOT00000063864"	"ENSRNOP00000002223,ENSRNOP00000002220,ENSRNOP00000049145,ENSRNOP00000049004,ENSRNOP00000063637"
PH_rn_0017005	0.330203	0.006748	36.8095	134.028	0.625958	0.271434	1.85465	0.028552	LOC100364602	a disintegrin and metallopeptidase domain 21-like	1	100364602	XM_002726762.1	293348173	XP_002726808.1	NA	NA	NA
PH_rn_0017061	5.09743e-05	5.38438e-06	320.342	795.857	0.237022	0.20768	1.5078	0.00503489	Raver2	"ribonucleoprotein, PTB-binding 2"	1	362551	"NM_001191867.1,XM_001061591.2"	300798082;293347500	"NP_001178796.1,XP_001061591.2"	ENSRNOG00000023812	ENSRNOT00000033933	ENSRNOP00000031675
PH_rn_0017068	7.75204e-05	4.58566e-07	286.517	5657.24	0.240845	0.194702	4.50612	2.36522e-06	Ankrd52	ankyrin repeat domain 52	1	362811	"NM_001191875.1,XM_001070685.2"	300798248;293348439	"NP_001178804.1,XP_001070685.2"	NA	NA	NA
PH_rn_0017099	0.00340407	1.53607e-06	119.382	1485.74	0.287831	0.200738	3.80606	9.39494e-06	LOC100362470	MKL/myocardin-like 2	1	100362470	XM_002727695.1	293351282	XP_002727741.1	ENSRNOG00000042626	ENSRNOT00000067604	ENSRNOP00000059539
PH_rn_0017167	0.000164378	7.44795e-07	237.77	2712.77	0.248289	0.197056	3.70069	7.14316e-06	Fam183b	"family with sequence similarity 183, member B"	1	287346	"XM_002727713.1,XM_213312.3"	293351512;293351510	"XP_002727759.1,XP_213312.3"	ENSRNOG00000002873	"ENSRNOT00000058484,ENSRNOT00000003841"	"ENSRNOP00000055282,ENSRNOP00000003841"
PH_rn_0017176	8.44494e-05	1.82411e-05	280.548	532.996	0.241679	0.215538	1.06371	0.0382764	Slc9a9	"solute carrier family 9 (sodium/hydrogen exchanger), isoform 9"	1	363115	XM_001064905.2	293349369	XP_001064905.1	NA	NA	NA
PH_rn_0017230	0.00480573	1.90861e-06	110.429	1300.8	0.293696	0.201886	3.72264	1.17588e-05	Tnfsf8	"tumor necrosis factor (ligand) superfamily, member 8"	1	683163	XM_001064723.2	293347407	XP_001064723.1	NA	NA	NA
PH_rn_0017274	0.0160928	0.000485989	83.5676	231.692	0.31832	0.24075	1.5052	0.0180334	LOC100363782	"RAB1B, member RAS oncogene family-like"	1	100363782	XM_002727597.1	293350885	XP_002727643.1	NA	NA	NA
PH_rn_0017278	0.494948	0.000206802	26.861	279.485	0.48412	0.233104	3.41103	0.000235892	Sp8	Sp8 transcription factor	1	299499	"NM_001191774.1,XM_001053894.2"	300796168;293348437	"NP_001178703.1,XP_001053894.1"	NA	NA	NA
PH_rn_0017297	0.000247035	2.11836e-05	215.883	509.099	0.252645	0.216515	1.34486	0.0136209	LOC683753	hypothetical protein LOC683753	1	683753	"XM_002728150.1,XM_001067334.2"	293353348;293351209	"XP_002728196.1,XP_001067334.1"	NA	NA	NA
PH_rn_0017300	0.00024608	3.07317e-05	215.883	448.839	0.252569	0.218643	1.15443	0.0299163	LOC100364366	predicted protein-like	1	100364366	XM_002726959.1	293348875	XP_002727005.1	NA	NA	NA
PH_rn_0017308	1.72831e-06	7.47525e-07	1158.01	2700.3	0.211556	0.197072	1.5286	0.00264711	LOC100364265	ribosomal protein L19-like	1	100364265	XM_002726488.1	293347238	XP_002726534.1	NA	NA	NA
PH_rn_0017329	0.0268766	8.95995e-06	73.619	737.675	0.330889	0.212198	3.44446	4.48564e-05	LOC100364705	mCG114411-like	1	100364705	XM_002727306.1	293350133	XP_002727352.1	NA	NA	NA
PH_rn_0017335	9.68387e-05	9.61673e-07	270.6	2111.2	0.242957	0.198331	3.1698	1.89026e-05	Pigzl1	"phosphatidylinositol glycan, class Z-like 1"	1	303872	"XM_002727900.1,XM_002727899.1,XM_002724731.1,XM_002724730.1"	293352258;293352256;293340893;293340891	"XP_002727946.1,XP_002727945.1,XP_002724777.1,XP_002724776.1"	ENSRNOG00000038611	ENSRNOT00000043300	ENSRNOP00000051184
PH_rn_0017366	0.000168441	2.79947e-06	236.775	1062.88	0.248597	0.203981	2.34909	0.000218431	LOC687116	hypothetical protein LOC687116	1	687116	XM_001077149.2	293348832	XP_001077149.1	NA	NA	NA
PH_rn_0017398	0.0300774	1.61396e-05	71.6293	542.347	0.334132	0.214385	3.00357	0.000111825	LOC684238	similar to Probable phospholipid-transporting ATPase ID (ATPase class I type 8B member 2)	1	684238	XM_001069520.2	293347331	XP_001069520.2	NA	NA	NA
PH_rn_0017424	0.0336087	0.000358985	69.6396	248.316	0.337282	0.238127	1.86993	0.00591059	LOC688019	"similar to THAP domain containing, apoptosis associated protein 2"	1	688019	XM_001080899.2	293348595	XP_001080899.1	NA	NA	NA
PH_rn_0017449	0.0231273	7.00289e-06	76.6036	723.129	0.327392	0.209292	3.35715	4.01967e-05	LOC100363606	mCG147639-like	1	100363606	XM_002726772.1	293348300	XP_002726818.1	ENSRNOG00000034190	"ENSRNOT00000045874,ENSRNOT00000040702"	"ENSRNOP00000044037,ENSRNOP00000039536"
PH_rn_0017451	0.12648	0.00747657	47.7529	181.821	0.385135	0.307834	1.92919	0.0278491	LOC100363671	hypothetical protein LOC100363671	1	100363671	XM_002726773.1	293348302	XP_002726819.1	ENSRNOG00000043205|ENSRNOG00000030332	ENSRNOT00000066209|ENSRNOT00000006975	ENSRNOP00000062949|ENSRNOP00000006975
PH_rn_0017460	0.0815716	0.00170814	54.7169	177.665	0.367045	0.253614	1.70167	0.0156035	LOC689826	hypothetical protein LOC689826	1	689826	"XM_001072162.1,XM_002726640.1,XM_002726639.1"	109475652;293347712;293347710	"XP_001072162.1,XP_002726686.1,XP_002726685.1"	NA	NA	NA
PH_rn_0017508	0.00118066	0.000140478	151.217	305.46	0.271859	0.229914	1.09315	0.0494724	Nhs	Nance-Horan syndrome (human)	1	317494	"NM_001191733.1,XM_001072360.1"	300795342;109511757	"NP_001178662.1,XP_001072360.1"	NA	NA	NA
PH_rn_0017526	0.00188241	0.000138518	136.295	306.499	0.278548	0.229805	1.24611	0.0295531	LOC100366121	rCG29408-like	1	100366121	XM_002726871.1	293348469	XP_002726917.1	NA	NA	NA
PH_rn_0017572	0.0317258	7.31426e-06	70.6345	706.505	0.335531	0.209461	3.43571	3.64162e-05	Padi6	"peptidyl arginine deiminase, type VI"	1	298595	"NM_001191766.1,XM_001072099.1"	300796008;109477592	"NP_001178695.1,XP_001072099.1"	ENSRNOG00000037079	ENSRNOT00000055867	ENSRNOP00000052719
PH_rn_0017586	0.0397734	0.00014729	66.6551	302.343	0.342189	0.230325	2.23496	0.00163044	Calcoco2	calcium binding and coiled-coil domain 2	1	303479	"XM_220903.4,XM_001081333.1"	109488868;109491730	"XP_220903.4,XP_001081333.1"	NA	NA	NA
PH_rn_0017610	0.000458431	4.36814e-05	187.032	408.319	0.2597	0.221111	1.21739	0.0255226	LOC684015	similar to ankyrin repeat and MYND domain containing 1	1	684015	XM_001068522.2	293349945	XP_001068522.2	NA	NA	NA
PH_rn_0017611	9.83293e-06	2.48737e-06	527.272	1125.21	0.223519	0.203312	1.3256	0.00870991	LOC100364076	hypothetical protein LOC100364076	1	100364076	XM_002727187.1	293349705	XP_002727233.1	NA	NA	NA
PH_rn_0017640	0.395469	0.000220841	51.7323	275.329	1.83468	0.233655	2.44983	0.0478948	LOC100361508	hypothetical protein LOC100361508	1	100361508	XM_002728566.1	293355039	XP_002728612.1	NA	NA	NA
PH_rn_0017648	0.226911	2.64891e-06	38.7992	1089.89	0.414984	0.203657	4.94219	5.04059e-06	LOC100361758	phosphoinositide-3-kinase adaptor protein 1	1	100361758	XM_002728885.1	293356543	XP_002728931.1	ENSRNOG00000013309	"ENSRNOT00000065632,ENSRNOT00000017938"	"ENSRNOP00000060785,ENSRNOP00000017938"
PH_rn_0017652	0.447661	0.0102766	28.8507	122.599	0.565994	0.277765	2.07419	0.0165115	RGD1565779	similar to hypothetical protein E230025N22	1	502155	"XM_002728539.1,XM_002725331.1"	293354891;293343034	"XP_002728585.1,XP_002725377.1"	ENSRNOG00000039522	ENSRNOT00000060583	ENSRNOP00000057320
PH_rn_0017657	0.776239	8.70804e-07	17.9073	2311.73	0.638305	0.197833	6.64386	1.36762e-06	LOC100361931	rCG38870-like	1	100361931	XM_002728393.1	293354160	XP_002728439.1	NA	NA	NA
PH_rn_0017686	0.244106	5.53307e-07	37.8044	3994.87	0.422364	0.195601	6.64386	1.07489e-06	LOC498468	similar to Spetex-2C protein	1	498468	XM_573725.2	293353516	XP_573725.3	NA	NA	NA
PH_rn_0017702	0.00034869	1.13386e-05	198.97	606.763	0.256458	0.21214	1.73255	0.00274241	RGD1564803	RGD1564803	1	498181	"XM_579791.2,XM_001079266.2"	109495883;293341182	"XP_579791.2,XP_001079266.2"	NA	NA	NA
PH_rn_0017713	0.0100118	0.000420213	93.5161	238.965	0.307949	0.239369	1.39443	0.0240716	RGD1564870	similar to D1Ertd622e protein	1	498349	XM_573582.3	293353086	XP_573582.2	NA	NA	NA
PH_rn_0017736	0.0595382	0.000230214	59.6911	273.251	0.354676	0.234083	2.23542	0.00196816	Scd4	stearoyl-coenzyme A desaturase 4	1	499358	"XM_574671.3,XM_001057317.2"	293356561;293344753	"XP_574671.3,XP_001057317.2"	ENSRNOG00000032554	ENSRNOT00000017834	ENSRNOP00000017834
PH_rn_0017743	0.0450219	0.00235993	64.6654	166.237	0.3466	0.257386	1.36806	0.0404347	LOC100359550	protein S100-A11-like	1	100359550	"XM_002724839.2,XM_002727971.1"	295851613;293352569	"XP_002724885.1,XP_002728017.1"	NA	NA	NA
PH_rn_0017749	2.73336e-06	6.15587e-07	897.357	3421.36	0.214519	0.19612	2.22116	0.000168988	LOC100361080	hypothetical protein LOC100361080	1	100361080	XM_002728925.1	293356686	XP_002728971.1	NA	NA	NA
PH_rn_0017841	0.000476232	2.58225e-05	186.037	471.696	0.260304	0.217476	1.43723	0.0101507	Synpo2l	synaptopodin 2-like	1	305675	"XM_223791.5,XM_001064648.2"	293353357;293341912	"XP_223791.5,XP_001064648.2"	ENSRNOG00000008949	ENSRNOT00000011956	ENSRNOP00000011956
PH_rn_0017846	0.000195971	5.71111e-06	227.821	776.117	0.250114	0.208003	1.92886	0.00109111	RGD1559143	sim to ZFP371; Znf gonad protein 1	1	292566	"XM_218239.5,XM_002725513.1"	293355598;293343709	"XP_218239.5,XP_002725559.1"	NA	NA	NA
PH_rn_0017895	0.0176671	0.00027805	81.5779	261.823	0.320259	0.235695	1.7275	0.00797704	LOC689561	hypothetical protein LOC689561	1	689561	XM_001071195.1	109509206	XP_001071195.1	ENSRNOG00000016997	ENSRNOT00000023028	ENSRNOP00000023028
PH_rn_0017966	0.000646904	8.08348e-05	173.104	349.097	0.263954	0.225632	1.09708	0.0441717	Obox6	oocyte specific homeobox 6	1	292629	"XM_218300.4,XM_001073855.1"	109458233;109461283	"XP_218300.4,XP_001073855.1"	ENSRNOG00000022151	ENSRNOT00000039628	ENSRNOP00000036530
PH_rn_0017985	0.0864084	6.18601e-05	53.722	372.993	0.36881	0.223616	2.8494	0.000293414	LOC690137	similar to transmembrane protein induced by tumor necrosis factor alpha	1	690137	XM_001073419.1	109495898	XP_001073419.1	NA	NA	NA
PH_rn_0017989	0.000887109	4.36455e-05	161.166	408.319	0.267994	0.221099	1.42935	0.0119571	RGD1310945	similar to hypothetical protein FLJ23305	1	292266	"XM_214760.5,XM_001065531.2"	293355441;293343563	"XP_214760.4,XP_001065531.1"	ENSRNOG00000024280	ENSRNOT00000035962	ENSRNOP00000036286
PH_rn_0018010	0.722355	0.000628272	19.897	219.224	0.57218	0.243187	3.47015	0.000417959	RGD1565975	RGD1565975	1	291903	"XM_238038.4,XM_001065138.2"	293355122;293343236	"XP_238038.3,XP_001065138.2"	NA	NA	NA
PH_rn_0018111	0.000195901	2.12885e-06	227.821	1222.88	0.250107	0.202471	2.61091	9.49891e-05	LOC100361347	cytochrome P450 2C7-like	1	100361347	XM_002728882.1	293356523	XP_002728928.1	ENSRNOG00000013241	ENSRNOT00000030039	ENSRNOP00000036896
PH_rn_0018196	4.15156e-05	6.56218e-06	338.25	735.597	0.235171	0.208816	1.31324	0.0115124	LOC100359542	hypothetical protein LOC100359542	1	100359542	XM_002728888.1	293356551	XP_002728934.1	NA	NA	NA
PH_rn_0018202	0.175883	1.82368e-06	42.7786	1336.13	0.402755	0.201644	5.10391	3.70581e-06	Mkx	mohawk homeobox	1	291228	"XM_214497.5,XM_001063892.2"	293354651;293342840	"XP_214497.5,XP_001063892.2"	ENSRNOG00000018938	ENSRNOT00000025623	ENSRNOP00000025623
PH_rn_0018218	1.66621e-06	1.03423e-06	1184.87	1986.53	0.211325	0.198704	1.06001	0.0235216	LOC100359879	RIKEN cDNA A830041P22-like	1	100359879	"XM_002728716.1,XM_002725551.1"	293355758;293343871	"XP_002728762.1,XP_002725597.1"	NA	NA	NA
PH_rn_0018223	0.929061	1.77168e-05	10.9434	526.762	0.965369	0.214977	5.6525	1.23005e-05	Ccdc121	coiled-coil domain containing 121	1	289329	"XM_223007.5,XM_001062881.2"	293352905;293341512	"XP_223007.4,XP_001062881.1"	ENSRNOG00000022717	ENSRNOT00000036629	ENSRNOP00000036570
PH_rn_0018316	0.00125055	6.51269e-06	149.228	3475.38	0.272631	0.218243	4.71015	2.26286e-05	RGD1563748	similar to ankyrin-like protein	1	290675	XM_214327.4	109503235	XP_214327.4	NA	NA	NA
PH_rn_0018348	0.00237718	6.18484e-07	129.331	3397.46	0.282063	0.196141	4.88073	2.18665e-06	N4bp1	Nedd4 binding protein 1	1	291921	"XM_214648.5,XM_001068071.2"	293355135;293343249	"XP_214648.5,XP_001068071.2"	ENSRNOG00000015121	"ENSRNOT00000031749,ENSRNOT00000020305,ENSRNOT00000049285"	"ENSRNOP00000030230,ENSRNOP00000020305,ENSRNOP00000042818"
PH_rn_0018364	1.91136e-05	1.22941e-06	424.802	1733.02	0.228702	0.199582	2.26221	0.000198323	LOC690879	TCR alpha chain-like	1	690879	XM_002728340.1	293353664	XP_002728386.1	ENSRNOG00000039399	ENSRNOT00000060380	ENSRNOP00000057123
PH_rn_0018368	0.000717977	2.76849e-06	169.125	1085.73	0.265286	0.204044	2.85084	6.22801e-05	Upk3b	uroplakin 3B	1	360790	XM_341056.4	293352514	XP_341057.3	ENSRNOG00000023686	ENSRNOT00000037639	ENSRNOP00000034111
PH_rn_0018384	0.0138097	0.000735175	86.5521	211.952	0.314626	0.24471	1.31871	0.0345968	LOC678708	"similar to histone 1, H2ai"	1	678708	"XM_002728054.1,XM_002724915.1"	293352923;293341530	"XP_002728100.1,XP_002724961.1"	NA	NA	NA
PH_rn_0018420	0.465266	0.0181474	27.8559	108.054	0.474341	0.286794	1.93845	0.0218792	RGD1562755	similar to 60S ribosomal protein L23a	1	289656	"XM_223453.4,XM_001055403.2"	293353189;293341750	"XP_223453.4,XP_001055403.2"	NA	NA	NA
PH_rn_0018428	0.0537281	4.21218e-06	61.6808	878.976	0.352478	0.206246	3.95989	1.40654e-05	LOC691786	similar to Stannin	1	691786	XM_001079624.2	293355651	XP_001079624.2	NA	NA	NA
PH_rn_0018431	6.88672e-05	4.76763e-06	295.471	834.3	0.239741	0.206954	1.68742	0.00242951	Fam92b	"family with sequence similarity 92, member B"	1	361423	"XM_341701.4,XM_001078819.2"	293355284;293343398	"XP_341702.4,XP_001078819.2"	ENSRNOG00000021714	ENSRNOT00000035651	ENSRNOP00000036092
PH_rn_0018443	0.0376029	3.89849e-06	67.6499	909.106	0.340553	0.205809	3.87975	1.46511e-05	RGD1310656	similar to hypothetical protein FLJ32356	1	288664	"XM_002727967.1,XM_002724821.1"	293352581;293341195	"XP_002728013.1,XP_002724867.1"	ENSRNOG00000028206	ENSRNOT00000030600	ENSRNOP00000034778
PH_rn_0018464	0.00140479	3.62715e-06	153.207	941.314	0.277451	0.205427	2.77728	8.40692e-05	Tmem11	transmembrane protein 11	1	303196	NM_001166165.1	261244909	NP_001159637.1	NA	NA	NA
PH_rn_0018477	6.62616e-05	6.96012e-07	298.456	2927.84	0.239383	0.19672	3.50329	9.08724e-06	Hcfc1r1	host cell factor C1 regulator 1 (XPO1-dependent)	1	287097	NM_001185047.1	297206898	NP_001171976.1	NA	NA	NA
PH_rn_0018518	0.260613	2.89524e-05	36.8095	456.112	0.426637	0.218224	3.68422	5.69827e-05	Slc7a2	"solute carrier family 7 (cationic amino acid transporter, y+ system), member 2"	1	64554	NM_022619.2	197927383	NP_072141.2	ENSRNOG00000011016	"ENSRNOT00000015127,ENSRNOT00000059032"	"ENSRNOP00000015127,ENSRNOP00000055811"
PH_rn_0018522	0.0500754	0.00275491	62.6757	161.042	0.349308	0.259271	1.3659	0.042189	Prlr	prolactin receptor	1	24684	NM_012630.1	6981405	NP_036762.1	ENSRNOG00000017727	ENSRNOT00000023960	ENSRNOP00000023960
PH_rn_0018540	1.1152e-06	7.86477e-07	1571.87	2557.96	0.208838	0.197324	1.02041	0.0269406	NA	NA	5	NA	NA	NA	NA	NA	NA	NA
PH_rn_0018553	0.793755	0.0763275	17.9073	76.8844	0.58989	0.31836	2.07299	0.0336997	Il1rl1	interleukin 1 receptor-like 1	1	25556	NM_001127689.1	189095258	NP_001121161.1	ENSRNOG00000014835	ENSRNOT00000020108	ENSRNOP00000020108
PH_rn_0018566	0.0373561	1.10036e-05	68.6448	612.997	0.343252	0.211957	3.25477	6.00546e-05	Ddah2	dimethylarginine dimethylaminohydrolase 2	1	294239	NM_001165936.1	260099649	NP_001159408.1	NA	NA	NA
PH_rn_0018575	0.138111	0.000188616	46.758	285.719	0.393453	0.232376	2.651	0.000746337	Tmem212	transmembrane protein 212	1	499586	NM_001164439.1	256574779	NP_001157911.1	NA	NA	NA
PH_rn_0018577	6.86005e-05	1.39806e-06	299.45	1582.36	0.240001	0.200249	2.61741	7.66554e-05	Ret	ret proto-oncogene	1	24716	NM_001110099.1	158534063	NP_001103569.1	NA	NA	NA
PH_rn_0018579	0.00174956	1.82853e-06	138.284	1334.05	0.277343	0.201658	3.44196	1.69118e-05	Rassf1	Ras association (RalGDS/AF-6) domain family member 1	1	363140	NM_001037555.1	83025053	NP_001032644.1	ENSRNOG00000021548	ENSRNOT00000037375	ENSRNOP00000030024
PH_rn_0018588	0.000290987	1.77405e-06	207.924	1357.94	0.254487	0.201496	2.88693	4.56598e-05	Slc14a2	"solute carrier family 14 (urea transporter), member 2"	1	54302	NM_177962.3	159110931	NP_808877.2	NA	NA	NA
PH_rn_0018590	2.24449e-06	1.09056e-06	995.847	1900.29	0.213234	0.198969	1.23715	0.0106546	Slc15a1	"solute carrier family 15 (oligopeptide transporter), member 1"	1	117261	NM_001079838.1	119709836	NP_001073307.1	NA	NA	NA
PH_rn_0018595	0.649869	0.000565216	19.897	224.419	0.885562	0.242212	3.5062	0.000533526	Cyp2c12	"cytochrome P450, family 2, subfamily c, polypeptide 12"	1	25011	NM_031572.1	13994165	NP_113760.1	NA	NA	NA
PH_rn_0018607	0.110921	0.000138682	49.7426	306.499	0.378797	0.229825	2.67011	0.000612161	Pclo	piccolo (presynaptic cytomatrix protein)	1	56768	"NM_001110797.1,NM_020098.1"	160707979;10048482	"NP_001104267.1,NP_064483.1"	NA	NA	NA
PH_rn_0018635	0.000932779	3.96943e-06	159.176	901.833	0.268594	0.205909	2.65852	0.000113762	Cyp2b3	"cytochrome P450, family 2, subfamily b, polypeptide 3"	1	286953	NM_173294.1	28849944	NP_775416.1	NA	NA	NA
PH_rn_0018683	0.000501504	3.29119e-05	183.053	440.527	0.260732	0.21912	1.3597	0.0142749	Serpina11	"serine (or cysteine) peptidase inhibitor, clade A (alpha-1 antiproteinase, antitrypsin), member 11"	1	362774	"NM_001166352.1,NM_001008776.2"	261599053;261599052	"NP_001159824.1,NP_001008776.1"	NA	NA	NA
PH_rn_0018695	0.00133413	0.000140938	147.238	305.46	0.273597	0.229968	1.13113	0.0436068	Olr480	olfactory receptor 480	1	404890	NM_001000685.1	47577482	NP_001000685.1	ENSRNOG00000032933	ENSRNOT00000049630	ENSRNOP00000046706
PH_rn_0018702	0.00274054	7.67947e-05	125.351	353.253	0.284335	0.22522	1.57324	0.00856979	Olr837	olfactory receptor 837	1	405207	NM_001000897.1	47576752	NP_001000897.1	ENSRNOG00000033505	ENSRNOT00000041134	ENSRNOP00000047260
PH_rn_0018849	0.212926	1.66326e-05	39.7941	537.152	0.41201	0.214573	3.82347	3.56457e-05	LOC100362678	enhancer of polycomb homolog 1	1	100362678	"XM_002728490.1,XM_002725273.1"	293354643;293342783	"XP_002728536.1,XP_002725319.1"	ENSRNOG00000014834	ENSRNOT00000019968	ENSRNOP00000019968
PH_rn_0018851	0.0531579	9.37824e-05	61.6808	336.629	0.351323	0.226766	2.50296	0.000720297	LOC680875|LOC686571	similar to dystonin isoform 1|similar to dystonin isoform 1	4	680875|686571	XM_002729838.1|XM_002726918.1	293360688|293348787	XP_002729884.1|XP_002726964.1	ENSRNOG00000023828	ENSRNOT00000014191	ENSRNOP00000014191
PH_rn_0018921	0.00368756	0.000102497	117.393	329.356	0.289264	0.227441	1.56254	0.00965947	NA	NA	1	NA	NA	NA	NA	ENSRNOG00000022416	ENSRNOT00000038791	ENSRNOP00000034676
PH_rn_0018964	1.88499e-05	5.91094e-06	428.781	765.727	0.228667	0.208203	1.0401	0.0344882	NA	NA	1	NA	NA	NA	NA	ENSRNOG00000015207	ENSRNOT00000020387	ENSRNOP00000020387
PH_rn_0018970	0.0447397	0.00242869	64.6654	165.198	0.345985	0.257699	1.3589	0.0416328	Znrf2	zinc and ring finger 2	1	362367	NM_001108628.1	157820770	NP_001102098.1	ENSRNOG00000034062	ENSRNOT00000051594	ENSRNOP00000051502
PH_rn_0018991	2.58006e-06	1.02695e-06	924.218	1995.88	0.214139	0.198663	1.4105	0.00484197	NA	NA	1	NA	NA	NA	NA	ENSRNOG00000036874	ENSRNOT00000055358	ENSRNOP00000052226
PH_rn_0019019	0.187026	0.000102457	41.7838	329.356	0.405119	0.227435	3.02452	0.000280269	NA	NA	1	NA	NA	NA	NA	ENSRNOG00000006768	ENSRNOT00000008850	ENSRNOP00000054628
PH_rn_0019027	0.0217967	0.000674988	77.5985	216.108	0.325585	0.243942	1.5029	0.0199295	Gdf7	growth differentiation factor 7	1	252833	NM_001170350.1	281332213	NP_001163821.1	ENSRNOG00000006046	ENSRNOT00000007928	ENSRNOP00000007928
PH_rn_0019061	1.08179e-06	8.04218e-07	1610.67	3037.97	0.208653	0.198003	1.23028	0.0104032	Hmcn1	hemicentin 1	1	289094	"XM_222716.6,XM_001070255.2"	295852097;293341367	"XP_222716.5,XP_001070255.1"	ENSRNOG00000028627	ENSRNOT00000030971	ENSRNOP00000033710
PH_rn_0019079	0.606691	0.00136957	21.8867	185.977	0.809839	0.251157	3.08167	0.00149846	Spink3|Spink1	"serine peptidase inhibitor, Kazal type 3|serine peptidase inhibitor, Kazal type 1"	4	24833|266602	NM_012674.2|NM_152936.1	158517829|23097351	NP_036806.1|NP_690919.1	ENSRNOG00000013464	ENSRNOT00000018110	ENSRNOP00000018110
PH_rn_0019098	3.19434e-07	3.03989e-07	21162.5	46099.5	0.201625	0.192768	1.18196	0.0106339	Tmem130	transmembrane protein 130	1	304280	NM_001170399.1	281371437	NP_001163870.1	ENSRNOG00000025235	ENSRNOT00000039149	ENSRNOP00000032928
PH_rn_0019103	0.00229603	9.2533e-06	130.326	650.401	0.28152	0.210896	2.44313	0.00028809	Mitf	microphthalmia-associated transcription factor	1	25094	"NM_001191089.1,XM_001074940.2"	300797623;293346960	"NP_001178018.1,XP_001074940.2"	ENSRNOG00000008658	"ENSRNOT00000039382,ENSRNOT00000043875,ENSRNOT00000045335,ENSRNOT00000050449,ENSRNOT00000051121"	"ENSRNOP00000034226,ENSRNOP00000039153,ENSRNOP00000049273,ENSRNOP00000045968,ENSRNOP00000044350"
PH_rn_0019271	0.0132573	3.91293e-05	87.547	420.786	0.313967	0.220351	2.33587	0.000721	LOC498793	similar to inter-alpha-inhibitor H2 chain	1	498793	"XR_005459.3,XR_009617.2"	295852198;293342868	-	ENSRNOG00000001066	ENSRNOT00000038817	ENSRNOP00000036443
PH_rn_0019281	2.58863e-05	5.05579e-07	410.874	12755.5	0.232152	0.196236	5.15345	1.89317e-06	NA	NA	1	NA	NA	NA	NA	ENSRNOG00000010937	ENSRNOT00000014681	ENSRNOP00000014681
PH_rn_0019309	0.144209	1.27447e-05	45.7632	583.906	0.39174	0.212869	3.75434	3.30747e-05	NA	NA	1	NA	NA	NA	NA	ENSRNOG00000030542	ENSRNOT00000051360	ENSRNOP00000045405
PH_rn_0019353	0.198852	0.00086963	40.7889	204.679	0.407306	0.246432	2.33226	0.00282535	Cidea	cell death-inducing DFFA-like effector a	1	291541	NM_001170467.1	281427179	NP_001163938.1	ENSRNOG00000018505	ENSRNOT00000024968	ENSRNOP00000024968
PH_rn_0019362	0.00108015	1.25408e-05	154.202	587.023	0.270622	0.212769	2.04395	0.00101508	Syde1	"synapse defective 1, Rho GTPase, homolog 1 (C. elegans)"	1	362842	"NM_001191876.1,XM_001077806.2"	300798269;293348504	"NP_001178805.1,XP_001077806.1"	ENSRNOG00000007307	ENSRNOT00000009606	ENSRNOP00000009606
PH_rn_0019391	0.466182	0.0141636	27.8559	114.288	0.487557	0.282819	2.02133	0.0175035	Dsg2	desmoglein 2	1	307562	"XM_226112.5,XM_001054396.2"	293354838;293342970	"XP_226112.4,XP_001054396.1"	ENSRNOG00000016526	"ENSRNOT00000022270,ENSRNOT00000064749"	"ENSRNOP00000022270,ENSRNOP00000060436"
PH_rn_0019405	0.411138	0.000439076	29.8456	236.887	0.466915	0.239815	3.00447	0.0006212	NA	NA	1	NA	NA	NA	NA	ENSRNOG00000027062	ENSRNOT00000036701	ENSRNOP00000061302
PH_rn_0019421	0.00564831	6.06314e-06	106.449	758.454	0.296588	0.208356	2.96768	7.21382e-05	NA	NA	1	NA	NA	NA	NA	ENSRNOG00000037301	ENSRNOT00000056428	ENSRNOP00000053266
PH_rn_0019639	0.0206065	9.01109e-05	78.5933	339.746	0.324007	0.226443	2.17353	0.00154821	NA	NA	1	NA	NA	NA	NA	ENSRNOG00000000899	ENSRNOT00000001199	ENSRNOP00000001199
PH_rn_0019658	0.000182396	1.20031e-06	231.801	1764.19	0.249361	0.199459	3.12014	2.33096e-05	RGD1560686	similar to sidekick 1	1	304297	"XR_085987.1,XR_085586.1"	293352413;293341045	-	ENSRNOG00000001103	"ENSRNOT00000031149,ENSRNOT00000065337"	"ENSRNOP00000037896,ENSRNOP00000059457"
PH_rn_0019662	0.000594369	1.12116e-05	176.089	608.841	0.262798	0.212065	1.91185	0.00148188	NA	NA	1	NA	NA	NA	NA	ENSRNOG00000001107	ENSRNOT00000001469	ENSRNOP00000001469
PH_rn_0019704	3.67398e-05	2.36569e-06	350.188	1159.5	0.234123	0.203068	1.94949	0.000731961	Fbxw8	F-box and WD repeat domain containing 8	1	304522	NM_001107145.1	157821240	NP_001100615.1	ENSRNOG00000001126	"ENSRNOT00000064756,ENSRNOT00000001488"	"ENSRNOP00000059618,ENSRNOP00000001488"
PH_rn_0019739	0.00104294	7.17054e-05	155.197	359.487	0.270067	0.224719	1.29573	0.0215354	LOC498222	similar to specifically androgen-regulated protein	1	498222	NM_001100788.1	281306790	NP_001094258.1	ENSRNOG00000004341	ENSRNOT00000005791	ENSRNOP00000005791
PH_rn_0019800	0.000456744	8.75385e-06	187.032	662.868	0.259619	0.210552	1.95857	0.00115992	NA	NA	1	NA	NA	NA	NA	ENSRNOG00000038772	ENSRNOT00000059235	ENSRNOP00000056003
PH_rn_0019829	7.85652e-06	5.95046e-07	572.04	3585.51	0.221869	0.195954	2.89007	2.61694e-05	Pxk	PX domain containing serine/threonine kinase	1	306203	NM_182821.1	33414514	NP_877973.1	ENSRNOG00000008024	"ENSRNOT00000061125,ENSRNOT00000010763,ENSRNOT00000044321"	"ENSRNOP00000057840,ENSRNOP00000010763,ENSRNOP00000046351"
PH_rn_0019844	0.00283248	0.000280799	124.356	261.823	0.284815	0.235877	1.13383	0.0494242	Lct	lactase	1	116569	NM_053841.1	281306774	NP_446293.1	ENSRNOG00000003681	ENSRNOT00000004908	ENSRNOP00000004908
PH_rn_0019863	2.23958e-06	9.9134e-07	996.842	2313.8	0.213219	0.198923	1.51616	0.00305679	Cpsf4|LOC100360200	cleavage and polyadenylation specific factor 4|cleavage and polyadenylation specific factor 4	4	304277|100360200	"NM_001012351.1|XM_002727935.1,XM_002727934.1"	59891424|293352396;293352394	"NP_001012351.1|XP_002727981.1,XP_002727980.1"	ENSRNOG00000025217	ENSRNOT00000038958	ENSRNOP00000030648
PH_rn_0019879	0.0121048	5.87314e-06	94.5109	767.805	0.319218	0.208168	3.15377	5.13642e-05	Zfp862|LOC100364849	zinc finger protein 862|zinc finger protein 862-like	4	681217|100364849	XM_001060788.2|XM_002726371.1	293358552|293346777	XP_001060788.2|XP_002726417.1	ENSRNOG00000024795	ENSRNOT00000048576	ENSRNOP00000051389
PH_rn_0019902	0.0810343	4.50131e-06	54.7169	855.079	0.366097	0.206631	4.08807	1.28613e-05	Acbd3	acyl-Coenzyme A binding domain containing 3	1	289312	NM_182843.1	33469058	NP_878263.1	ENSRNOG00000003185	ENSRNOT00000004293	ENSRNOP00000004293
PH_rn_0019908	0.000515456	1.15541e-06	193.996	1816.13	0.263898	0.199264	3.40814	1.39714e-05	Sh3gl2	SH3-domain GRB2-like 2	1	116743	"XM_342857.4,XM_001070855.2"	293359341;293347447	"XP_342858.4,XP_001070855.2"	ENSRNOG00000006761	ENSRNOT00000008999	ENSRNOP00000008999
PH_rn_0019946	1.87975e-05	2.43678e-06	426.792	1148.07	0.22856	0.20327	1.65482	0.00223211	C4-2|C4b	"complement component 4, gene 2|complement component 4B (Chido blood group)"	4	406161|24233	NM_001002805.2|NM_031504.3	259013548|259013549	NP_001002805.1|NP_113692.2	ENSRNOG00000030729	ENSRNOT00000031704	ENSRNOP00000037902
PH_rn_0019954	0.296559	0.0181415	34.8198	108.054	0.434629	0.286776	1.61728	0.0408529	RGD1565480	similar to hypothetical protein MGC35130	1	500511	"XR_086261.1,XR_007925.2"	293359388;293347493	-	ENSRNOG00000023895	ENSRNOT00000035949	ENSRNOP00000028997
PH_rn_0019984	4.48514e-05	1.9011e-06	331.286	1303.92	0.235859	0.201865	2.20017	0.000289503	LOC688582	similar to hemicentin 1	1	688582	"XR_086191.2,XR_085779.1"	295852353;293345826	-	ENSRNOG00000039497	ENSRNOT00000034092	ENSRNOP00000038550
PH_rn_0020016	0.0340942	1.35783e-06	115.403	2277.44	0.423255	0.201578	4.46923	5.61183e-06	NA	NA	1	NA	NA	NA	NA	ENSRNOG00000024703	"ENSRNOT00000058887,ENSRNOT00000018141"	"ENSRNOP00000055674,ENSRNOP00000018141"
PH_rn_0020022	7.64847e-06	6.00945e-07	577.014	3534.6	0.221659	0.196001	2.8579	2.82927e-05	LOC100360872|LOC100365795	protease 1-like|protease 1-like	4	100360872|100365795	XM_002728284.1|XM_002725107.1	293353841|293342094	XP_002728330.1|XP_002725153.1	ENSRNOG00000020633	ENSRNOT00000028012	ENSRNOP00000028012
PH_rn_0020023	0.762473	0.000304092	18.9022	256.628	0.568991	0.236473	3.78664	0.000196331	Tmem231	transmembrane protein 231	1	361410	"XM_001075665.2,XM_001077738.2"	293355258;293343374	"XP_001075665.2,XP_001077738.2"	ENSRNOG00000021517	ENSRNOT00000031243	ENSRNOP00000029280
PH_rn_0020068	3.95004e-06	1.85246e-06	754.098	1323.66	0.216995	0.201727	1.09054	0.0227125	Bst2	bone marrow stromal cell antigen 2	1	378947	NM_198134.1	37693509	NP_937767.1	ENSRNOG00000023370	ENSRNOT00000036276	ENSRNOP00000031515
PH_rn_0020175	8.19863e-05	2.52878e-06	282.538	1145.99	0.241385	0.203603	2.2243	0.000305505	NA	NA	1	NA	NA	NA	NA	ENSRNOG00000037986	ENSRNOT00000057791	ENSRNOP00000054605
PH_rn_0020186	0.000232324	3.61301e-05	218.867	430.137	0.251949	0.219804	1.07335	0.0416042	NA	NA	1	NA	NA	NA	NA	ENSRNOG00000037530	ENSRNOT00000056841	ENSRNOP00000053684
PH_rn_0020192	0.00368152	6.18592e-05	117.393	372.993	0.289205	0.223616	1.74557	0.00460336	NA	NA	1	NA	NA	NA	NA	ENSRNOG00000037680	ENSRNOT00000057169	ENSRNOP00000053996
PH_rn_0020196	0.494946	0.00836799	26.861	127.794	0.483907	0.274311	2.23793	0.00923963	NA	NA	1	NA	NA	NA	NA	ENSRNOG00000038621	ENSRNOT00000058951	ENSRNOP00000055732
PH_rn_0020205	2.8663e-06	1.44931e-06	876.465	1543.92	0.214835	0.200435	1.11209	0.0197505	Ptpro	"protein tyrosine phosphatase, receptor type, O"	1	50677	NM_017336.1	8394226	NP_059032.1	ENSRNOG00000006231	ENSRNOT00000040576	ENSRNOP00000044055
PH_rn_0020221	0.000407438	5.11762e-05	192.006	391.695	0.258273	0.222242	1.11886	0.0375656	Gpx2	glutathione peroxidase 2	1	29326	NM_183403.2	145275175	NP_899653.2	ENSRNOG00000038455	ENSRNOT00000058591	ENSRNOP00000055389
PH_rn_0020232	0.243911	0.0055501	37.8044	139.223	0.421979	0.268331	1.8722	0.0159032	NA	NA	1	NA	NA	NA	NA	ENSRNOG00000005269	"ENSRNOT00000048687,ENSRNOT00000007009"	"ENSRNOP00000039064,ENSRNOP00000007009"
PH_rn_0020233	0.281572	0.0084249	39.7941	135.067	0.569737	0.281724	1.75478	0.0370533	NA	NA	1	NA	NA	NA	NA	ENSRNOG00000038156	ENSRNOT00000058069	ENSRNOP00000054877
PH_rn_0020257	0.186404	0.000179377	41.7838	288.836	0.404049	0.231934	2.82808	0.000518583	NA	NA	1	NA	NA	NA	NA	ENSRNOG00000042625	ENSRNOT00000066427	ENSRNOP00000061179
PH_rn_0020276	1.8209e-05	5.99798e-06	430.771	762.61	0.228297	0.208307	1.02743	0.0363757	Dlk1	delta-like 1 homolog (Drosophila)	1	114587	NM_053744.1	16758571	NP_446196.1	ENSRNOG00000019584	ENSRNOT00000006339	ENSRNOP00000006339
PH_rn_0020288	0.000555992	1.0384e-05	203.945	635.855	0.267726	0.211849	1.77041	0.002472	NA	NA	1	NA	NA	NA	NA	ENSRNOG00000043205	ENSRNOT00000066209	ENSRNOP00000062949
PH_rn_0020315	0.0635918	0.000103826	58.6963	328.317	0.35743	0.227539	2.53638	0.000702048	NA	NA	1	NA	NA	NA	NA	ENSRNOG00000034077	ENSRNOT00000049153	ENSRNOP00000041876
PH_rn_0020366	0.00032822	1.5464e-06	201.955	1479.51	0.255803	0.200774	3.053	3.02695e-05	NA	NA	1	NA	NA	NA	NA	ENSRNOG00000029949	ENSRNOT00000044152	ENSRNOP00000050666
PH_rn_0020375	0.104096	0.000118967	50.7375	317.927	0.376099	0.228619	2.69573	0.000541372	NA	NA	1	NA	NA	NA	NA	ENSRNOG00000043287	ENSRNOT00000068673	ENSRNOP00000063649
PH_rn_0020408	0.62396	0.00356014	22.8816	155.847	0.521964	0.264437	2.75925	0.0028089	Cyp4a3|Cyp4a2	"cytochrome P450, family 4, subfamily a, polypeptide 3|cytochrome P450, family 4, subfamily a, polypeptide 2"	4	298423|24306	NM_175760.2|NM_001044770.2	31343478|158819031	NP_786936.1|NP_001038235.1	ENSRNOG00000030154	"ENSRNOT00000051252,ENSRNOT00000040252,ENSRNOT00000034441,ENSRNOT00000045571,ENSRNOT00000052142"	"ENSRNOP00000042072,ENSRNOP00000039584,ENSRNOP00000028934,ENSRNOP00000045567,ENSRNOP00000041832"
PH_rn_0020420	0.692904	8.65094e-07	20.8919	2327.31	0.544295	0.197801	6.64386	1.40001e-06	LOC100363671|LOC100363606	hypothetical protein LOC100363671|mCG147639-like	4	100363671|100363606	XM_002726773.1|XM_002726772.1	293348302|293348300	XP_002726819.1|XP_002726818.1	ENSRNOG00000030332	ENSRNOT00000006975	ENSRNOP00000006975
PH_rn_0020426	0.0300774	3.46243e-05	71.6293	434.293	0.334132	0.219462	2.66603	0.00031715	NA	NA	1	NA	NA	NA	NA	ENSRNOG00000006807	ENSRNOT00000009111	ENSRNOP00000009111
PH_rn_0020447	0.727481	0.000448191	15.9176	235.848	1.11643	0.240008	3.90459	0.000334308	Fam164c	"family with sequence similarity 164, member C"	1	314321	NM_001014079.1	62078890	NP_001014101.1	ENSRNOG00000027115	ENSRNOT00000009156	ENSRNOP00000009156
PH_rn_0020488	1.18761e-05	3.8786e-06	494.441	911.184	0.224953	0.20578	1.09972	0.0249795	NA	NA	1	NA	NA	NA	NA	ENSRNOG00000034032	ENSRNOT00000045177	ENSRNOP00000043953
PH_rn_0020490	3.67633e-06	4.7475e-05	778.969	1356.91	0.216507	0.239348	1.08356	0.049307	Lyl1|LOC100365743	lymphoblastic leukemia derived sequence 1|protein lyl-1-like	4	304663|100365743	NM_001007677.1|XR_085683.2	56090488|295851714	NP_001007678.1|-	ENSRNOG00000002950	ENSRNOT00000003980	ENSRNOP00000003980
PH_rn_0020508	0.794259	0.000447542	17.9073	236.887	0.588568	0.240202	3.74143	0.000260594	NA	NA	1	NA	NA	NA	NA	ENSRNOG00000033373	"ENSRNOT00000057532,ENSRNOT00000051169"	"ENSRNOP00000054341,ENSRNOP00000041631"
PH_rn_0020587	0.125781	0.00432944	47.7529	146.496	0.383987	0.264897	1.61351	0.0259101	NA	NA	1	NA	NA	NA	NA	ENSRNOG00000008242	ENSRNOT00000010881	ENSRNOP00000010880
PH_rn_0020766	0.590367	0.000564414	23.8764	224.419	0.511499	0.242182	3.24317	0.000508774	Abl1	"c-abl oncogene 1, receptor tyrosine kinase"	1	311860	NM_001100850.1	291167783	NP_001094320.1	ENSRNOG00000009371	"ENSRNOT00000043661,ENSRNOT00000012617,ENSRNOT00000042495"	"ENSRNOP00000042940,ENSRNOP00000012617,ENSRNOP00000044534"
PH_rn_0020790	0.000188931	2.74581e-05	229.811	463.384	0.249726	0.217883	1.1172	0.0336188	Unc5d	unc-5 homolog D (C. elegans)	1	306534	NM_001107319.2	305855086	NP_001100789.2	ENSRNOG00000011858	"ENSRNOT00000067289,ENSRNOT00000015879"	"ENSRNOP00000063009,ENSRNOP00000015879"
PH_rn_0020818	0.0857177	0.000359644	53.722	247.277	0.36761	0.237963	2.23079	0.0023988	Xk	X-linked Kx blood group (McLeod syndrome) homolog	1	497078	NM_001012227.1	58866025	NP_001012227.1	ENSRNOG00000003749	ENSRNOT00000051135	ENSRNOP00000039017
PH_rn_0020845	0.000215812	3.63998e-06	222.847	937.159	0.251173	0.205421	2.24168	0.000335176	Odz3	"odz, odd Oz/ten-m homolog 3 (Drosophila)"	1	306451	NM_001169133.1	281306743	NP_001162604.1	ENSRNOG00000012802	"ENSRNOT00000064971,ENSRNOT00000017624"	"ENSRNOP00000060130,ENSRNOP00000017625"
PH_rn_0020846	0.050439	0.00133112	62.6757	190.133	0.350063	0.251995	1.60857	0.0186292	Evx2	even skipped homeotic gene 2	1	288155	"XM_221512.5,XM_001063297.2"	293357870;293346068	"XP_221512.4,XP_001063297.1"	ENSRNOG00000001589	ENSRNOT00000002156	ENSRNOP00000002156
PH_rn_0020857	0.000596992	3.20885e-05	176.089	443.644	0.2629	0.218947	1.4253	0.0111963	Nrg3	neuregulin 3	1	498596	"XM_573873.3,XM_002728367.1,XM_002725172.1"	293354134;293354132;293342352	"XP_573873.2,XP_002728413.1,XP_002725218.1"	ENSRNOG00000033894	"ENSRNOT00000065946,ENSRNOT00000046842"	"ENSRNOP00000059751,ENSRNOP00000042884"
PH_rn_0020860	0.701573	0.00260739	18.9022	163.12	0.775233	0.25873	3.10154	0.00182639	Prdm12	PR domain containing 12	1	688699	"XM_001067974.2,XM_002726082.1"	293357744;293345827	"XP_001067974.2,XP_002726128.1"	ENSRNOG00000009218	ENSRNOT00000012234	ENSRNOP00000012234
PH_rn_0020890	0.0197443	6.23441e-06	79.5882	750.142	0.323314	0.208515	3.36024	3.73123e-05	NA	NA	1	NA	NA	NA	NA	ENSRNOG00000037143	ENSRNOT00000056039	ENSRNOP00000052891
PH_rn_0020911	0.0435303	2.8528e-06	65.6602	1326.78	0.347079	0.205757	4.48507	8.29924e-06	Jag2	jagged 2	1	29147	"XM_002729728.1,XM_343119.4,XM_001073124.2"	293360132;293360131;293348290	"XP_002729774.1,XP_343120.1,XP_001073124.1"	ENSRNOG00000013927	"ENSRNOT00000019066,ENSRNOT00000019213"	"ENSRNOP00000019066,ENSRNOP00000019213"
PH_rn_0020922	0.202985	0.000213154	40.7889	338.707	0.414641	0.240675	3.10006	0.000522218	NA	NA	1	NA	NA	NA	NA	ENSRNOG00000042316	ENSRNOT00000006888	ENSRNOP00000006888
PH_rn_0020928	0.00221402	3.51187e-07	131.32	13714.5	0.280925	0.19346	6.64386	8.1719e-07	LOC100362814|RGD1310754	hypothetical protein LOC100362814|similar to G2	4	100362814|311264	XM_002729200.1|XM_001079537.2	293357948|293346166	XP_002729246.1|XP_001079537.2	ENSRNOG00000011132	ENSRNOT00000056832	ENSRNOP00000053674
PH_rn_0020957	0.111139	0.00150148	49.7426	182.86	0.379158	0.252329	1.87931	0.00968716	Inadl2|Inadl	InaD-like 2 (Drosophila)|InaD-like (Drosophila)	4	140581|313382	XM_002729506.1|XM_001055452.2	293359377|293347482	XP_002729552.1|XP_001055452.2	ENSRNOG00000007551	ENSRNOT00000010211	ENSRNOP00000010211
PH_rn_0020987	6.84168e-06	2.24117e-06	601.885	1188.59	0.220854	0.202745	1.23234	0.0126972	Ubtd2	ubiquitin domain containing 2	1	287178	"XM_213249.6,XM_001063674.2"	295852032;293339988	"XP_213249.5,XP_001063674.1"	ENSRNOG00000004137	ENSRNOT00000005486	ENSRNOP00000005486
PH_rn_0021008	0.0712495	5.69226e-06	56.7066	777.156	0.360772	0.207984	3.89404	1.78896e-05	Myh11	"myosin, heavy chain 11, smooth muscle"	1	24582	"NM_001170600.1,XM_573030.3,XM_001053471.2"	282158050;293351278;293339901	"NP_001164071.1,XP_573030.3,XP_001053471.1"	ENSRNOG00000000029	"ENSRNOT00000044317,ENSRNOT00000050218,ENSRNOT00000030661,ENSRNOT00000037611"	"ENSRNOP00000043197,ENSRNOP00000047484,ENSRNOP00000030152,ENSRNOP00000035440"
PH_rn_0021038	0.0354439	2.13817e-06	68.6448	1223.92	0.33866	0.202517	4.30489	6.87802e-06	NA	NA	1	NA	NA	NA	NA	ENSRNOG00000042433	ENSRNOT00000066600	ENSRNOP00000063503
PH_rn_0021049	0.000589965	2.63446e-06	177.084	1093.01	0.262894	0.203628	2.79538	6.80094e-05	NA	NA	1	NA	NA	NA	NA	ENSRNOG00000042658	ENSRNOT00000024434	ENSRNOP00000024434
PH_rn_0021178	0.0196522	6.31939e-07	79.5882	3308.11	0.32301	0.196251	5.52601	1.62589e-06	Gpr112|Gpr112l	G protein-coupled receptor 112|G protein-coupled receptor 112 like	4	688451|302860	XM_001066996.2|XM_001058470.2	293363318|293351267	XP_001066996.2|XP_001058470.2	ENSRNOG00000037440	ENSRNOT00000056662	ENSRNOP00000053500
PH_rn_0021234	0.000407619	0.00028058	192.006	462.345	0.258282	0.254802	1.3628	0.0307774	NA	NA	1	NA	NA	NA	NA	ENSRNOG00000003666	ENSRNOT00000004866	ENSRNOP00000004866
PH_rn_0021237	0.00394833	5.75058e-06	115.403	774.039	0.290267	0.208043	2.88477	8.28115e-05	NA	NA	1	NA	NA	NA	NA	ENSRNOG00000037062	ENSRNOT00000049610	ENSRNOP00000047304
PH_rn_0021261	6.8228e-05	7.45543e-06	296.466	702.349	0.239677	0.209589	1.4197	0.00778147	NA	NA	1	NA	NA	NA	NA	ENSRNOG00000036899	ENSRNOT00000055411	ENSRNOP00000052278
PH_rn_0021290	0.00124846	6.0832e-06	149.228	757.415	0.272585	0.208374	2.48806	0.000211813	NA	NA	1	NA	NA	NA	NA	ENSRNOG00000036862	ENSRNOT00000055327	ENSRNOP00000052195
PH_rn_0021292	3.13511e-05	6.2844e-07	366.106	3325.77	0.232757	0.196219	3.40532	1.00141e-05	NA	NA	1	NA	NA	NA	NA	ENSRNOG00000019963	"ENSRNOT00000027052,ENSRNOT00000048372"	"ENSRNOP00000027052,ENSRNOP00000044164"
PH_rn_0021297	0.00996552	3.54952e-06	93.5161	947.548	0.307718	0.205277	3.4845	2.28426e-05	NA	NA	1	NA	NA	NA	NA	ENSRNOG00000036966	ENSRNOT00000055580	ENSRNOP00000052444
PH_rn_0021307	0.00700181	0.000310163	101.475	255.589	0.300722	0.236663	1.38298	0.0230608	LOC100363276	Rho GTPase activating protein 6	1	100363276	"XM_002730222.1,XM_002742450.1"	293362868;293350789	"XP_002730268.1,XP_002742496.1"	ENSRNOG00000003956	ENSRNOT00000051655	ENSRNOP00000047194
PH_rn_0021337	0.00125702	5.67485e-05	149.228	381.305	0.272772	0.222985	1.43826	0.0124183	RGD1560214	similar to mKIAA1783 protein	1	690323	"XR_085975.2,XR_085573.1"	295852060;293340582	-	ENSRNOG00000042445	ENSRNOT00000035001	ENSRNOP00000032102
PH_rn_0021342	7.20751e-06	2.40185e-06	589.947	1145.99	0.221227	0.203123	1.20411	0.01456	Ptgis	prostaglandin I2 (prostacyclin) synthase	1	25527	NM_031557.2	42476132	NP_113745.1	ENSRNOG00000008245	ENSRNOT00000010891	ENSRNOP00000010891
PH_rn_0021353	0.000241221	4.11986e-05	216.878	414.552	0.252348	0.220687	1.03135	0.0495823	NA	NA	1	NA	NA	NA	NA	ENSRNOG00000042198	"ENSRNOT00000065173,ENSRNOT00000067738"	"ENSRNOP00000062651,ENSRNOP00000063275"
PH_rn_0021366	6.64817e-06	8.21013e-07	608.849	2447.83	0.220653	0.197538	2.26022	0.00016809	LOC100361765	homeobox B2	1	100361765	"XM_002727806.1,XM_002724541.1"	293351795;293340384	"XP_002727852.1,XP_002724587.1"	ENSRNOG00000008365	ENSRNOT00000011213	ENSRNOP00000011213
PH_rn_0021369	8.76629e-05	1.63407e-06	277.564	1428.6	0.242005	0.201064	2.57102	9.285e-05	Smad6	SMAD family member 6	1	367100	NM_001109002.1	157823656	NP_001102472.1	ENSRNOG00000009173	ENSRNOT00000012155	ENSRNOP00000012155
PH_rn_0021371	0.00210425	2.5939e-06	133.31	1101.32	0.280415	0.203541	3.21111	2.96789e-05	NA	NA	1	NA	NA	NA	NA	ENSRNOG00000026207	ENSRNOT00000038249	ENSRNOP00000032869
PH_rn_0021398	0.00183286	3.11843e-06	137.29	1006.77	0.278242	0.20456	3.03445	4.51039e-05	Nbeal2	neurobeachin-like 2	1	316014	"XR_086328.1,XR_085901.1"	293361374;293349494	-	ENSRNOG00000027880	"ENSRNOT00000031690,ENSRNOT00000056130"	"ENSRNOP00000032362,ENSRNOP00000052978"
PH_rn_0021421	0.000104454	1.14626e-05	265.625	604.685	0.243706	0.21221	1.33408	0.012131	NA	NA	1	NA	NA	NA	NA	ENSRNOG00000037713	ENSRNOT00000057224	ENSRNOP00000054050
PH_rn_0021423	0.134743	8.58932e-07	46.758	2341.86	0.387889	0.197763	5.78646	1.78899e-06	RGD1561147	similar to hypothetical protein FLJ37396	1	499468	"XR_086156.1,XR_008624.2"	293356912;293345062	-	ENSRNOG00000037667	ENSRNOT00000057148	ENSRNOP00000053976
PH_rn_0021432	0.00160702	0.000139601	141.269	306.499	0.276263	0.229933	1.19506	0.0351484	NA	NA	1	NA	NA	NA	NA	ENSRNOG00000008577	"ENSRNOT00000011560,ENSRNOT00000057781"	"ENSRNOP00000011560,ENSRNOP00000054595"
PH_rn_0021485	1.35916e-05	3.96153e-06	474.544	905.989	0.226042	0.205934	1.14923	0.0203792	Samd14	sterile alpha motif domain containing 14	1	287637	NM_001024966.1	68163406	NP_001020137.1	ENSRNOG00000004155	ENSRNOT00000005519	ENSRNOP00000005519
PH_rn_0021510	0.00591846	8.24286e-07	105.454	2438.48	0.297572	0.197558	4.69337	2.92038e-06	RGD1563510	similar to RIKEN cDNA 8430427H17 gene	1	362240	"XM_342547.4,XM_002726257.1,XM_001063400.2"	293358171;293346401;293346399	"XP_342548.4,XP_002726303.1,XP_001063400.2"	ENSRNOG00000010417	ENSRNOT00000013881	ENSRNOP00000013881
PH_rn_0021516	0.00221699	0.000225637	131.32	274.29	0.280967	0.233881	1.12873	0.0480991	RGD1560171	similar to PRO0149 protein	1	367949	"XM_346366.4,XM_001054786.2"	293363329;293351252	"XP_346367.3,XP_001054786.1"	ENSRNOG00000043487	"ENSRNOT00000068136,ENSRNOT00000064172"	"ENSRNOP00000060048,ENSRNOP00000062957"
PH_rn_0021519	1.27383e-06	5.14773e-07	1420.65	4505.01	0.209652	0.195253	1.98009	0.000369448	NA	NA	1	NA	NA	NA	NA	ENSRNOG00000030506	ENSRNOT00000050106	ENSRNOP00000039412
PH_rn_0021635	0.0287214	1.08376e-05	72.6242	616.114	0.333287	0.211863	3.18291	6.65718e-05	Cckar	cholecystokinin A receptor	1	24889	NM_012688.2	155369731	NP_036820.1	ENSRNOG00000043124	ENSRNOT00000065366	ENSRNOP00000063137
PH_rn_0021649	0.00696938	0.000203981	101.475	280.524	0.300517	0.233012	1.52628	0.0131971	Arhgef4	Rho guanine nucleotide exchange factor (GEF) 4	1	301334	"XM_237049.5,XM_001055650.2"	293361620;293349726	"XP_237049.5,XP_001055650.2"	ENSRNOG00000042562	ENSRNOT00000059983	ENSRNOP00000056731
PH_rn_0021651	0.819465	0.000181987	16.9125	287.797	0.623856	0.232042	4.12356	0.000109749	Lctl	lactase-like	1	315750	NM_001108158.1	157823104	NP_001101628.1	ENSRNOG00000009193	ENSRNOT00000012308	ENSRNOP00000012308
PH_rn_0021655	3.07362e-05	8.2619e-06	368.095	681.57	0.232584	0.210301	1.07469	0.0317425	Srpr	signal recognition particle receptor ('docking protein')	1	315548	NM_001034150.1	77627978	NP_001029322.1	ENSRNOG00000010543	ENSRNOT00000015177	ENSRNOP00000015177
PH_rn_0021663	0.0445481	3.82949e-05	64.6654	422.864	0.345567	0.220179	2.77157	0.000268442	Gcet2|LOC683566	germinal center expressed transcript 2|similar to germinal center expressed transcript 2	4	685692|683566	XM_001064866.2|XM_001066545.2	293352179|293340806	XP_001064866.2|XP_001066545.2	ENSRNOG00000022110	"ENSRNOT00000032576,ENSRNOT00000043020"	"ENSRNOP00000033687,ENSRNOP00000041206"
PH_rn_0021697	0.0159834	4.85286e-07	83.5676	5022.42	0.317913	0.194969	6.05987	1.1664e-06	LOC100362725|LOC100364794	cyclin-dependent kinase-like 5|cyclin-dependent kinase-like 5-like	4	100362725|100364794	XM_002730232.1|XM_002727585.1	293362896|293350820	XP_002730278.1|XP_002727631.1	ENSRNOG00000003742	ENSRNOT00000005061	ENSRNOP00000005061
PH_rn_0021751	0.443134	0.00133731	28.8507	187.016	0.519844	0.250942	2.69126	0.0019431	NA	NA	1	NA	NA	NA	NA	ENSRNOG00000014865	ENSRNOT00000019925	ENSRNOP00000019925
PH_rn_0021777	6.29547e-07	4.37922e-07	2804.49	6271.27	0.205443	0.194479	1.469	0.00298504	Hap1	huntingtin-associated protein 1	1	29430	"NM_024133.2,NM_177982.1"	30061492;30061482	"NP_077047.1,NP_817091.1"	ENSRNOG00000014819	"ENSRNOT00000020603,ENSRNOT00000066339"	"ENSRNOP00000020603,ENSRNOP00000062383"
PH_rn_0021792	1.40342e-05	4.49138e-07	467.58	5910.75	0.226232	0.1946	3.88593	4.25764e-06	RGD1561343|LOC100364430	similar to C20orf118|Uncharacterized protein C20orf118 homolog-like	4	502689|100364430	XM_578186.3|XM_002726283.1	293358210|293346440	XP_578186.3|XP_002726329.1	ENSRNOG00000006395	ENSRNOT00000008386	ENSRNOP00000008386
PH_rn_0021796	0.0119489	2.95443e-06	89.5367	1032.74	0.311415	0.204258	3.67499	1.59538e-05	LOC100362210|LOC681544|Hrg	histidine-rich glycoprotein-like|similar to histidine-rich glycoprotein|histidine-rich glycoprotein	4	100362210|681544|171016	XM_002727888.2|XM_001057320.2|NM_133428.1	295852074|293340906|19173805	XP_002727934.1|XP_001057320.1|NP_596919.1	ENSRNOG00000001809	"ENSRNOT00000047595,ENSRNOT00000002468"	"ENSRNOP00000049290,ENSRNOP00000002468"
PH_rn_0021823	0.297057	0.0216123	34.8198	103.898	0.435827	0.289886	1.55932	0.048718	RGD1565591	similar to Ski protein	1	313757	"XM_233731.5,XM_001077382.2"	293359709;293347846	"XP_233731.5,XP_001077382.2"	ENSRNOG00000015007	ENSRNOT00000020560	ENSRNOP00000020560
PH_rn_0021830	0.52583	3.81823e-07	25.8662	9336.26	0.49015	0.193832	6.64386	7.31651e-07	NA	NA	1	NA	NA	NA	NA	ENSRNOG00000042408	ENSRNOT00000065661	ENSRNOP00000062769
PH_rn_0021838	0.216356	0.00313075	39.7941	156.886	0.418286	0.260877	1.9736	0.0104284	Gpx3	glutathione peroxidase 3	1	64317	NM_022525.3	145275181	NP_071970.2	ENSRNOG00000021809	ENSRNOT00000036496	ENSRNOP00000031350
PH_rn_0021854	2.70462e-05	3.21575e-07	382.023	23497.5	0.231512	0.193029	6.07338	9.04043e-07	Tmem87b	transmembrane protein 87B	1	362212	"NM_001191854.1,XM_001081122.2"	300797808;293346299	"NP_001178783.1,XP_001081122.2"	ENSRNOG00000017443	ENSRNOT00000023569	ENSRNOP00000023569
PH_rn_0021879	0.0114794	0.000197465	90.5315	282.602	0.310773	0.23274	1.69828	0.00776919	Sidt1	"SID1 transmembrane family, member 1"	1	288109	NM_001100653.1	281306751	NP_001094123.1	ENSRNOG00000002013	"ENSRNOT00000002759,ENSRNOT00000065120"	"ENSRNOP00000002759,ENSRNOP00000060129"
PH_rn_0021907	0.021744	0.000138852	77.5985	306.499	0.32542	0.229845	2.04007	0.00261238	LOC689826	hypothetical protein LOC689826	1	689826	"XM_001072162.1,XM_002726640.1,XM_002726639.1"	109475652;293347712;293347710	"XP_001072162.1,XP_002726686.1,XP_002726685.1"	ENSRNOG00000029759	ENSRNOT00000047742	ENSRNOP00000044595
PH_rn_0021923	1.02255e-06	4.38971e-07	1688.26	6446.86	0.208313	0.194532	2.24383	0.000136322	Alas2|LOC100363476	"aminolevulinate, delta-, synthase 2|aminolevulinic acid synthase 2, erythroid-like"	4	25748|100363476	NM_013197.1|XM_002730223.2	6978484|295852627	NP_037329.1|XP_002730269.1	ENSRNOG00000000167	ENSRNOT00000000180	ENSRNOP00000000180
PH_rn_0021948	0.000173027	9.12428e-07	234.785	2213.02	0.248813	0.198066	3.42793	1.18348e-05	NA	NA	1	NA	NA	NA	NA	ENSRNOG00000043019	ENSRNOT00000048642	ENSRNOP00000043743
PH_rn_0022008	6.54986e-07	5.08758e-07	2667.2	4598.52	0.205676	0.195196	1.10042	0.017275	RGD1311678	similar to 4921517L17Rik protein	1	296311	NM_001177681.1	295148053	NP_001171152.1	ENSRNOG00000019992	ENSRNOT00000027086	ENSRNOP00000027086
PH_rn_0022143	0.206529	0.000315258	43.7735	254.55	0.476619	0.236785	2.56724	0.00131215	LOC689721	similar to D1081.9	1	689721	XM_002728061.1	293352947	XP_002728107.1	ENSRNOG00000024214	ENSRNOT00000036342	ENSRNOP00000037338
PH_rn_0022150	0.0083353	0.00016921	97.4955	292.992	0.304129	0.231485	1.64953	0.00856153	RGD1306924	similar to Gamma-tubulin complex component 4 (GCP-4)	1	362203	"XM_002729205.1,XM_001076537.2"	293358025;293346256	"XP_002729251.1,XP_001076537.2"	ENSRNOG00000012798	"ENSRNOT00000017818,ENSRNOT00000018460"	"ENSRNOP00000017818,ENSRNOP00000018460"
PH_rn_0022155	0.0419844	0.0021605	66.6551	169.353	0.347226	0.256371	1.35231	0.0417273	Slc6a4	"solute carrier family 6 (neurotransmitter transporter, serotonin), member 4"	1	25553	NM_013034.3	158631205	NP_037166.2	ENSRNOG00000003476	ENSRNOT00000004717	ENSRNOP00000004717
PH_rn_0022173	0.494959	0.00141323	26.861	184.938	0.485165	0.251567	2.77803	0.00160062	Herc1	hect (homologous to the E6-AP (UBE3A) carboxyl terminus) domain and RCC1 (CHC1)-like domain (RLD) 1	1	315771	"XM_236362.5,XM_001075834.2"	293361197;293349300	"XP_236362.5,XP_001075834.1"	ENSRNOG00000017592	ENSRNOT00000049300	ENSRNOP00000046899
PH_rn_0022183	0.000657916	0.000163491	172.109	376.11	0.26407	0.23921	1.21493	0.0371307	LOC100361830|Tram2	translocating chain-associating membrane protein 2|translocation associated membrane protein 2	4	100361830|684534	"XM_002730009.2,XM_002730008.1|XM_002727173.1,XM_001070862.2"	295852556;293361594|293349693;293349692	"XP_002730055.1,XP_002730054.1|XP_002727219.1,XP_001070862.1"	ENSRNOG00000013046	ENSRNOT00000017592	ENSRNOP00000017592
PH_rn_0022196	0.0160002	1.23872e-05	83.5676	591.179	0.317975	0.21274	2.91982	0.000114323	Olr1337	olfactory receptor 1337	1	300637	NM_001000480.1	47576210	NP_001000480.1	ENSRNOG00000006257	ENSRNOT00000008207	ENSRNOP00000008207
PH_rn_0022317	1.95712e-05	3.89472e-06	420.822	910.145	0.228859	0.20581	1.32603	0.00966578	Gpr142	G protein-coupled receptor 142	1	501735	"XM_577136.3,XM_001081645.2"	293351941;293340546	"XP_577136.3,XP_001081645.2"	ENSRNOG00000024446	ENSRNOT00000035963	ENSRNOP00000036358
PH_rn_0022350	1.0284e-05	3.31617e-06	519.313	977.679	0.223861	0.204898	1.13607	0.0208008	NA	NA	1	NA	NA	NA	NA	ENSRNOG00000039903	ENSRNOT00000061286	ENSRNOP00000057998
PH_rn_0022373	9.98106e-05	6.88941e-06	268.61	727.285	0.243257	0.20919	1.60692	0.00370024	Gsk3a	glycogen synthase kinase 3 alpha	1	50686	NM_017344.1	8393495	NP_059040.1	ENSRNOG00000020417	ENSRNOT00000027677	ENSRNOP00000027677
PH_rn_0022400	0.0670716	0.000551022	57.7014	225.458	0.358668	0.241924	1.98745	0.00509334	NA	NA	1	NA	NA	NA	NA	ENSRNOG00000043038	ENSRNOT00000048512	ENSRNOP00000047383
PH_rn_0022454	8.39321e-06	3.27909e-06	558.112	982.874	0.222349	0.204836	1.04711	0.0302906	RGD1566380	hypothetical gene supported by NM_017187	1	365871	NM_001134593.1	197385187	NP_001128065.1	ENSRNOG00000042717	ENSRNOT00000056322	ENSRNOP00000053161
PH_rn_0022475	0.000834914	1.15343e-06	163.156	1818.21	0.267128	0.199254	3.65636	9.66853e-06	RGD1566007|LOC689520|RGD1560178	similar to hypothetical protein 4930509O22|similar to MAP/microtubule affinity-regulating kinase 3|similar to hypothetical protein 4930509O22	4	367332|689520|301724	"XM_346086.1,XM_001074411.1|XM_001071066.1,XM_002727261.1|XM_237567.4,XM_001070816.2"	34877985;109514316|109486444;293349964|293361828;293350108	"XP_346087.1,XP_001074411.1|XP_001071066.1,XP_002727307.1|XP_237567.4,XP_001070816.2"	ENSRNOG00000042430	ENSRNOT00000064523	ENSRNOP00000063851
PH_rn_0022505	0.00215293	1.47412e-05	132.315	557.931	0.280592	0.213806	2.18266	0.000717259	Muc5b	"mucin 5B, oligomeric mucus/gel-forming"	1	309114	"XM_238988.5,XM_001063609.2"	293356307;293344489	"XP_238988.4,XP_001063609.1"	ENSRNOG00000019846	ENSRNOT00000028967	ENSRNOP00000036806
PH_rn_0022523	2.01994e-05	3.48435e-06	416.843	955.86	0.229116	0.205176	1.41305	0.00655764	Dlec1	deleted in lung and esophageal cancer 1 isoform DLEC1-N1	1	501070	"XM_001062041.2,XM_002727144.1,XM_001077365.2"	293361426;293349541;293349539	"XP_001062041.2,XP_002727190.1,XP_001077365.2"	ENSRNOG00000032085	ENSRNOT00000052275	ENSRNOP00000043711
PH_rn_0022591	0.000311266	3.72338e-05	204.94	425.981	0.255293	0.219977	1.14947	0.0316743	Tuft1	tuftelin 1	1	365864	NM_001108948.1	157817609	NP_001102418.1	ENSRNOG00000020923	"ENSRNOT00000056437,ENSRNOT00000056436,ENSRNOT00000028432"	"ENSRNOP00000053276,ENSRNOP00000053275,ENSRNOP00000028432"
PH_rn_0022604	0.000595358	1.70269e-06	176.089	1392.23	0.262837	0.201279	3.15983	2.60122e-05	Stard5	StAR-related lipid transfer (START) domain containing 5	1	502348	"NM_001192011.1,XM_001068254.2"	300795780;293344170	"NP_001178940.1,XP_001068254.2"	ENSRNOG00000025052	ENSRNOT00000015320	ENSRNOP00000015320
PH_rn_0022643	0.214337	1.36204e-06	39.7941	1610.42	0.414576	0.200111	5.47836	2.63735e-06	Chd1	chromodomain helicase DNA binding protein 1	1	308215	NM_001107465.1	157818784	NP_001100935.1	ENSRNOG00000014434	ENSRNOT00000019358	ENSRNOP00000019358
PH_rn_0022644	0.658002	0.0019141	21.8867	173.509	0.533641	0.254901	2.98027	0.00139386	NA	NA	1	NA	NA	NA	NA	ENSRNOG00000030593	ENSRNOT00000050486	ENSRNOP00000049042
PH_rn_0022648	0.360998	9.06819e-06	31.8353	654.556	0.451178	0.210763	4.45065	1.43265e-05	Spata16	spermatogenesis associated 16	1	294932	"XM_226993.5,XM_001063250.2"	293357156;293345287	"XP_226993.3,XP_001063250.1"	ENSRNOG00000024521	ENSRNOT00000035263	ENSRNOP00000033704
PH_rn_0022657	0.000218643	2.32051e-05	221.852	486.242	0.251265	0.216752	1.23651	0.020765	Plagl1	pleiomorphic adenoma gene-like 1	1	25157	NM_012760.3	158819032	NP_036892.1	ENSRNOG00000025587	ENSRNOT00000030329	ENSRNOP00000030918
PH_rn_0022658	0.0268093	5.55795e-06	73.619	784.429	0.330702	0.207844	3.53858	2.71213e-05	Lrat	lecithin-retinol acyltransferase (phosphatidylcholine-retinol-O-acyltransferase)	1	64047	NM_022280.2	13786117	NP_071616.1	ENSRNOG00000025608	ENSRNOT00000035411	ENSRNOP00000035053
PH_rn_0022665	0.00620403	2.55657e-06	104.459	1109.63	0.298578	0.203463	3.56581	1.70135e-05	Ccdc155	coiled-coil domain containing 155	1	308581	"XR_086125.1,XR_085715.1"	293355931;293344058	-	ENSRNOG00000025378	ENSRNOT00000037998	ENSRNOP00000037916
PH_rn_0022669	0.0593723	0.000271637	59.6911	262.862	0.354354	0.235437	2.17575	0.00242351	Lingo4	leucine rich repeat and Ig domain containing 4	1	499668	NM_001109189.1	157821918	NP_001102659.1	ENSRNOG00000022863	ENSRNOT00000036656	ENSRNOP00000038501
PH_rn_0022676	0.00543953	2.40575e-05	107.444	481.047	0.295978	0.216987	2.24456	0.000741203	NA	NA	1	NA	NA	NA	NA	ENSRNOG00000013687	"ENSRNOT00000054679,ENSRNOT00000018408,ENSRNOT00000018647,ENSRNOT00000018693,ENSRNOT00000018611"	"ENSRNOP00000051565,ENSRNOP00000018408,ENSRNOP00000018647,ENSRNOP00000018694,ENSRNOP00000018611"
PH_rn_0022677	1.80283e-05	2.88051e-06	431.766	1045.21	0.228205	0.204115	1.49749	0.00440588	LOC685840|LOC687396	similar to interferon-lambda2|similar to interferon-lambda2	4	685840|687396	XM_001065467.2|XM_001078329.2	293355794|293343905	XP_001065467.2|XP_001078329.2	ENSRNOG00000026584	ENSRNOT00000035328	ENSRNOP00000033808
PH_rn_0022697	0.545386	0.0410983	24.8713	90.3911	0.640684	0.305161	1.83821	0.0476592	Mtmr12	myotubularin related protein 12	1	310155	NM_001012077.1	58865723	NP_001012077.1	ENSRNOG00000022929	ENSRNOT00000036633	ENSRNOP00000036677
PH_rn_0022712	0.465566	0.000136943	27.8559	307.538	0.478593	0.229738	3.50483	0.000168048	Eri2|LOC100364586	exoribonuclease 2|exonuclease domain containing 1-like	4	691484|100364586	NM_001191114.1|XM_002725660.1	300798137|293344343	NP_001178043.1|XP_002725706.1	ENSRNOG00000014673	ENSRNOT00000019747	ENSRNOP00000019747
PH_rn_0022715	0.557671	0.00311272	24.8713	156.886	0.500714	0.260692	2.64867	0.00290283	NA	NA	1	NA	NA	NA	NA	ENSRNOG00000031211	"ENSRNOT00000041634,ENSRNOT00000049380"	"ENSRNOP00000045874,ENSRNOP00000043828"
PH_rn_0022760	0.00502492	0.000380806	109.434	244.16	0.294588	0.238472	1.20627	0.0418456	Mex3b	mex3 homolog B (C. elegans)	1	308790	"NM_001191626.1,XM_001068105.2"	300798391;293344166	"NP_001178555.1,XP_001068105.2"	ENSRNOG00000025142	ENSRNOT00000039748	ENSRNOP00000036408
PH_rn_0022774	0.410926	0.010798	29.8456	121.56	0.465759	0.27885	2.01284	0.01579	Gbf1	golgi-specific brefeldin A resistant guanine nucleotide exchange factor 1	1	309451	"NM_001191634.1,XM_001066196.2"	300798559;293344758	"NP_001178563.1,XP_001066196.2"	ENSRNOG00000026048	ENSRNOT00000036156	ENSRNOP00000038037
PH_rn_0022793	0.00181064	1.63724e-05	137.29	539.23	0.277876	0.214454	2.07696	0.00101894	Mrf	myelin gene regulatory factor	1	293736	"XM_215195.5,XM_001074493.2"	293356413;293344606	"XP_215195.5,XP_001074493.2"	ENSRNOG00000028274	"ENSRNOT00000066987,ENSRNOT00000039133"	"ENSRNOP00000061826,ENSRNOP00000035676"
PH_rn_0022808	0.000676473	6.01896e-05	171.115	376.11	0.264444	0.223452	1.22318	0.0267469	Zzz3	"zinc finger, ZZ-type containing 3"	1	310958	NM_001134549.1	197386916	NP_001128021.1	ENSRNOG00000042817	ENSRNOT00000068660	ENSRNOP00000059374
PH_rn_0022811	0.0243669	3.47935e-05	75.6087	474.813	0.32872	0.22147	2.72072	0.000313579	NA	NA	1	NA	NA	NA	NA	ENSRNOG00000025857	ENSRNOT00000035910	ENSRNOP00000032861
PH_rn_0022819	0.00340043	0.000157625	119.382	299.226	0.287793	0.231076	1.39685	0.0186049	RGD1562657	similar to hypothetical protein DKFZp761E198	1	361709	"XM_341994.4,XM_001073814.2"	293356366;293344554	"XP_341995.2,XP_001073814.1"	ENSRNOG00000026114	ENSRNOT00000036185	ENSRNOP00000032524
PH_rn_0022823	0.000184087	2.22114e-05	232.795	492.476	0.249672	0.216461	1.19156	0.0244248	Tmem212	transmembrane protein 212	1	499586	"NM_001164438.1,NM_001164439.1"	256574777;256574779	"NP_001157910.1,NP_001157911.1"	ENSRNOG00000012608	ENSRNOT00000016858	ENSRNOP00000016858
PH_rn_0022847	5.08939e-06	1.71975e-06	676.499	1386	0.218748	0.201341	1.3014	0.00886466	NA	NA	1	NA	NA	NA	NA	ENSRNOG00000020021	ENSRNOT00000027134	ENSRNOP00000027134
PH_rn_0022882	0.000251106	9.8611e-06	214.888	635.855	0.252796	0.211275	1.69777	0.00296435	NA	NA	1	NA	NA	NA	NA	ENSRNOG00000025953	ENSRNOT00000039453	ENSRNOP00000035488
PH_rn_0022895	0.000251083	1.06292e-05	214.888	620.27	0.252794	0.211746	1.65908	0.00349212	NA	NA	1	NA	NA	NA	NA	ENSRNOG00000016805	ENSRNOT00000022565	ENSRNOP00000041718
PH_rn_0022898	0.278659	0.00972658	35.8147	123.638	0.432042	0.276443	1.77581	0.0239051	LOC691223|LOC100365876	hypothetical protein LOC691223|hypothetical protein LOC100365876	4	691223|100365876	XM_001077265.2|XM_002726060.1	293357498|293345620	XP_001077265.2|XP_002726106.1	ENSRNOG00000016842	"ENSRNOT00000022731,ENSRNOT00000049155"	"ENSRNOP00000022731,ENSRNOP00000048012"
PH_rn_0022921	1.15877e-06	6.26117e-07	1536.05	3342.39	0.209097	0.196201	1.43637	0.00380244	Aldh1a1	"aldehyde dehydrogenase 1 family, member A1"	1	24188	NM_022407.3	31542121	NP_071852.2	ENSRNOG00000017619	ENSRNOT00000024000	ENSRNOP00000024000
PH_rn_0022933	5.25548e-05	8.6413e-07	317.358	2328.35	0.237271	0.197794	3.09458	2.06157e-05	NA	NA	1	NA	NA	NA	NA	ENSRNOG00000017944	ENSRNOT00000024129	ENSRNOP00000024129
PH_rn_0023042	7.55173e-06	2.15446e-06	579.999	1214.57	0.221571	0.202533	1.31362	0.00885988	LOC100361913|LOC100366011	rCG54286-like|rCG54286-like	4	100361913|100366011	XM_002728724.1|XM_002725556.1	293355806|293343917	XP_002728770.1|XP_002725602.1	ENSRNOG00000020628	ENSRNOT00000027998	ENSRNOP00000027998
PH_rn_0023077	0.000613486	5.03581e-07	175.094	4941.38	0.263263	0.195234	4.99095	1.83368e-06	LOC100363384|LOC100363793	hypothetical protein LOC100363384|hypothetical protein LOC100363793	4	100363384|100363793	XM_002727870.1|XM_002724697.1	293352059|293340684	XP_002727916.1|XP_002724743.1	ENSRNOG00000001566	ENSRNOT00000002131	ENSRNOP00000002131
PH_rn_0023080	0.00569347	0.00147865	106.449	329.356	0.296917	0.284368	1.70029	0.0251224	NA	NA	1	NA	NA	NA	NA	ENSRNOG00000032246	ENSRNOT00000055078	ENSRNOP00000051953
PH_rn_0023128	0.554648	0.00217318	24.8713	169.353	0.529406	0.256541	2.76041	0.00213917	Rrh	retinal pigment epithelium derived rhodopsin homolog	1	310869	NM_001107726.1	157819658	NP_001101196.1	ENSRNOG00000010159	"ENSRNOT00000013506,ENSRNOT00000037768,ENSRNOT00000065189"	"ENSRNOP00000013506,ENSRNOP00000036173,ENSRNOP00000061336"
PH_rn_0023150	0.000204151	1.62645e-06	225.831	1432.75	0.250582	0.201039	2.85288	4.70738e-05	Sephs2	selenophosphate synthetase 2	1	308993	NM_001079889.2	142976616	NP_001073358.2	ENSRNOG00000030632	ENSRNOT00000044542	ENSRNOP00000040083
PH_rn_0023177	3.95548e-05	6.28103e-06	390.977	748.065	0.237212	0.20856	1.13456	0.0243736	Ddx4	DEAD (Asp-Glu-Ala-Asp) box polypeptide 4	1	310090	NM_001077647.1	117647205	NP_001071115.1	ENSRNOG00000026686	"ENSRNOT00000060732,ENSRNOT00000013035"	"ENSRNOP00000057461,ENSRNOP00000013035"
PH_rn_0023207	0.772532	0.000185701	16.9125	286.758	0.767731	0.232249	4.118	0.000121939	Magel2	MAGE-like 2	1	679875	"XM_001054803.2,XM_002725637.1"	293355965;293344104	"XP_001054803.1,XP_002725683.1"	ENSRNOG00000037102	ENSRNOT00000055934	ENSRNOP00000052787
PH_rn_0023209	0.0920678	6.00345e-07	52.7272	3539.8	0.371446	0.195997	6.20673	1.2804e-06	NA	NA	1	NA	NA	NA	NA	ENSRNOG00000037068	ENSRNOT00000055836	ENSRNOP00000052691
PH_rn_0023219	0.000199658	2.61745e-05	226.826	469.618	0.250314	0.217556	1.15445	0.0289777	LOC100360933	cDNA sequence BC048679-like	1	100360933	NM_001193275.1	300796866	NP_001180204.1	ENSRNOG00000036981	ENSRNOT00000055614	ENSRNOP00000052476
PH_rn_0023232	2.35748e-05	5.93079e-06	402.915	765.727	0.230586	0.208238	1.1281	0.024074	NA	NA	1	NA	NA	NA	NA	ENSRNOG00000033713	"ENSRNOT00000051032,ENSRNOT00000043557,ENSRNOT00000045258"	"ENSRNOP00000043091,ENSRNOP00000048244,ENSRNOP00000039294"
PH_rn_0023247	0.360835	0.000120825	31.8353	316.888	0.450615	0.228755	3.35624	0.000188595	RGD1564472	similar to Transcription elongation factor B polypeptide 3 binding protein 1	1	295047	"XM_227148.4,XM_001058314.2"	293357232;293345350	"XP_227148.4,XP_001058314.2"	ENSRNOG00000033337	ENSRNOT00000049320	ENSRNOP00000044924
PH_rn_0023278	0.000134674	2.70246e-06	249.708	1433.79	0.246265	0.205718	2.71865	9.26571e-05	Arl15	ADP-ribosylation factor-like 15	1	689079	"XM_001069431.2,XM_002725902.1"	293357055;293345180	"XP_001069431.1,XP_002725948.1"	ENSRNOG00000011105	ENSRNOT00000014761	ENSRNOP00000014761
PH_rn_0023324	0.243216	0.000146933	37.8044	302.343	0.420608	0.230285	3.04114	0.000328645	Fam19a3	"family with sequence similarity 19 (chemokine (C-C motif)-like), member A3"	1	691123	"XM_001076902.2,XM_002726035.1"	293357490;293345611	"XP_001076902.2,XP_002726081.1"	ENSRNOG00000030253	ENSRNOT00000040772	ENSRNOP00000046039
PH_rn_0023325	0.00801625	4.09004e-06	98.4903	890.405	0.30349	0.206081	3.31815	3.17189e-05	LOC100359753|LOC100364825	hypothetical protein LOC100359753|hypothetical protein LOC100364825	4	100359753|100364825	XM_002728666.1|XM_002725517.1	293355627|293343729	XP_002728712.1|XP_002725563.1	ENSRNOG00000038600	ENSRNOT00000058900	ENSRNOP00000055687
PH_rn_0023339	1.11823e-05	3.7354e-06	504.39	926.769	0.224489	0.205571	1.09701	0.025094	Deadc1	deaminase domain containing 1	1	361453	NM_001115028.1	169234863	NP_001108500.1	ENSRNOG00000010705	ENSRNOT00000014239	ENSRNOP00000014239
PH_rn_0023353	1.35977e-05	9.56418e-07	472.555	2121.59	0.22599	0.198304	2.40241	0.000116065	NA	NA	1	NA	NA	NA	NA	ENSRNOG00000043052	ENSRNOT00000068652	ENSRNOP00000062478
PH_rn_0023357	0.000625249	2.54566e-05	174.099	473.774	0.263432	0.217386	1.53815	0.00702192	Zfp407	zinc finger protein 407	1	307213	"XM_225679.5,XM_001061052.2"	293355054;293343175	"XP_225679.5,XP_001061052.2"	ENSRNOG00000042730	ENSRNOT00000036082	ENSRNOP00000037409
PH_rn_0023383	0.0012889	5.86964e-05	148.233	412.474	0.273055	0.225495	1.56337	0.00856358	NA	NA	1	NA	NA	NA	NA	ENSRNOG00000036983	ENSRNOT00000055622	ENSRNOP00000052484
PH_rn_0023403	3.18187e-05	2.46932e-06	369.09	1140.8	0.23311	0.203347	1.85072	0.00106526	NA	NA	1	NA	NA	NA	NA	ENSRNOG00000037672	ENSRNOT00000057157	ENSRNOP00000053985
PH_rn_0023408	5.24323e-05	9.53186e-06	317.358	643.128	0.237236	0.211063	1.19067	0.0204681	Cldn9	claudin 9	1	287099	NM_001011889.1	58865347	NP_001011889.1	ENSRNOG00000003654	ENSRNOT00000004848	ENSRNOP00000004848
PH_rn_0023413	0.000300781	4.94495e-07	205.934	4844.76	0.254786	0.195059	4.73186	2.10194e-06	Mettl7a|LOC100362962	methyltransferase like 7A|methyltransferase like 7A-like	4	315306|100362962	NM_001037355.1|XM_002729858.1	82654201|293360836	NP_001032432.1|XP_002729904.1	ENSRNOG00000001376	ENSRNOT00000052075	ENSRNOP00000040338
PH_rn_0023427	0.260513	7.82528e-07	36.8095	2571.47	0.426427	0.197299	6.26068	1.48746e-06	Igfals	"insulin-like growth factor binding protein, acid labile subunit"	1	79438	NM_053329.2	71896591	NP_445781.2	ENSRNOG00000015061	ENSRNOT00000020233	ENSRNOP00000020233
PH_rn_0023439	0.000104625	5.78856e-07	265.625	3729.93	0.243734	0.195819	4.00961	4.2772e-06	Mospd4	motile sperm domain containing 4	1	317161	NM_001108241.1	157817956	NP_001101711.1	ENSRNOG00000003575	ENSRNOT00000004747	ENSRNOP00000004747
PH_rn_0023441	2.58116e-06	1.50562e-06	924.218	1505.48	0.214144	0.200634	1.00203	0.0323931	Lrp1b	low density lipoprotein-related protein 1B (deleted in tumors)	1	311926	NM_001107843.1	157821814	NP_001101313.1	ENSRNOG00000043117	ENSRNOT00000068271	ENSRNOP00000059621
PH_rn_0023446	0.0808543	0.000161084	54.7169	296.109	0.365779	0.231052	2.48224	0.00096397	NA	NA	1	NA	NA	NA	NA	ENSRNOG00000037271	ENSRNOT00000056343	ENSRNOP00000053180
PH_rn_0023449	5.6346e-07	4.33036e-07	3285	6444.78	0.204804	0.194426	1.27653	0.00728305	NA	NA	1	NA	NA	NA	NA	ENSRNOG00000039458	ENSRNOT00000060469	ENSRNOP00000057213
PH_rn_0023480	1.59571e-06	6.385e-07	1217.7	3257.2	0.211053	0.196297	1.72758	0.00108173	NA	NA	1	NA	NA	NA	NA	ENSRNOG00000039096	ENSRNOT00000059794	ENSRNOP00000056542
PH_rn_0023525	4.12475e-06	1.33065e-06	740.17	1637.43	0.217296	0.199992	1.42438	0.0048714	Leng8	leukocyte receptor cluster (LRC) member 8	1	361506	NM_001037790.2	199561283	NP_001032879.2	ENSRNOG00000038508	ENSRNOT00000058706	ENSRNOP00000055499
PH_rn_0023531	0.00267132	0.000170977	126.346	321.044	0.284099	0.234966	1.42147	0.0184572	LOC289334	similar to hypothetical protein FLJ35728	1	289334	NM_001170428.1	281371332	NP_001163899.1	ENSRNOG00000022104	ENSRNOT00000037997	ENSRNOP00000054355
PH_rn_0023533	0.000261057	5.64373e-07	212.898	3874.35	0.253216	0.195696	4.36241	3.00212e-06	RGD1563302	RGD1563302	1	361049	NM_001162899.1	242332509	NP_001156371.1	ENSRNOG00000038917	ENSRNOT00000059490	ENSRNOP00000056247
PH_rn_0023566	6.31653e-05	8.94535e-07	302.435	2253.54	0.238959	0.197967	3.11294	2.02593e-05	NA	NA	1	NA	NA	NA	NA	ENSRNOG00000038817	ENSRNOT00000059315	ENSRNOP00000056077
PH_rn_0023572	0.00468983	3.71847e-07	111.423	10297.3	0.293591	0.193707	6.64386	8.67403e-07	S1pr3	sphingosine-1-phosphate receptor 3	1	306792	"XM_002725237.2,XM_225216.5"	295851687;293354458	"XP_002725283.1,XP_225216.2"	ENSRNOG00000014524	ENSRNOT00000019473	ENSRNOP00000019473
PH_rn_0023575	1.48941e-05	5.34254e-06	458.627	796.896	0.226694	0.207615	1.00484	0.0391549	Pura	purine rich element binding protein A	1	307498	"XM_001063244.3,XM_226016.5"	295851703;293354882	"XP_001063244.2,XP_226016.2"	ENSRNOG00000019062	ENSRNOT00000025756	ENSRNOP00000025756
PH_rn_0023618	0.00429681	0.000298111	113.413	257.667	0.291868	0.236282	1.23887	0.0358424	NA	NA	1	NA	NA	NA	NA	ENSRNOG00000036733	ENSRNOT00000055047	ENSRNOP00000051924
PH_rn_0023621	6.31236e-06	2.32795e-06	620.788	1164.69	0.220275	0.202951	1.16085	0.0174472	NA	NA	1	NA	NA	NA	NA	ENSRNOG00000042214	ENSRNOT00000066082	ENSRNOP00000059016
PH_rn_0023624	0.74896	0.000230056	17.9073	273.251	0.72508	0.234071	3.96126	0.000156815	NA	NA	1	NA	NA	NA	NA	ENSRNOG00000024196	ENSRNOT00000029763	ENSRNOP00000029465
PH_rn_0023631	9.97039e-07	6.38834e-07	1724.08	3255.12	0.208159	0.1963	1.2327	0.00971757	NA	NA	1	NA	NA	NA	NA	ENSRNOG00000038193	ENSRNOT00000058145	ENSRNOP00000054949
PH_rn_0023634	0.000288779	4.07145e-05	207.924	415.591	0.254335	0.220588	1.09256	0.0396102	RGD1310212	similar to KIAA1111-like protein	1	299557	NM_001106765.1	157823270	NP_001100235.1	ENSRNOG00000026582	ENSRNOT00000036473	ENSRNOP00000032833
PH_rn_0023645	0.000169677	1.44087e-06	235.78	1551.19	0.248594	0.200408	2.91027	3.90984e-05	Zc3h10|LOC684563	zinc finger CCCH type containing 10|similar to zinc finger CCCH-type containing 10	4	685928|684563	NM_001191090.1|XM_001070992.2	300797644|293348447	NP_001178019.1|XP_001070992.2	ENSRNOG00000040281	ENSRNOT00000061995	ENSRNOP00000058705
PH_rn_0023646	0.0013275	3.2277e-05	147.238	442.605	0.273459	0.218971	1.67668	0.00466748	LOC100362389|LOC100363634	"protein phosphatase 1, regulatory subunit 2-like|protein phosphatase 1, regulatory subunit 2-like"	4	100362389|100363634	XM_002730188.1|XM_002727510.1	293362732|293350704	XP_002730234.1|XP_002727556.1	ENSRNOG00000003021	ENSRNOT00000004034	ENSRNOP00000004034
PH_rn_0023671	8.381e-07	6.37453e-07	2023.53	3266.55	0.207121	0.196291	1.00839	0.0275543	LOC681066|LOC100365336	similar to Ferritin heavy chain (Ferritin H subunit) (Proliferation-inducing gene 15 protein)|rCG36307-like	4	681066|100365336	XM_001060160.2|XM_002727559.1	293362950|293350877	XP_001060160.2|XP_002727605.1	ENSRNOG00000003783	ENSRNOT00000005021	ENSRNOP00000005021
PH_rn_0023674	0.0229798	1.77159e-05	76.6036	526.762	0.326946	0.214976	2.86307	0.000152669	NA	NA	1	NA	NA	NA	NA	ENSRNOG00000037787	ENSRNOT00000057357	ENSRNOP00000054170
PH_rn_0023679	2.58659e-05	1.10427e-06	386.997	1881.59	0.231138	0.199033	2.51356	9.0256e-05	Gpr68	G protein-coupled receptor 68	1	314386	NM_001108049.1	157820738	NP_001101519.1	ENSRNOG00000027863	ENSRNOT00000037889	ENSRNOP00000035718
PH_rn_0023705	0.0756973	0.000144664	55.7117	303.382	0.362896	0.230152	2.49405	0.000892546	Cldn22	claudin 22	1	306454	NM_001110143.1	158636021	NP_001103613.1	ENSRNOG00000030889	ENSRNOT00000040731	ENSRNOP00000050527
PH_rn_0023712	0.00237874	9.39145e-05	129.331	336.629	0.282084	0.226787	1.45833	0.0132526	NA	NA	1	NA	NA	NA	NA	ENSRNOG00000022426	ENSRNOT00000033038	ENSRNOP00000037689
PH_rn_0023724	0.751101	0.0589649	18.9022	82.0793	0.600652	0.311451	2.0916	0.0299826	Usp27x	"ubiquitin specific peptidase 27, X-linked"	1	302566	"XR_086363.1,XR_008155.2"	293362786;293350744	-	ENSRNOG00000002844	ENSRNOT00000003800	ENSRNOP00000062485
PH_rn_0023738	0.000143712	5.39817e-06	245.728	793.78	0.246918	0.207677	1.86079	0.00135167	NA	NA	1	NA	NA	NA	NA	ENSRNOG00000033023	ENSRNOT00000043132	ENSRNOP00000049018
PH_rn_0023763	0.00014079	6.03432e-06	246.723	759.493	0.24668	0.208322	1.7889	0.00181167	Ranbp3	RAN binding protein 3	1	501281	"XM_576696.3,XM_001056647.2"	293362034;293349602	"XP_576696.3,XP_001056647.2"	ENSRNOG00000037872	ENSRNOT00000057538	ENSRNOP00000063695
PH_rn_0023766	0.212979	5.72794e-05	39.7941	380.266	0.412106	0.223044	3.30552	0.000134476	NA	NA	1	NA	NA	NA	NA	ENSRNOG00000003505	ENSRNOT00000004652	ENSRNOP00000004652
PH_rn_0023797	7.10269e-06	1.3525e-06	593.927	1623.92	0.221134	0.200092	1.70422	0.0015192	Rnf183	ring finger protein 183	1	500474	"XM_575838.3,XM_001063645.2"	293359291;293347401	"XP_575838.3,XP_001063645.2"	ENSRNOG00000014861	ENSRNOT00000019924	ENSRNOP00000019924
PH_rn_0023798	0.260348	2.3534e-05	36.8095	484.164	0.426084	0.216842	3.77268	4.59266e-05	LOC100363065	zinc finger protein 11	1	100363065	"XM_002727961.1,XM_002724835.1"	293352540;293341149	"XP_002728007.1,XP_002724881.1"	ENSRNOG00000023646	ENSRNOT00000035927	ENSRNOP00000031165
PH_rn_0023819	0.0063918	0.000174625	116.398	290.914	0.31059	0.23175	1.38912	0.0211329	Kif4b	kinesin family member 4B	1	299255	"XM_234487.4,XM_001065440.2"	293360059;293348215	"XP_234487.3,XP_001065440.2"	ENSRNOG00000004671	ENSRNOT00000006165	ENSRNOP00000006165
PH_rn_0023832	1.0129e-06	7.02466e-07	1711.15	2896.67	0.208274	0.196766	1.07578	0.0205049	NA	NA	1	NA	NA	NA	NA	ENSRNOG00000042098	ENSRNOT00000065617	ENSRNOP00000063183
PH_rn_0023836	0.00102675	3.28898e-05	156.192	440.527	0.27002	0.219111	1.58568	0.00640911	Olr1411|Olr1409|Olr1408|Olr1410	olfactory receptor 1411|olfactory receptor 1409|olfactory receptor 1408|olfactory receptor 1410	4	405061|287259|405063|405062	NM_001000783.1|NM_001000004.1|NM_001000785.1|NM_001000784.1	47576078|47576086|47576084|47576082	NP_001000783.1|NP_001000004.1|NP_001000785.1|NP_001000784.1	ENSRNOG00000032495|ENSRNOG00000032864|ENSRNOG00000030290|ENSRNOG00000030651	ENSRNOT00000049730|ENSRNOT00000048867|ENSRNOT00000046476|ENSRNOT00000040534	ENSRNOP00000042053|ENSRNOP00000040909|ENSRNOP00000040792|ENSRNOP00000046782
PH_rn_0023837	0.000265788	8.90293e-06	211.903	658.712	0.253397	0.21065	1.77167	0.00220259	Olr1425|Olr1416|Olr1418|Olr1422|Olr1417|Olr1428|Olr1423|Olr1424|LOC686792|Olr1421	olfactory receptor 1425|olfactory receptor 1416|olfactory receptor 1418|olfactory receptor 1422|olfactory receptor 1417|olfactory receptor 1428|olfactory receptor 1423|olfactory receptor 1424|similar to olfactory receptor Olr1424|olfactory receptor 1421	4	287316|287314|287313|287310|405368|287318|287309|405056|686792|405057	NM_001000010.1|NM_001000009.1|NM_001000008.1|NM_001000007.1|NM_001001002.1|NM_001000011.1|NM_001000006.1|NM_001000779.1|XM_001075759.2|NM_001000780.1	47576054|47576070|47576066|47576062|47576064|47576050|47576056|47576058|293340090|47576060	NP_001000010.1|NP_001000009.1|NP_001000008.1|NP_001000007.1|NP_001001002.1|NP_001000011.1|NP_001000006.1|NP_001000779.1|XP_001075759.2|NP_001000780.1	ENSRNOG00000031926|ENSRNOG00000030652|ENSRNOG00000030440|ENSRNOG00000029989|ENSRNOG00000032577|ENSRNOG00000026657|ENSRNOG00000033001|ENSRNOG00000032271	ENSRNOT00000047974|ENSRNOT00000052223|ENSRNOT00000047892|ENSRNOT00000041113|ENSRNOT00000047037|ENSRNOT00000050448|ENSRNOT00000045318|ENSRNOT00000051126	ENSRNOP00000048031|ENSRNOP00000045338|ENSRNOP00000047798|ENSRNOP00000041076|ENSRNOP00000046998|NA|ENSRNOP00000039350|ENSRNOP00000050734
PH_rn_0023844	0.0803381	0.000888486	54.7169	203.64	0.364868	0.246615	1.90595	0.00743953	Olr1515|Olr1516	olfactory receptor 1515|olfactory receptor 1516	4	405994|287520	NM_001001098.1|NM_001000038.1	47576312|47576314	NP_001001098.1|NP_001000038.1	ENSRNOG00000029306|ENSRNOG00000033544	ENSRNOT00000046702|ENSRNOT00000043358	ENSRNOP00000046007|ENSRNOP00000041160
PH_rn_0023854	0.000106141	1.18238e-05	264.631	598.452	0.24387	0.212401	1.32297	0.0127628	Olr1070|Olr1071	olfactory receptor 1070|olfactory receptor 1071	4	366816|288823	NM_001000591.1|NM_001000063.1	47578018|47578012	NP_001000591.1|NP_001000063.1	ENSRNOG00000008476|ENSRNOG00000008464	ENSRNOT00000011198|ENSRNOT00000011188	NA|ENSRNOP00000011188
PH_rn_0023872	0.213224	0.000522755	39.7941	229.614	0.41255	0.241794	2.54443	0.00149288	Olr36|Olr37|Olr35	olfactory receptor 36|olfactory receptor 37|olfactory receptor 35	4	405257|308853|293140	NM_001000935.1|NM_001000504.1|NM_001000121.1	47577218|47577236|47577200	NP_001000935.1|NP_001000504.1|NP_001000121.1	ENSRNOG00000018078|ENSRNOG00000030788|ENSRNOG00000018071	ENSRNOT00000024311|ENSRNOT00000051450|ENSRNOT00000024302	ENSRNOP00000024311|ENSRNOP00000047004|ENSRNOP00000024303
PH_rn_0023873	0.00398054	0.000348477	116.398	249.355	0.291329	0.237747	1.15183	0.0489832	Olr41|Olr385	olfactory receptor 41|olfactory receptor 385	4	293195|294109	"NM_001000126.1|XM_220088.4,XM_001061624.2"	47577332|293356582;293344773	"NP_001000126.1|XP_220088.4,XP_001061624.2"	ENSRNOG00000012071|ENSRNOG00000029157	ENSRNOT00000016061|ENSRNOT00000043459	ENSRNOP00000016061|ENSRNOP00000041368
PH_rn_0023878	0.153517	2.65817e-05	44.7683	467.54	0.394378	0.217659	3.44152	7.34796e-05	Olr81|Olr83	olfactory receptor 81|olfactory receptor 83	4	293224|293226	NM_001001271.1|NM_001000136.1	47606352|47576732	NP_001001271.1|NP_001000136.1	ENSRNOG00000028970|ENSRNOG00000031586	ENSRNOT00000043806|ENSRNOT00000046793	ENSRNOP00000046154|ENSRNOP00000041288
PH_rn_0023881	1.91073e-06	9.0906e-07	1090.36	2220.3	0.212195	0.198048	1.33337	0.00662974	Olr124|Olr115|Olr121|Olr101|Olr103|Olr98	olfactory receptor 124|olfactory receptor 115|olfactory receptor 121|olfactory receptor 101|olfactory receptor 103|olfactory receptor 98	4	293260|293253|293257|405009|293242|293240	NM_001000157.1|NM_001000152.1|NM_001000155.1|NM_001000744.1|NM_001000144.1|NM_001000143.1	47577754|47577894|47577818|47578058|47578046|47576158	NP_001000157.1|NP_001000152.1|NP_001000155.1|NP_001000744.1|NP_001000144.1|NP_001000143.1	ENSRNOG00000016018|ENSRNOG00000031878|ENSRNOG00000030395|ENSRNOG00000030169|ENSRNOG00000031820|ENSRNOG00000033060	ENSRNOT00000021429|ENSRNOT00000040224|ENSRNOT00000048499|ENSRNOT00000048299|ENSRNOT00000039894|ENSRNOT00000045286	ENSRNOP00000021429|ENSRNOP00000040410|ENSRNOP00000051204|ENSRNOP00000048041|ENSRNOP00000040143|ENSRNOP00000051198
PH_rn_0023904	0.000959012	1.02241e-06	158.181	2003.15	0.268959	0.198641	3.83983	7.16935e-06	Olr289|LOC100360557|LOC682150|Olr299	olfactory receptor 289|olfactory receptor 525-like|similar to olfactory receptor 525|olfactory receptor 299	4	405041|100360557|682150|293598	NM_001000767.1|XM_002728819.2|XM_001060126.2|NM_001000236.1	47577032|295852290|293344462|47577050	NP_001000767.1|XP_002728865.1|XP_001060126.2|NP_001000236.1	ENSRNOG00000031903|ENSRNOG00000031394	ENSRNOT00000046290|ENSRNOT00000043726	ENSRNOP00000046663|ENSRNOP00000044157
PH_rn_0023919	0.000932135	1.74118e-05	159.176	547.542	0.268576	0.215452	1.89017	0.00190219	Olr528|Olr522	olfactory receptor 528|olfactory receptor 522	4	295776|366100	NM_001000319.1|NM_001000562.1	47577590|47577580	NP_001000319.1|NP_001000562.1	ENSRNOG00000031837|ENSRNOG00000031886	ENSRNOT00000051533|ENSRNOT00000047747	ENSRNOP00000042246|ENSRNOP00000041464
PH_rn_0023947	0.0324646	7.26465e-06	83.5676	709.622	0.369738	0.209445	3.20459	5.58359e-05	Olr1233|Olr1229	olfactory receptor 1233|olfactory receptor 1229	4	405975|300554	NM_001001084.1|NM_001000444.1	47577796|47577802	NP_001001084.1|NP_001000444.1	ENSRNOG00000031241|ENSRNOG00000030403	ENSRNOT00000040495|ENSRNOT00000046698	ENSRNOP00000048202|ENSRNOP00000041311
PH_rn_0023948	0.388374	5.85416e-06	30.8404	768.844	0.471397	0.20815	4.74687	9.10833e-06	Olr1266|Olr1265	olfactory receptor 1266|olfactory receptor 1265	4	405088|300584	NM_001000802.1|NM_001000457.1	47577726|47577730	NP_001000802.1|NP_001000457.1	ENSRNOG00000031054|ENSRNOG00000031423	ENSRNOT00000048537|ENSRNOT00000047107	ENSRNOP00000044756|ENSRNOP00000043172
PH_rn_0023967	0.0388742	2.42631e-05	67.6499	486.242	0.343533	0.217308	2.91419	0.000165646	Olr736|Olr733|Olr734	olfactory receptor 736|olfactory receptor 733|olfactory receptor 734	4	366118|404810|404809	NM_001001384.1|NM_001000618.1|NM_001000617.1	47777715|47577232|47577226	NP_001001384.1|NP_001000618.1|NP_001000617.1	ENSRNOG00000033289|ENSRNOG00000029036|ENSRNOG00000034273|ENSRNOG00000043148	ENSRNOT00000049816|ENSRNOT00000040900|ENSRNOT00000050954|ENSRNOT00000067216	ENSRNOP00000041891|ENSRNOP00000051098|ENSRNOP00000040397|NA
PH_rn_0023978	1.15173e-06	3.61657e-07	1533.07	11547.2	0.209035	0.193577	3.20687	1.05263e-05	Olr1451|Olr1453|Olr1455	olfactory receptor 1451|olfactory receptor 1453|olfactory receptor 1455	4	405306|405047|405046	NM_001000957.1|NM_001000772.1|NM_001000771.1	47576004|47575998|47575992	NP_001000957.1|NP_001000772.1|NP_001000771.1	ENSRNOG00000031114|ENSRNOG00000030138|ENSRNOG00000029615	ENSRNOT00000048357|ENSRNOT00000050693|ENSRNOT00000040655	ENSRNOP00000045814|ENSRNOP00000042440|ENSRNOP00000046730
PH_rn_0023982	0.00294252	0.000250019	123.362	268.056	0.285465	0.234764	1.18136	0.0414472	Olr821|Olr820	olfactory receptor 821|olfactory receptor 820	4	405131|405329	NM_001000842.1|NM_001000974.1	47576836|47576842	NP_001000842.1|NP_001000974.1	ENSRNOG00000033939|ENSRNOG00000031828	ENSRNOT00000044838|ENSRNOT00000047359	ENSRNOP00000043100|ENSRNOP00000040571
PH_rn_0023985	0.000143959	6.32979e-06	245.728	745.987	0.246948	0.208608	1.76635	0.00199781	Olr801|Olr803|Olr802	olfactory receptor 801|olfactory receptor 803|olfactory receptor 802	4	405372|405143|405332	NM_001001004.1|NM_001000853.1|NM_001000977.1	47576928|47576916|47576920	NP_001001004.1|NP_001000853.1|NP_001000977.1	ENSRNOG00000028934|ENSRNOG00000029329|ENSRNOG00000031457	ENSRNOT00000046121|ENSRNOT00000044454|ENSRNOT00000045027	ENSRNOP00000042467|ENSRNOP00000044035|ENSRNOP00000041902
PH_rn_0023988	2.18816e-05	6.45658e-06	406.894	740.792	0.229768	0.208731	1.06289	0.0318571	Olr831|Olr832	olfactory receptor 831|olfactory receptor 832	4	405209|405208	NM_001000899.1|NM_001000898.1	47576782|47576778	NP_001000899.1|NP_001000898.1	ENSRNOG00000029630|ENSRNOG00000032256	ENSRNOT00000052024|ENSRNOT00000049091	ENSRNOP00000042229|ENSRNOP00000045548
PH_rn_0023990	3.62979e-05	7.72175e-06	351.183	692.999	0.234008	0.209791	1.16715	0.0215522	Olr1590|Olr1591	olfactory receptor 1590|olfactory receptor 1591	4	405355|405223	NM_001000995.1|NM_001000912.1	47576444|47576446	NP_001000995.1|NP_001000912.1	ENSRNOG00000032352|ENSRNOG00000030059	ENSRNOT00000041415|ENSRNOT00000045217	ENSRNOP00000047467|ENSRNOP00000049399
PH_rn_0024015	5.97952e-06	2.6439e-06	634.716	1090.93	0.219898	0.203647	1.03318	0.0309922	C4b|C4-2	"complement component 4B (Chido blood group)|complement component 4, gene 2"	4	24233|406161	NM_031504.3|NM_001002805.2	259013549|259013548	NP_113692.2|NP_001002805.1	ENSRNOG00000030729	ENSRNOT00000031704	ENSRNOP00000037902
PH_rn_0024034	0.00170231	1.91237e-06	139.279	3990.72	0.277013	0.206223	5.00843	6.22537e-06	Lyl1|LOC100365743	lymphoblastic leukemia derived sequence 1|protein lyl-1-like	4	304663|100365743	NM_001007677.1|XR_085683.2	56090488|295851714	NP_001007678.1|-	ENSRNOG00000002950	ENSRNOT00000003980	ENSRNOP00000003980
PH_rn_0024036	0.098343	0.000234045	51.7323	272.212	0.37453	0.23422	2.43231	0.00127789	Hsd3b1|Hsd3b	"hydroxy-delta-5-steroid dehydrogenase, 3 beta- and steroid delta-isomerase 1|3 beta-hydroxysteroid dehydrogenase/delta-5-delta-4 isomerase type II"	4	360348|682974	NM_001007719.3|NM_001042619.1	59797057|110835752	NP_001007720.3|NP_001036084.1	ENSRNOG00000019454	"ENSRNOT00000026325,ENSRNOT00000056172"	"ENSRNOP00000026326,ENSRNOP00000053018"
PH_rn_0024037	0.00154988	1.25681e-06	142.264	1707.04	0.275671	0.199701	3.75981	8.88219e-06	Hsd3b1|Hsd3b5|Hsd3b|Hsd3b6	"hydroxy-delta-5-steroid dehydrogenase, 3 beta- and steroid delta-isomerase 1|hydroxy-delta-5-steroid dehydrogenase, 3 beta- and steroid delta-isomerase 5|3 beta-hydroxysteroid dehydrogenase/delta-5-delta-4 isomerase type II|hydroxy-delta-5-steroid dehydrogenase, 3 beta- and steroid delta-isomerase 6"	4	360348|24470|682974|29632	NM_001007719.3|NM_012584.1|NM_001042619.1|NM_017265.4	59797057|6981049|110835752|61889128	NP_001007720.3|NP_036716.1|NP_001036084.1|NP_058961.4	ENSRNOG00000019454|ENSRNOG00000019417|ENSRNOG00000042884|ENSRNOG00000019441	"ENSRNOT00000026325,ENSRNOT00000056172|ENSRNOT00000026290|ENSRNOT00000068511|ENSRNOT00000026306"	"ENSRNOP00000026326,ENSRNOP00000053018|ENSRNOP00000026290|ENSRNOP00000062582|ENSRNOP00000026306"
PH_rn_0024105	2.4427e-06	1.40964e-06	951.078	1573.01	0.213782	0.20029	1.02615	0.0288113	Kpna6|LOC100363922	karyopherin alpha 6 (importin alpha 7)|karyopherin (importin) alpha 6-like	4	362607|100363922	NM_001015029.2|XM_002726630.1	77861885|293347668	NP_001015029.2|XP_002726676.1	NA	NA	NA
PH_rn_0024112	0.280882	0.00201841	35.8147	172.47	0.437057	0.255917	2.26223	0.00483612	Sult2al1|Sult2a1|LOC100360672|Sult2a2	"sulfotransferase family 2A, dehydroepiandrosterone (DHEA)-preferring-like 1|sulfotransferase family 2A, dehydroepiandrosterone (DHEA)-preferring, member 1|alcohol sulfotransferase-like|sulfotransferase family 2A, dehydroepiandrosterone (DHEA)-preferring, member 2"	4	24902|24912|100360672|361510	"NM_012695.3|NM_131903.1|XM_002728671.1,XM_002728670.1|NM_001025131.1"	148612846|222831685|293355671;293355669|68341956	"NP_036827.3|NP_571978.1|XP_002728717.1,XP_002728716.1|NP_001020302.1"	ENSRNOG00000030636|ENSRNOG00000031279|ENSRNOG00000042400	ENSRNOT00000041367|ENSRNOT00000052129|ENSRNOT00000064593	ENSRNOP00000043445|ENSRNOP00000045076|ENSRNOP00000060238
PH_rn_0024113	0.0336022	0.00124293	69.6396	190.133	0.337266	0.250242	1.45943	0.0267091	Rhox2|LOC691293|Rhox7	"reproductive homeobox on X chromosome 2|similar to reproductive homeobox on chromosome X, 7|reproductive homeobox 7"	4	363439|691293|298353	NM_001025746.3|XM_001077586.1|NM_001025654.1	208022680|109510356|71043819	NP_001020917.3|XP_001077586.1|NP_001020825.1	ENSRNOG00000040013|ENSRNOG00000040023	"ENSRNOT00000034083|ENSRNOT00000066130,ENSRNOT00000044075"	"ENSRNOP00000028981|ENSRNOP00000062683,ENSRNOP00000049251"
PH_rn_0024184	5.87911e-05	0.00019132	308.404	13652.2	0.238315	0.270199	5.64475	0.000482227	Cyp2b1|Cyp2b2	"cytochrome P450, family 2, subfamily b, polypeptide 1|cytochrome P450, family 2, subfamily b, polypeptide 2"	4	24300|361523	NM_001134844.1|NM_001198676.1	198442824|310923128	NP_001128316.1|NP_001185605.1	ENSRNOG00000033680|ENSRNOG00000020775	"ENSRNOT00000044127,ENSRNOT00000047540|ENSRNOT00000028196"	"ENSRNOP00000049925,ENSRNOP00000045196|ENSRNOP00000028196"
PH_rn_0024243	0.691924	9.98453e-05	20.8919	331.434	0.547427	0.227237	4.02994	8.24209e-05	Cyp2c7|LOC100361547|LOC100361347	"cytochrome P450, family 2, subfamily c, polypeptide 7|Cytochrome P450, family 2, subfamily c, polypeptide 7-like|cytochrome P450 2C7-like"	4	29298|100361547|100361347	NM_017158.1|XM_002728884.1|XM_002728882.1	8393232|293356529|293356523	NP_058854.1|XP_002728930.1|XP_002728928.1	ENSRNOG00000021405|ENSRNOG00000013241	ENSRNOT00000040325|ENSRNOT00000030039	ENSRNOP00000045029|ENSRNOP00000036896
PH_rn_0024297	2.49372e-05	3.33541e-07	8652.23	17774.8	0.247046	0.193199	1.27499	0.00909816	Dbi|LOC100365425|LOC100365590|LOC301444	"diazepam binding inhibitor (GABA receptor modulator, acyl-Coenzyme A binding protein)|diazepam binding inhibitor-like|diazepam binding inhibitor-like|pseudogene for diazepam binding inhibitor 1"	4	25045|100365425|100365590|301444	"NM_031853.4|XM_002724850.1|XR_085953.2|XR_086340.1,XR_085912.1"	167555089|293341293|295852017|293361701;293349817	NP_114054.1|XP_002724896.1|-|-	ENSRNOG00000019107|ENSRNOG00000030813|ENSRNOG00000023061	ENSRNOT00000025907|ENSRNOT00000043984|ENSRNOT00000029107	ENSRNOP00000045480|ENSRNOP00000043164|NA
[truncated: 2 more rows]

## Sheet: Diff Data_C vs.EA (Down)
	P-value (Detected)		Normalized Intensity		CV		log2 (Ratio)	P-value (Differentially expressed)	Annotation
ID	M+EA	C	M+EA	C	M+EA	C	C/M+EA	C/M+EA	Gene_symbol	Description	Group	Entrez_gene	RefSeq	RNA_nucleotide_gi	Protein_accession.version	Ensembl_gene	Ensembl_transcript	Ensembl_protein
[truncated: 945 more rows]

## Sheet: Diff Data_M vs.EA(UP)
	P-value (Detected)		Normalized Intensity		CV		log2 (Ratio)	P-value (Differentially expressed)	Annotation
[truncated: 621 more rows]

## Sheet: Diff Data_M vs.EA(Down)
	P-value (Detected)		Normalized Intensity		CV		log2 (Ratio)	P-value (Differentially expressed)	Annotation
[truncated: 364 more rows]

[truncated: 3 more sheets: Diff Data_M vs.C (UP), Diff Data_M vs.C(Down), Read me]
