# Supplementary material for: Electroacupuncture at Guanyuan (CV 4), Zusanli (ST 36) and Baihui (DU 20) regulate the aging-related changes in gene expression profile of the hippocampus in sub-acutely aging rats
Source: PLoS One. 2018 Jan 19;13(1):e0191623. doi: 10.1371/journal.pone.0191623 (PMC5774823; doi:10.1371/journal.pone.0191623)
Supplement: S2 Table — (XLSX) [file pone.0191623.s002.xlsx]

## Sheet: Sheet1
Common elements in "M vs C-UP" and "M vs M+EA-UP":
Gene_symbol	Description	RefSeq	Protein_accession.version
LOC498750	similar to cDNA sequence BC005537	NM_001017510.2	NP_001017510.1
LOC500350	LRRGT00139	NM_001047957.1	NP_001041422.1
Synpr	synaptoporin	NM_023974.1	NP_076464.1
Arl5b	ADP-ribosylation factor-like 5B	NM_001015031.1	NP_001015031.1
Eif2a	eukaryotic translation initiation factor 2A	NM_001109339.1	NP_001102809.1
Skiv2l2	superkiller viralicidic activity 2-like 2 (S. cerevisiae)	NM_001034093.1	NP_001029265.1
Bcap29	B-cell receptor-associated protein 29	NM_001006980.1	NP_001006981.1
Cenpc1	centromere protein C 1	NM_001004098.1	NP_001004098.1
Mare	alpha globin regulatory element containing gene	NM_001034936.1	NP_001030108.1
RGD1305481	hypothetical LOC294030	NM_001047856.1	NP_001041321.1
LOC690463	hypothetical protein LOC690463	XM_001074509.2	XP_001074509.2
Fam171b	family with sequence similarity 171, member B	XM_575160.3,XM_001068767.2	XP_575160.2,XP_001068767.2
Map4k5	mitogen-activated protein kinase kinase kinase kinase 5	NM_001192016.1,XM_002729632.1,XM_001076790.2,XM_002726748.1	NP_001178945.1,XP_002729678.1,XP_001076790.2,XP_002726794.1
LOC100359808	hypothetical protein LOC100359808	XM_002729012.1	XP_002729058.1
Rerg	RAS-like, estrogen-regulated, growth-inhibitor	XM_578417.3,XM_001072746.2	XP_578417.3,XP_001072746.2
Fam179b	family with sequence similarity 179, member B	XM_234236.5	XP_234236.4
Svep1	sushi, von Willebrand factor type A, EGF and pentraxin domain containing 1	XM_001065678.2,XM_002726537.1	XP_001065678.1,XP_002726583.1
RGD1561431	similar to homeobox-containing transcription factor	XM_002729311.1,XM_001058923.1	XP_002729357.1,XP_001058923.1
RGD1563091	similar to OEF2	XM_575365.2,XM_001069221.1	XP_575365.2,XP_001069221.1
Eif2s3y	eukaryotic translation initiation factor 2, subunit 3, structural gene Y-linked	NM_001167666.1	NP_001161138.1
Rics	Rho GTPase-activating protein	XM_236020.5,XM_001056872.2	XP_236020.5,XP_001056872.2
Itsn2	intersectin 2	XM_002730132.1,XM_002730131.1,XM_233945.5,XM_001067254.2	XP_002730178.1,XP_002730177.1,XP_233945.5,XP_001067254.2
Ctnnb1	catenin (cadherin associated protein), beta 1	NM_053357.2	NP_445809.2
RGD1561367	similar to Anillin	XM_002729878.1,XM_001077789.2	XP_002729924.1,XP_001077789.2
RGD1310819	similar to putative protein (5S487)	XM_237064.5,XM_001057470.2	XP_237064.5,XP_001057470.2
Cat	catalase	NM_012520.1	NP_036652.1
Gfra4	GDNF family receptor alpha 4	NM_023967.1	NP_076457.1
Idi1	isopentenyl-diphosphate delta isomerase 1	NM_053539.1	NP_445991.1
Dars	aspartyl-tRNA synthetase	NM_053799.2	NP_446251.1
Klhdc8b	kelch domain containing 8B	NM_001007685.1	NP_001007686.1
Hyal3	hyaluronoglucosaminidase 3	NM_207599.2	NP_997482.2
Smc3	structural maintenance of chromosomes 3	NM_031583.2	NP_113771.2
Fmr1	fragile X mental retardation 1	NM_052804.1	NP_434691.1
Mgrn1	mahogunin, ring finger 1	NM_001013964.1	NP_001013986.1
Dhx40	DEAH (Asp-Glu-Ala-His) box polypeptide 40	NM_001005873.1	NP_001005873.1
Nae1	NEDD8 activating enzyme E1 subunit 1	NM_032072.2	NP_114461.1
Filip1	filamin A interacting protein 1	NM_145682.1	NP_663715.1
Dld	dihydrolipoamide dehydrogenase	NM_199385.1	NP_955417.1
Pde4dip	phosphodiesterase 4D interacting protein	NM_022382.1	NP_071777.1
Lypd1	Ly6/Plaur domain containing 1	NM_001007727.1	NP_001007728.1
Grb14	growth factor receptor bound protein 14	NM_031623.1	NP_113811.1
Gin1	gypsy retrotransposon integrase 1	NM_001025012.1	NP_001020183.1
Mrgprb13	MAS-related GPR, member B13	NM_001002283.1	NP_001002283.1
Fut8	fucosyltransferase 8 (alpha (1,6) fucosyltransferase)	NM_001002289.1	NP_001002289.1
Sh3bp4	SH3-domain binding protein 4	NM_022693.3	NP_073184.2
Ccdc104	coiled-coil domain containing 104	NM_001024866.1	NP_001020037.1
Nr4a3	nuclear receptor subfamily 4, group A, member 3	NM_031628.1	NP_113816.1
Nop58	nucleolar protein NOP58	NM_021754.1	NP_068522.1
Zranb2	zinc finger, RAN-binding domain containing 2	NM_031616.1	NP_113804.1
Acsl4	acyl-CoA synthetase long-chain family member 4	NM_053623.1	NP_446075.1
Ttll1	tubulin tyrosine ligase-like family, member 1	NM_001012200.1	NP_001012200.1
Hspa9	heat shock protein 9	NM_001100658.1	NP_001094128.1
Nr4a1	nuclear receptor subfamily 4, group A, member 1	NM_024388.1	NP_077364.1
Psip1	PC4 and SFRS1 interacting protein 1	NM_175765.2	NP_786941.1
Plod2	procollagen lysine, 2-oxoglutarate 5-dioxygenase 2	NM_001142915.1,NM_175869.3	NP_001136387.1,NP_787065.2
Lrrn3	leucine rich repeat neuronal 3	NM_030856.1	NP_110483.1
Dgkb	diacylglycerol kinase, beta	NM_019304.1	NP_062177.1
Dmtf1	cyclin D binding myb-like transcription factor 1	NM_053693.1	NP_446145.1
Serinc1	serine incorporator 1	NM_182951.1	NP_891996.1
RGD1303144	HypB, AroK, ADK and rho factor domain containing protein RGD1303144	NM_001004266.1	NP_001004266.1
Cacybp	calcyclin binding protein	NM_001004208.1	NP_001004208.1
Strn3	striatin, calmodulin binding protein 3	NM_001029897.1	NP_001025068.1
Arrdc4	arrestin domain containing 4	NM_001047853.1	NP_001041318.1
Hck	hemopoietic cell kinase	NM_013185.2	NP_037317.2
Mrps10	mitochondrial ribosomal protein S10	NM_001008859.1	NP_001008859.1
Cep57	centrosomal protein 57kDa	NM_001108124.2	NP_001101594.1
Sfmbt1	Scm-like with four mbt domains 1	NM_031647.2	NP_113835.2
Snurf	SNRPN upstream reading frame	NM_130738.1	NP_570094.1
Hnrnpa2b1	heterogeneous nuclear ribonucleoprotein A2/B1	NM_001104613.1	NP_001098083.1
Clk1	CDC-like kinase 1	NM_001106913.2	NP_001100383.2
Chst2	carbohydrate sulfotransferase 2	XM_001068574.3,XM_345970.4	XP_001068574.2,XP_345971.3
Sp3	Sp3 transcription factor	XM_002729171.2,XM_002726189.1	XP_002729217.1,XP_002726235.1
Olr1107	olfactory receptor 1107	NM_001000424.1	NP_001000424.1
Prune2	prune homolog 2 (Drosophila)	XM_002728837.2,XM_002725748.2	XP_002728883.1,XP_002725794.1
Rnf160	ring finger protein 160	NM_001024235.2	NP_001019406.2
Casp8ap2	caspase 8 associated protein 2	NM_001107921.1	NP_001101391.1
Olr727	olfactory receptor 727	NM_001000619.1	NP_001000619.1
Ythdf3	YTH domain family, member 3	NM_001108546.1	NP_001102016.1
Phf20	PHD finger protein 20	NM_001107795.1	NP_001101265.1
Trim23	tripartite motif-containing 23	NM_001100637.1	NP_001094107.1
Olr597	olfactory receptor 597	NM_001000331.1	NP_001000331.1
Col4a3bp	collagen, type IV, alpha 3 (Goodpasture antigen) binding protein	NM_001108935.1	NP_001102405.1
Eif3a	eukaryotic translation initiation factor 3, subunit A	NM_001047087.2	NP_001040552.2
Abce1	ATP-binding cassette, subfamily E (OABP), member 1	NM_001108446.1	NP_001101916.1
Mttp	microsomal triglyceride transfer protein	NM_001107727.1	NP_001101197.1
NA	NA	NA	NA
Trappc2	trafficking protein particle complex 2	NM_001024965.1	NP_001020136.1
Snrnp48	small nuclear ribonucleoprotein 48k (U11/U12)	NM_001106107.1	NP_001099577.1
Lamc3	laminin gamma 3	NM_001107830.1	NP_001101300.1
Pgm2l1	phosphoglucomutase 2-like 1	NM_001109454.1	NP_001102924.1
Smc6	structural maintenance of chromosomes 6	NM_001108014.1	NP_001101484.1
Bhlhe22	basic helix-loop-helix family, member e22	NM_001108940.1	NP_001102410.1
Mospd2	motile sperm domain containing 2	NM_001134588.1	NP_001128060.1
Spink8	serine peptidase inhibitor, Kazal type 8	NM_001106860.1	NP_001100330.1
Hook1	hook homolog 1 (Drosophila)	NM_001107946.1	NP_001101416.1
Tmed7	transmembrane emp24 protein transport domain containing 7	NM_001105758.1	NP_001099228.1
Ccdc112	coiled-coil domain containing 112	NM_001109124.1	NP_001102594.1
Pkp3	plakophilin 3	NM_001106315.1	NP_001099785.1
Tspan14	tetraspanin 14	NM_001169127.1	NP_001162598.1
Ppfia2	protein tyrosine phosphatase, receptor type, f polypeptide (PTPRF), interacting protein (liprin), alpha 2	NM_001108745.1	NP_001102215.1
Eif4e3	eukaryotic translation initiation factor 4E member 3	NM_001106612.1	NP_001100082.1
Scand3	SCAN domain containing 3	NM_001105924.1	NP_001099394.1
Gpr22	G protein-coupled receptor 22	NM_001106722.1	NP_001100192.1
Pcmtd2	protein-L-isoaspartate (D-aspartate) O-methyltransferase domain containing 2	NM_001107810.1	NP_001101280.1
Anapc1	anaphase promoting complex subunit 1	NM_001107771.1	NP_001101241.1
Neto1	neuropilin (NRP) and tolloid (TLL)-like 1	NM_001107371.1	NP_001100841.1
Gabpa	GA binding protein transcription factor, alpha subunit	NM_001108841.1	NP_001102311.1
Mcm8	minichromosome maintenance complex component 8	NM_001106514.1	NP_001099984.1
Mtf2	metal response element binding transcription factor 2	NM_001100898.1	NP_001094368.1
Ubxd3	UBX domain containing 3	NM_001013093.1	NP_001013111.1
Cdc40	cell division cycle 40 homolog (S. cerevisiae)	NM_001108538.1	NP_001102008.1
Cbln4	cerebellin 4 precursor	NM_001109210.1	NP_001102680.1
Klhl23	kelch-like 23 (Drosophila)	NM_001134504.1	NP_001127976.1
Dhx36	DEAH (Asp-Glu-Ala-His) box polypeptide 36	NM_001107678.1	NP_001101148.1
Atg4c	ATG4 autophagy related 4 homolog C (S. cerevisiae)	NM_001107948.1	NP_001101418.1
Ift74	intraflagellar transport 74 homolog (Chlamydomonas)	NM_001007001.1	NP_001007002.1
Lrrtm2	leucine rich repeat transmembrane neuronal 2	NM_001109469.1	NP_001102939.1
RGD1564327	similar to integrin alpha 8	NM_001173972.1	NP_001167443.1
Immt	inner membrane protein, mitochondrial	NM_001034928.1	NP_001030100.1
Mnat1	menage a trois homolog 1, cyclin H assembly factor (Xenopus laevis)	NM_153472.2	NP_703202.1
Phex	phosphate regulating endopeptidase homolog, X-linked	NM_013004.1	NP_037136.1
Magea11	melanoma antigen family A, 11	NM_001013962.1	NP_001013984.1
Nfib	nuclear factor I/B	NM_031566.1	NP_113754.1
Dnajb4	DnaJ (Hsp40) homolog, subfamily B, member 4	NM_001013076.1	NP_001013094.1
Vsig2	V-set and immunoglobulin domain containing 2	NM_001106812.1	NP_001100282.1
Slc35f5	solute carrier family 35, member F5	NM_001105950.1	NP_001099420.1
Luc7l3	LUC7-like 3 (S. cerevisiae)	NM_001108291.1	NP_001101761.1
RGD1306613	similar to RIKEN cDNA 1600012F09	NM_001107356.2	NP_001100826.1
Mfhas1	malignant fibrous histiocytoma amplified sequence 1	NM_001107316.1	NP_001100786.1
RGD1308448	similar to RIKEN cDNA B130016O10 gene	NM_001107671.1	NP_001101141.1
Dctn3	dynactin 3	NM_001108659.1	NP_001102129.1
Pank3	pantothenate kinase 3	NM_001108272.1	NP_001101742.1
Zfp189	zinc finger protein 189	NM_001107930.1	NP_001101400.1
RGD1309102	similar to TRS85 homolog	NM_001106160.1	NP_001099630.1
Klhl9	kelch-like 9 (Drosophila)	NM_001107944.1	NP_001101414.1
Sf3b1	splicing factor 3b, subunit 1	NM_053426.1	NP_445878.1
Tpcn2	two pore segment channel 2	NM_001107566.1	NP_001101036.1
Trp53rk	TP53 regulating kinase	NM_001108606.1	NP_001102076.1
Golt1b	golgi transport 1 homolog B (S. cerevisiae)	NM_001113783.1	NP_001107255.1
Tmprss13	transmembrane protease, serine 13	NM_001127528.1	NP_001121000.1
Lrrc10b	leucine rich repeat containing 10B	NM_001107577.1	NP_001101047.1
Timp2	TIMP metallopeptidase inhibitor 2	NM_021989.2	NP_068824.1
Rnase9	ribonuclease, RNase A family, 9 (non-active)	NM_001008561.1	NP_001008561.1
Ppp3r1	protein phosphatase 3, regulatory subunit B, alpha isoform	NM_017309.2	NP_059005.1
Brunol4	bruno-like 4, RNA binding protein (Drosophila)	NM_001107400.1	NP_001100870.1
Snx10	sorting nexin 10	NM_001013085.1	NP_001013103.1
Svs4	seminal vesicle secretory protein 4	NM_012662.2	NP_036794.1
Pum2	pumilio homolog 2 (Drosophila)	NM_001106715.1	NP_001100185.1
Magi3	membrane associated guanylate kinase, WW and PDZ domain containing 3	NM_139084.2	NP_620784.2
Bdnf	brain-derived neurotrophic factor	NM_012513.3	NP_036645.1
Dlg1	discs, large homolog 1 (Drosophila)	NM_012788.1	NP_036920.1
Aqp4	aquaporin 4	NM_001142366.1,NM_012825.3	NP_001135838.1,NP_036957.1
Ptpre	protein tyrosine phosphatase, receptor type, E	NM_053767.1	NP_446219.1
Vegfc	vascular endothelial growth factor C	NM_053653.1	NP_446105.1
Wfs1	Wolfram syndrome 1 homolog (human)	NM_031823.1	NP_114011.1
Dynlt3	dynein light chain Tctex-type 3	NM_001013228.1	NP_001013246.1
Nr4a2	nuclear receptor subfamily 4, group A, member 2	NM_019328.3	NP_062201.2
Avp	arginine vasopressin	NM_016992.2	NP_058688.2
Errfi1	ERBB receptor feedback inhibitor 1	NM_001014071.1	NP_001014093.1
Dpyd	dihydropyrimidine dehydrogenase	NM_031027.1	NP_112289.1
Usp45	ubiquitin specific peptidase 45	NM_001107918.1	NP_001101388.1
Pdcd4	programmed cell death 4	NM_022265.2	NP_071601.2
Mapk1	mitogen activated protein kinase 1	NM_053842.1	NP_446294.1
Adora2a	adenosine A2a receptor	NM_053294.3	NP_445746.3
Acsl3	acyl-CoA synthetase long-chain family member 3	NM_057107.1	NP_476448.1
Drd1a	dopamine receptor D1A	NM_012546.2	NP_036678.2
Trim9	tripartite motif-containing 9	NM_130420.1	NP_569104.1
Ssna1	Sjogren syndrome nuclear autoantigen 1	NM_001107820.1	NP_001101290.1
Utf1	undifferentiated embryonic cell transcription factor 1	NM_001131032.1	NP_001124504.1
Fam136a	family with sequence similarity 136, member A	NM_001106605.1	NP_001100075.1
Vps35	vacuolar protein sorting 35 homolog (S. cerevisiae)	NM_001105718.2	NP_001099188.2
Lamc2	laminin, gamma 2	NM_001100640.1	NP_001094110.1
Crlf3	cytokine receptor-like factor 3	NM_001168612.1	NP_001162083.1
Cep76	centrosomal protein 76kDa	NM_001100514.1	NP_001093984.1
Klhdc8a	kelch domain containing 8A	NM_001100683.1	NP_001094153.1
Ceacam20	carcinoembryonic antigen-related cell adhesion molecule 20	NM_001170324.1	NP_001163795.1
Ppp1r2	protein phosphatase 1, regulatory (inhibitor) subunit 2	NM_138823.2	NP_620178.1
Rassf6	Ras association (RalGDS/AF-6) domain family member 6	NM_001025671.1	NP_001020842.1
Tmem158	transmembrane protein 158	NM_057212.1	NP_476560.1
Epn2	epsin 2	NM_021852.2,NM_001033914.1	NP_068624.2,NP_001029086.1
Mgat4a	mannosyl (alpha-1,3-)-glycoprotein beta-1,4-N-acetylglucosaminyltransferase, isozyme A	NM_001012225.2,NM_001160155.1	NP_001012225.1,NP_001153627.1
Hnrnph2	heterogeneous nuclear ribonucleoprotein H2 (H')	NM_001014019.1	NP_001014041.1
Shoc2	soc-2 (suppressor of clear) homolog (C. elegans)	NM_001013155.1	NP_001013173.1
Iws1	IWS1 homolog (S. cerevisiae)	NM_001034918.1	NP_001030090.1
Orc4l	origin recognition complex, subunit 4-like (yeast)	NM_199092.1	NP_954523.1
Yme1l1	YME1-like 1 (S. cerevisiae)	NM_053682.2	NP_446134.2
Gng7	guanine nucleotide binding protein (G protein), gamma 7	NM_024138.1	NP_077052.1
Prpf38b	PRP38 pre-mRNA processing factor 38 (yeast) domain containing B	NM_001024305.2	NP_001019476.1
Arid4b	AT rich interactive domain 4B (Rbp1 like)	NM_053421.1	NP_445873.1
Hrasls	HRAS-like suppressor	NM_001105871.1	NP_001099341.1
Zcchc12	zinc finger, CCHC domain containing 12	NM_001014065.2	NP_001014087.1
Cct4	chaperonin containing Tcp1, subunit 4 (delta)	NM_182814.2	NP_877966.1
Gabra2	gamma-aminobutyric acid (GABA-A) receptor, subunit alpha 2	NM_001135779.1	NP_001129251.1
Gabrb1	gamma-aminobutyric acid (GABA) A receptor, beta 1	NM_012956.1	NP_037088.1
Lpl	lipoprotein lipase	NM_012598.2	NP_036730.1
Hnrnpu	heterogeneous nuclear ribonucleoprotein U	NM_057139.2	NP_476480.2
Znf667	zinc finger protein 667	NM_001008557.1	NP_001008557.1
Pdyn	prodynorphin	NM_019374.3	NP_062247.2
Pth2r	parathyroid hormone 2 receptor	NM_031089.1	NP_112351.1
Lppr4	lipid phosphate phosphatase-related protein type 4	NM_001001508.1	NP_001001508.1
Tff1	trefoil factor 1	NM_057129.1	NP_476470.1
Gabra5	gamma-aminobutyric acid (GABA) A receptor, alpha 5	NM_017295.1	NP_058991.1
Tax1bp1	Tax1 (human T-cell leukemia virus type I) binding protein 1	NM_001004199.1	NP_001004199.1
Kcnq3	potassium voltage-gated channel, KQT-like subfamily, member 3	NM_031597.3	NP_113785.2
Bmp3	bone morphogenetic protein 3	NM_017105.1	NP_058801.1
Slc6a7	solute carrier family 6 (neurotransmitter transporter, L-proline), member 7	NM_053996.2	NP_446448.2
Top2a	topoisomerase (DNA) II alpha	NM_022183.2	NP_071519.2
Fat2	FAT tumor suppressor homolog 2 (Drosophila)	NM_022954.1	NP_075243.1
Siah3|LOC100366198	seven in absentia homolog 3 (Drosophila)|seven in absentia homolog 3-like	NM_001191118.1|XM_002725123.1	NP_001178047.1|XP_002725169.1
LOC100365462	hypothetical protein LOC100365462	XM_002724644.1	XP_002724690.1
LOC688285	hypothetical protein LOC688285	XM_001081744.1	XP_001081744.1
LOC688308	similar to tetraspanin 10	XM_002724583.1	XP_002724629.1
Htr5b	5-hydroxytryptamine (serotonin) receptor 5B	NM_024395.1	NP_077371.1
Gng2	guanine nucleotide binding protein (G protein), gamma 2	XM_002725029.1,XM_002725028.1	XP_002725075.1,XP_002725074.1
LOC683674	similar to Protein C7orf26 homolog	XM_001064018.2	XP_001064018.1
Cyp2w1	cytochrome P450, family 2, subfamily w, polypeptide 1	XM_221971.5,XM_001074391.2	XP_221971.3,XP_001074391.1
Ulk2	Unc-51 like kinase 2 (C. elegans)	XM_001077885.2	XP_001077885.2
Canx	calnexin	NM_172008.2	NP_742005.1
Nek6	NIMA (never in mitosis gene a)-related kinase 6	NM_182953.1	NP_891998.1
Kpnb1	karyopherin (importin) beta 1	NM_017063.1	NP_058759.1
Epha5	EphA5	NM_001169137.1	NP_001162608.1
Xpo1	exportin 1, CRM1 homolog (yeast)	NM_053490.1	NP_445942.1
S100z	S100 calcium binding protein Z	NM_001191701.1,XM_001067777.1	NP_001178630.1,XP_001067777.1
Appl1	adaptor protein, phosphotyrosine interaction, PH domain and leucine zipper containing 1	XM_002728373.1,XM_002725153.1	XP_002728419.1,XP_002725199.1
Synpo2	synaptopodin 2	NM_001191963.1,XM_001074385.2	NP_001178892.1,XP_001074385.2
LOC681316	similar to trophoblast glycoprotein	XM_001061215.2,XM_002725698.1	XP_001061215.2,XP_002725744.1
LOC364653	similar to WD repeat domain 17	XM_002725187.1,XM_001056850.2,XM_002725186.1	XP_002725233.1,XP_001056850.2,XP_002725232.1
Ranbp2	RAN binding protein 2	NM_001191604.1,XM_002728957.1,XM_002725863.1,XM_001053839.2	NP_001178533.1,XP_002729003.1,XP_002725909.1,XP_001053839.1
LOC680155	hypothetical protein LOC680155	XM_002725148.1	XP_002725194.1
Itpk1|LOC683482	inositol 1,3,4-triphosphate 5/6 kinase|similar to inositol 1,3,4-triphosphate 5/6 kinase	NM_001191985.1|XM_002726766.1	NP_001178914.1|XP_002726812.1
RGD1310862	similar to adult retina protein	XM_220273.5,XM_001064739.2	XP_220273.3,XP_001064739.1
LOC679199	similar to LanC lantibiotic synthetase component C-like 3	XM_001055199.2	XP_001055199.1
Dner	delta/notch-like EGF repeat containing	XM_001077059.2,XM_001064351.2	XP_001077059.1,XP_001064351.2
Ube2q2	ubiquitin-conjugating enzyme E2Q family member 2	XM_002729905.1,XM_001072896.2	XP_002729951.1,XP_001072896.2
Thoc2	THO complex 2	NM_001191756.1,XM_001058768.2	NP_001178685.1,XP_001058768.1
Zfc3h1	zinc finger, C3H1-type containing	XM_235146.6,XM_001078700.2	XP_235146.5,XP_001078700.1
Ccdc30	coiled-coil domain containing 30	XM_342899.4,XM_001073839.1	XP_342900.4,XP_001073839.1
LOC100361527	LRRG00135-like	XM_002728651.1	XP_002728697.1
Gnal	guanine nucleotide binding protein, alpha stimulating, olfactory type	NM_001191836.1,XM_002728555.1,XM_001060758.2,XM_001060701.2	NP_001178765.1,XP_002728601.1,XP_001060758.1,XP_001060701.1
LOC100361985	carboxypeptidase N, polypeptide 1	XM_002728913.1	XP_002728959.1
LOC100362120	rCG47836-like	XM_002728827.1,XM_002725733.1	XP_002728873.1,XP_002725779.1
Sf1	splicing factor 1	NM_001110793.1	NP_001104263.1
Trpc4	transient receptor potential cation channel, subfamily C, member 4	NM_080396.1	NP_536321.1
Tmprss11d	transmembrane protease, serine 11d	NM_001033652.1	NP_001028824.1
Ptprz1	protein tyrosine phosphatase, receptor-type, Z polypeptide 1	NM_001170685.1	NP_001164156.1
Gls	glutaminase	NM_001109968.1	NP_001103438.1
Slc35d2	solute carrier family 35, member D2	NM_001106098.2	NP_001099568.2
RGD1306487	similar to RAB3 GTPase-activating protein	XR_005436.2,XR_009610.2	-
Tax1bp1	Tax1 (human T-cell leukemia virus type I) binding protein 1	NM_001004199.1	NP_001004199.1
LOC688858|LOC683102	similar to CD209a antigen|similar to Cd209e antigen	XM_001068599.2,XM_002724774.1|XM_001064473.2	XP_001068599.2,XP_002724820.1|XP_001064473.2
Matr3|LOC100363175	matrin 3|matrin 3-like	NM_019149.3|XR_086127.2	NP_062022.2|-
Pea15a	phosphoprotein enriched in astrocytes 15A	NM_001013231.1	NP_001013249.1
Slc17a4|LOC684568	solute carrier family 17 (sodium phosphate), member 4|similar to solute carrier family 17 (sodium phosphate), member 4	XM_001054454.2|XM_001071021.2	XP_001054454.2|XP_001071021.2
Tp53bp2	tumor protein p53 binding protein, 2	XM_002728044.1,XM_223012.5,XM_002724896.1,XM_001063503.2	XP_002728090.1,XP_223012.5,XP_002724942.1,XP_001063503.2
Abi1	abl-interactor 1	NM_024397.2	NP_077373.2
Ttc15	tetratricopeptide repeat domain 15	XM_234029.5,XM_001071807.2	XP_234029.3,XP_001071807.1
Vps41	vacuolar protein sorting 41 homolog (S. cerevisiae)	NM_001107355.1	NP_001100825.1
LOC100359529	rCG61688-like	XM_002729645.1,XM_002726737.1	XP_002729691.1,XP_002726783.1
Wipf3	WAS/WASL interacting protein family, member 3	NM_147211.1	NP_671744.1
Atp2b4	ATPase, Ca++ transporting, plasma membrane 4	NM_001005871.1	NP_001005871.1
Cyp11b2|Cyp11b1	cytochrome P450, family 11, subfamily b, polypeptide 2|cytochrome P450, family 11, subfamily b, polypeptide 1	NM_012538.2|NM_012537.3	NP_036670.2|NP_036669.3
Ppp2r2b	protein phosphatase 2 (formerly 2A), regulatory subunit B, beta isoform	NM_022209.2	NP_071545.2
Zfc3h1	zinc finger, C3H1-type containing	XM_235146.6,XM_001078700.2	XP_235146.5,XP_001078700.1
NA	NA	NA	NA
NA	NA	NA	NA
LOC100360205|LOC100364455	palladin|mKIAA0992 protein-like	XM_002728399.1|XM_002725184.1	XP_002728445.1|XP_002725230.1
Zmym2	zinc finger, MYM-type 2	XM_224241.5,XM_001060431.2	XP_224241.5,XP_001060431.2
Arfgef1	ADP-ribosylation factor guanine nucleotide-exchange factor 1(brefeldin A-inhibited)	XM_232614.5,XM_001066125.2	XP_232614.5,XP_001066125.2
Caprin1	cell cycle associated protein 1	NM_001012185.2	NP_001012185.2
Lrfn5|LOC100360181	leucine rich repeat and fibronectin type III domain containing 5|leucine rich repeat and fibronectin type III domain containing 5	NM_001108024.1|XM_002729628.1	NP_001101494.1|XP_002729674.1
Rerg	RAS-like, estrogen-regulated, growth-inhibitor	XM_578417.3,XM_001072746.2	XP_578417.3,XP_001072746.2
Ccdc77	coiled-coil domain containing 77	NM_001191752.1,XM_001058323.2	NP_001178681.1,XP_001058323.2
RGD1308297	similar to CG10084-PA	XR_005470.2,XR_009612.2	-
Penk	proenkephalin	NM_017139.1	NP_058835.1
NA	NA	NA	NA
Odz3	odz, odd Oz/ten-m homolog 3 (Drosophila)	NM_001169133.1	NP_001162604.1
Pcm1	pericentriolar material 1	NM_031076.1	NP_112338.1
Pim2	pim-2 oncogene	NM_001172103.1	NP_001165574.1
Nckap1	NCK-associated protein 1	NM_031618.1	NP_113806.1
RGD1310592	similar to RIKEN cDNA 2810013E07	XR_086250.2,XR_008816.3	-
Dera	2-deoxyribose-5-phosphate aldolase homolog (C. elegans)	XR_086244.2,XR_085824.1	-
NA	NA	NA	NA
Xkr4	XK, Kell blood group complex subunit-related family, member 4	NM_001011971.1	NP_001011971.1
Pcdh19	protocadherin 19	NM_001169129.1	NP_001162600.1
Wdr8	WD repeat domain 8	NM_001014262.1	NP_001014284.1
Sez6	seizure related 6 homolog (mouse)	NM_001105754.2	NP_001099224.2
Spag16	sperm associated antigen 16	NM_001134728.1	NP_001128200.1
Gprasp2	G protein-coupled receptor associated sorting protein 2	XM_228821.4,XM_001054048.2	XP_228821.1,XP_001054048.1
Smc1a	structural maintenance of chromosomes 1A	NM_031683.1	NP_113871.1
Secisbp2l	SECIS binding protein 2-like	NM_001168527.1	NP_001161999.1
Rbbp9	retinoblastoma binding protein 9	NM_019219.2	NP_062092.2
RGD1305725|LOC100364559	similar to chromosome 20 open reading frame 102|gene model 691, (NCBI)-like	XM_342561.4|XM_002726287.1	XP_342562.4|XP_002726333.1
RGD1561327	similar to melanoma antigen family A, 10	XM_229162.4,XM_001055317.2	XP_229162.4,XP_001055317.2
NA	NA	NA	NA
NA	NA	NA	NA
Son	Son DNA binding protein	NM_001170327.1	NP_001163798.1
Tiam1	T-cell lymphoma invasion and metastasis 1	NM_001100558.1	NP_001094028.1
Elmod1	ELMO/CED-12 domain containing 1	NM_001191579.1,XM_002727060.1	NP_001178508.1,XP_002727106.1
Dner	delta/notch-like EGF repeat containing	XM_001077059.2,XM_001064351.2	XP_001077059.1,XP_001064351.2
Icam5	intercellular adhesion molecule 5, telencephalin	NM_001172079.1,XM_233737.5,XM_001077293.2	NP_001165550.1,XP_233737.5,XP_001077293.2
Lonrf2	LON peptidase N-terminal domain and ring finger 2	XM_237078.5,XM_001058206.2	XP_237078.5,XP_001058206.2
NA	NA	NA	NA
Map7d2	MAP7 domain containing 2	XM_228973.5,XM_001054594.2	XP_228973.4,XP_001054594.2
Fgf13	fibroblast growth factor 13	NM_053428.1	NP_445880.1
NA	NA	NA	NA
G3bp1	GTPase activating protein (SH3 domain) binding protein 1	NM_133565.1	NP_598249.1
Pam	peptidylglycine alpha-amidating monooxygenase	NM_013000.2	NP_037132.2
NA	NA	NA	NA
NA	NA	NA	NA
Olr1139|Olr1146	olfactory receptor 1139|olfactory receptor 1146	NM_001000427.1|XM_235904.3,XM_001075891.2	NP_001000427.1|XP_235904.3,XP_001075891.2
Pkia	protein kinase (cAMP-dependent, catalytic) inhibitor alpha	NM_053772.2	NP_446224.1
Sepp1	selenoprotein P, plasma, 1	NM_001083911.1,NM_019192.2	NP_001077380.1,NP_062065.2
NA	NA	NA	NA
Smchd1	structural maintenance of chromosomes flexible hinge domain containing 1	XM_244261.5,XM_001056555.2	XP_244261.5,XP_001056555.2
NA	NA	NA	NA
Tm9sf3	transmembrane 9 superfamily member 3	XM_220013.5,XM_002725800.1	XP_220013.4,XP_002725846.1
Sgk1	serum/glucocorticoid regulated kinase 1	NM_019232.3,NM_001193569.1,NM_001193568.1	NP_062105.2,NP_001180498.1,NP_001180497.1
Gin1	gypsy retrotransposon integrase 1	NM_001025012.1	NP_001020183.1
LOC100362985|Rab12|LOC680714	ras-related protein Rab-12-like|RAB12, member RAS oncogene family|hypothetical protein LOC680714	XM_002730064.1|NM_013017.1|XR_086116.2	XP_002730110.1|NP_037149.1|-
Mobp	myelin-associated oligodendrocyte basic protein	NM_012720.1	NP_036852.1
Negr1	neuronal growth regulator 1	NM_021682.1	NP_067714.1
Frrs1	ferric-chelate reductase 1	XM_227622.5,XM_001073918.2	XP_227622.5,XP_001073918.2
Hiat1|Hiat1-ps1	hippocampus abundant gene transcript 1|hippocampus abundant gene transcript 1, pseudogene 1	NM_001106467.3|XR_086107.2	NP_001099937.1|-
Ndst4	N-deacetylase/N-sulfotransferase (heparan glucosaminyl) 4	NM_001191849.1,XM_001075825.2	NP_001178778.1,XP_001075825.1
LOC100362120	rCG47836-like	XM_002728827.1,XM_002725733.1	XP_002728873.1,XP_002725779.1
RGD1562011	similar to MAS-related G-protein coupled receptor, member G	XM_574591.2,XM_002728848.1,XM_001066085.2,XM_002725759.1	XP_574591.1,XP_002728894.1,XP_001066085.1,XP_002725805.1
Odz4	odz, odd Oz/ten-m homolog 4 (Drosophila)	NM_001191628.1,XM_001063599.2	NP_001178557.1,XP_001063599.1
RGD1564195	similar to hypothetical protein	XM_341931.4,XM_001078254.2	XP_341932.3,XP_001078254.2
Csde1|LOC100362464	cold shock domain containing E1, RNA binding|cold shock domain containing E1, RNA binding-like	NM_054006.1|XM_002729113.1	NP_446458.1|XP_002729159.1
Pou3f2	POU class 3 homeobox 2	NM_172085.1	NP_742082.1
Scd	stearoyl-CoA desaturase (delta-9-desaturase)	NM_031841.1	NP_114029.1
Olr1657|LOC100363576	olfactory receptor 1657|olfactory receptor Olr1657-like	NM_001000536.1|XM_002725287.1	NP_001000536.1|XP_002725333.1
Pcdhga9	protocadherin gamma subfamily A, 9	NM_001037158.1	NP_001032235.1
NA	NA	NA	NA
Mesdc1	mesoderm development candidate 1	NM_001013149.1	NP_001013167.1
Gmcl1l	germ cell-less homolog 1 (Drosophila)-like	XM_228797.3,XM_001065278.2	XP_228797.1,XP_001065278.1
Rbm12b|RGD1564940|LOC679087	RNA binding motif protein 12B|similar to RIKEN cDNA 3000004N20|similar to swan	XM_232819.5,XM_001053414.2|XM_575773.3|XM_001054639.2	XP_232819.3,XP_001053414.1|XP_575773.2|XP_001054639.1
Rhob	ras homolog gene family, member B	NM_022542.1	NP_071987.1
Olr1513|Olr1514	olfactory receptor 1513|olfactory receptor 1514	NM_001000035.1|NM_001000036.1	NP_001000035.1|NP_001000036.1
Olr876|Olr875	olfactory receptor 876|olfactory receptor 875	NM_001000708.1|NM_001000054.1	NP_001000708.1|NP_001000054.1
Olr130|Olr129	olfactory receptor 130|olfactory receptor 129	NM_001001272.1|NM_001001027.1	NP_001001272.1|NP_001001027.1
Diablo|LOC100360940	diablo homolog (Drosophila)|diablo-like	NM_001008292.1|XM_002729540.1,XM_002726628.1,XM_002729541.1,XM_002726629.1	NP_001008293.1|XP_002729586.1,XP_002726674.1,XP_002729587.1,XP_002726675.1
Vom2r57|Vom2r56	vomeronasal 2 receptor, 57|vomeronasal 2 receptor, 56	NM_001099474.1|NM_001099484.1	NP_001092944.1|NP_001092954.1
LOC690460|LOC690478	similar to keratin associated protein 10-7|similar to keratin associated protein 10-7	NM_001109593.1|NM_001109595.1	NP_001103063.1|NP_001103065.1
Fcgr2a|LOC498276|LOC100362543	Fc fragment of IgG, low affinity IIa, receptor (CD32)|Fc gamma receptor II beta|Low affinity immunoglobulin gamma Fc region receptor III-like	NM_053843.2|NM_001135992.1|XR_086007.2	NP_446295.2|NP_001129464.1|-
Ncl|Ncl-ps1	nucleolin|nucleolin pseudogene 1	NM_012749.2|XR_086019.1,XR_085620.1	NP_036881.2|-
Matr3|LOC100363175|LOC692028|LOC100364208	matrin 3|matrin 3-like|similar to matrin 3|matrin 3-like	NM_019149.3|XR_086127.2|XR_086032.1|XR_085630.1	NP_062022.2|-|-|-
Matr3|LOC692028|LOC100364208|LOC100363175	matrin 3|similar to matrin 3|matrin 3-like|matrin 3-like	NM_019149.3|XR_086032.1|XR_085630.1|XR_086127.2	NP_062022.2|-|-|-
Ssb|LOC680385	Sjogren syndrome antigen B|similar to Sjogren syndrome antigen B	NM_031119.2|XM_001058361.2,XM_002726460.1	NP_112381.2|XP_001058361.1,XP_002726506.1
Crnkl1|LOC100360434|LOC100365941	crooked neck pre-mRNA splicing factor-like 1 (Drosophila)|crooked neck-like 1 protein-like|crooked neck-like 1 protein-like	NM_053797.1|XM_002729598.1|XM_002726686.1	NP_446249.1|XP_002729644.1|XP_002726732.1
Lgi1|LOC100361792	leucine-rich, glioma inactivated 1|leucine-rich glioma-inactivated protein 1-like	NM_145769.3|XM_002728912.1	NP_665712.1|XP_002728958.1
Hsp90aa1|LOC680491|LOC681479|LOC100362895|LOC100365480|LOC691091|LOC365050|LOC499735	heat shock protein 90, alpha (cytosolic), class A member 1|similar to heat shock protein 1, alpha|similar to heat shock protein 1, alpha|heat shock protein 1, alpha-like|heat shock protein 1, alpha-like|similar to heat shock protein 1, alpha|hypothetical gene supported by NM_175761|similar to heat shock protein 1, alpha	NM_175761.2|XR_085998.2|XR_085595.2|XM_002729534.1|XM_002726595.1|XR_007019.3,XR_085622.2|XR_086101.2,XR_085691.2|XM_575069.3	NP_786937.1|-|-|XP_002729580.1|XP_002726641.1|-|-|XP_575069.1
Hsp90aa1|LOC100362895|LOC100365480|LOC691091|LOC680491|LOC681479|LOC499735	heat shock protein 90, alpha (cytosolic), class A member 1|heat shock protein 1, alpha-like|heat shock protein 1, alpha-like|similar to heat shock protein 1, alpha|similar to heat shock protein 1, alpha|similar to heat shock protein 1, alpha|similar to heat shock protein 1, alpha	NM_175761.2|XM_002729534.1|XM_002726595.1|XR_007019.3,XR_085622.2|XR_085998.2|XR_085595.2|XM_575069.3	NP_786937.1|XP_002729580.1|XP_002726641.1|-|-|-|XP_575069.1
LOC686539	similar to immunoglobulin superfamily containing leucine-rich repeat	NM_001126300.1	NP_001119772.1
Helb	helicase (DNA) B	XM_576229.3,XM_001081027.2	XP_576229.3,XP_001081027.2
Pmch	pro-melanin-concentrating hormone	NM_012625.1	NP_036757.1
LOC100362930	rCG45045-like	XM_002730093.1,XM_002727154.1	XP_002730139.1,XP_002727200.1
Pln	phospholamban	NM_022707.1	NP_073198.1
Calb2	calbindin 2	NM_053988.1	NP_446440.1
Gpc3	glypican 3	NM_012774.1	NP_036906.1
Chi3l1	chitinase 3-like 1	NM_053560.1	NP_446012.1
Rab27a	RAB27A, member RAS oncogene family	NM_017317.2	NP_059013.1
Tceb2	transcription elongation factor B (SIII), polypeptide 2	NM_031129.2	NP_112391.1
Chrng	cholinergic receptor, nicotinic, gamma	NM_019145.1	NP_062018.1
Foxq1	forkhead box Q1	NM_022858.1	NP_074049.1
Ninj2	ninjurin 2	NM_021595.1	NP_067606.1
Upk1b	uroplakin 1B	NM_001024253.1	NP_001019424.1
Igfbp6	insulin-like growth factor binding protein 6	NM_013104.2	NP_037236.1
Sema4b	sema domain, immunoglobulin domain (Ig), transmembrane domain (TM) and short cytoplasmic domain, (semaphorin) 4B	NM_001170462.1	NP_001163933.1
Slc13a3	solute carrier family 13 (sodium-dependent dicarboxylate transporter), member 3	NM_022866.2	NP_074057.2
Olr482	olfactory receptor 482	NM_001000561.1	NP_001000561.1
Runx1	runt-related transcription factor 1	NM_017325.1	NP_059021.1
Gjc2	gap junction protein, gamma 2	NM_001100784.1	NP_001094254.1
Ppp1r14a	protein phosphatase 1, regulatory (inhibitor) subunit 14A	NM_130403.1	NP_569087.1
Rhpn2	rhophilin, Rho GTPase binding protein 2	NM_001107505.1	NP_001100975.1
Folr1	folate receptor 1 (adult)	NM_133527.1	NP_598211.1
Upk1a	uroplakin 1A	NM_001108911.1	NP_001102381.1
Fkbp14	FK506 binding protein 14	NM_001013210.1	NP_001013228.1
Rnf43	ring finger protein 43	NM_001135921.1	NP_001129393.1
Acy1	aminoacylase 1	NM_001005383.1	NP_001005383.1
Rac2	ras-related C3 botulinum toxin substrate 2 (rho family, small GTP binding protein Rac2)	NM_001008384.1	NP_001008385.1
Sars2	seryl-tRNA synthetase 2, mitochondrial	NM_001106240.1	NP_001099710.1
Mrpl43	mitochondrial ribosomal protein L43	NM_001107598.1	NP_001101068.1
Rnf31	ring finger protein 31	NM_001108868.1	NP_001102338.2
Lnx2	ligand of numb-protein X 2	NM_001108329.1	NP_001101799.1
RGD1309350	similar to transthyretin (4L369)	NM_001134507.1	NP_001127979.1
Pank1	pantothenate kinase 1	NM_001106373.1	NP_001099843.1
RGD1561792	similar to CG14903-PA	NM_001134524.1	NP_001127996.1
Inmt	indolethylamine N-methyltransferase	NM_001109022.1	NP_001102492.1
Calml4	calmodulin-like 4	NM_001127575.1	NP_001121047.1
RGD1310262	hypothetical LOC304650	NM_001107161.1	NP_001100631.1
Arsa	arylsulfatase A	NM_001034933.2	NP_001030105.2
Slc17a6	solute carrier family 17 (sodium-dependent inorganic phosphate cotransporter), member 6	NM_053427.1	NP_445879.1
Hhatl	hedgehog acyltransferase-like	NM_001106868.1	NP_001100338.1
Tgm2	transglutaminase 2, C polypeptide	NM_019386.2	NP_062259.2
Prg2	proteoglycan 2, bone marrow	NM_031619.2	NP_113807.2
P2rx4	purinergic receptor P2X, ligand-gated ion channel 4	NM_031594.1	NP_113782.1
Ncan	neurocan	NM_031653.1	NP_113841.1
Apoc3	apolipoprotein C-III	NM_012501.1	NP_036633.1
Retsat	retinol saturase (all trans retinol 13,14 reductase)	NM_145084.1	NP_659552.1
RGD1312005	similar to DD1	NM_001106144.2	NP_001099614.2
Tlr5	toll-like receptor 5	NM_001145828.1	NP_001139300.1
Itgb7	integrin, beta 7	NM_013171.1	NP_037303.1
Olr1744	olfactory receptor 1744	NM_001001426.1	NP_001001426.1
Dact2	dapper, antagonist of beta-catenin, homolog 2 (Xenopus laevis)	NM_001107464.2	NP_001100934.2
Mfrp	membrane frizzled-related protein	NM_001108137.2	NP_001101607.1
LOC691921	hypothetical protein LOC691921	NM_001135566.1	NP_001129038.1
Ctxn3	cortexin 3	NM_001134696.1	NP_001128168.1
Ahsg	alpha-2-HS-glycoprotein	NM_012898.4	NP_037030.1
Rhbdf1	rhomboid 5 homolog 1 (Drosophila)	NM_001030034.1	NP_001025205.1
Capg	capping protein (actin filament), gelsolin-like	NM_001013086.1	NP_001013104.1
Nrtn	neurturin	NM_053399.1	NP_445851.1
Mx1	myxovirus (influenza virus) resistance 1	NM_173096.2	NP_775119.2
Map3k11	mitogen-activated protein kinase kinase kinase 11	NM_001013150.1	NP_001013168.1
Hr	hairless	NM_024364.2	NP_077340.2
LOC100363728	hypothetical protein LOC100363728	XM_002724845.1	XP_002724891.1
Mtmr1	myotubularin related protein 1	NM_001191725.1,XM_001059230.2	NP_001178654.1,XP_001059230.1
Vwf	von Willebrand factor	XM_342759.4,XM_001066203.2	XP_342760.4,XP_001066203.1
LOC683470	similar to growth arrest specific 1	XM_001066058.2	XP_001066058.1
LOC100361529	rCG47324-like	XM_002728854.1,XM_002725766.1	XP_002728900.1,XP_002725812.1
RGD1565886	RGD1565886	XM_237943.2,XM_001061729.1	XP_237943.2,XP_001061729.1
LOC100359542	hypothetical protein LOC100359542	XM_002728888.1	XP_002728934.1
Fbrsl1	fibrosin-like 1	XM_222254.5,XM_001080689.2	XP_222254.5,XP_001080689.2
N4bp1	Nedd4 binding protein 1	XM_214648.5,XM_001068071.2	XP_214648.5,XP_001068071.2
Sgcd	sarcoglycan, delta (dystrophin-associated glycoprotein)	NM_001134826.1	NP_001128298.1
Tmem212	transmembrane protein 212	NM_001164439.1	NP_001157911.1
Acpp	acid phosphatase, prostate	NM_001134901.1	NP_001128373.1
NA	NA	NA	NA
Syt2	synaptotagmin II	NM_012665.1	NP_036797.1
Sh3gl2	SH3-domain GRB2-like 2	XM_342857.4,XM_001070855.2	XP_342858.4,XP_001070855.2
Shroom4	shroom family member 4	NM_001191730.1,XM_001060658.2	NP_001178659.1,XP_001060658.1
LOC100361134|LOC100364238	shisa homolog 9-like|shisa homolog 9-like	XM_002727700.1|XM_002724482.1	XP_002727746.1|XP_002724528.1
Pln	phospholamban	NM_022707.1	NP_073198.1
NA	NA	NA	NA
Smad6	SMAD family member 6	NM_001109002.1	NP_001102472.1
Pdcd6ip	programmed cell death 6 interacting protein	NM_001029910.2	NP_001025081.2
Evc	Ellis van Creveld syndrome homolog (human)	NM_001170439.1	NP_001163910.1
NA	NA	NA	NA
LOC100363005	rCG32052-like	XM_002728663.1	XP_002728709.1
Mrpl43	mitochondrial ribosomal protein L43	NM_001107598.1	NP_001101068.1
RGD1564300	similar to phosphoseryl-tRNA kinase	XR_086131.1,XR_085727.1	-
LOC100361322	PPE FAMILY PROTEIN-like	XM_002729128.1,XM_002726057.1	XP_002729174.1,XP_002726103.1
Rnf183	ring finger protein 183	XM_575838.3,XM_001063645.2	XP_575838.3,XP_001063645.2

## Sheet: Sheet3
Common elements in "M vs C-DOWN" and "M vs M+EA-DOWN":
Gene_symbol	Description	RefSeq	Protein_accession.version
LOC686539	similar to immunoglobulin superfamily containing leucine-rich repeat	NM_001126300.1	NP_001119772.1
Helb	helicase (DNA) B	XM_576229.3,XM_001081027.2	XP_576229.3,XP_001081027.2
Pmch	pro-melanin-concentrating hormone	NM_012625.1	NP_036757.1
LOC100362930	rCG45045-like	XM_002730093.1,XM_002727154.1	XP_002730139.1,XP_002727200.1
Pln	phospholamban	NM_022707.1	NP_073198.1
Chi3l1	chitinase 3-like 1	NM_053560.1	NP_446012.1
Rab27a	RAB27A, member RAS oncogene family	NM_017317.2	NP_059013.1
Tceb2	transcription elongation factor B (SIII), polypeptide 2	NM_031129.2	NP_112391.1
Chrng	cholinergic receptor, nicotinic, gamma	NM_019145.1	NP_062018.1
Foxq1	forkhead box Q1	NM_022858.1	NP_074049.1
Ninj2	ninjurin 2	NM_021595.1	NP_067606.1
Upk1b	uroplakin 1B	NM_001024253.1	NP_001019424.1
Igfbp6	insulin-like growth factor binding protein 6	NM_013104.2	NP_037236.1
Sema4b	sema domain, immunoglobulin domain (Ig), transmembrane domain (TM) and short cytoplasmic domain, (semaphorin) 4B	NM_001170462.1	NP_001163933.1
Slc13a3	solute carrier family 13 (sodium-dependent dicarboxylate transporter), member 3	NM_022866.2	NP_074057.2
Olr482	olfactory receptor 482	NM_001000561.1	NP_001000561.1
Runx1	runt-related transcription factor 1	NM_017325.1	NP_059021.1
Gjc2	gap junction protein, gamma 2	NM_001100784.1	NP_001094254.1
Ppp1r14a	protein phosphatase 1, regulatory (inhibitor) subunit 14A	NM_130403.1	NP_569087.1
Rhpn2	rhophilin, Rho GTPase binding protein 2	NM_001107505.1	NP_001100975.1
Upk1a	uroplakin 1A	NM_001108911.1	NP_001102381.1
Rnf43	ring finger protein 43	NM_001135921.1	NP_001129393.1
Acy1	aminoacylase 1	NM_001005383.1	NP_001005383.1
Rac2	ras-related C3 botulinum toxin substrate 2 (rho family, small GTP binding protein Rac2)	NM_001008384.1	NP_001008385.1
Sars2	seryl-tRNA synthetase 2, mitochondrial	NM_001106240.1	NP_001099710.1
Mrpl43	mitochondrial ribosomal protein L43	NM_001107598.1	NP_001101068.1
Rnf31	ring finger protein 31	NM_001108868.1	NP_001102338.2
Lnx2	ligand of numb-protein X 2	NM_001108329.1	NP_001101799.1
RGD1309350	similar to transthyretin (4L369)	NM_001134507.1	NP_001127979.1
Pank1	pantothenate kinase 1	NM_001106373.1	NP_001099843.1
RGD1561792	similar to CG14903-PA	NM_001134524.1	NP_001127996.1
Inmt	indolethylamine N-methyltransferase	NM_001109022.1	NP_001102492.1
RGD1310262	hypothetical LOC304650	NM_001107161.1	NP_001100631.1
Arsa	arylsulfatase A	NM_001034933.2	NP_001030105.2
Slc17a6	solute carrier family 17 (sodium-dependent inorganic phosphate cotransporter), member 6	NM_053427.1	NP_445879.1
Hhatl	hedgehog acyltransferase-like	NM_001106868.1	NP_001100338.1
Tgm2	transglutaminase 2, C polypeptide	NM_019386.2	NP_062259.2
Prg2	proteoglycan 2, bone marrow	NM_031619.2	NP_113807.2
P2rx4	purinergic receptor P2X, ligand-gated ion channel 4	NM_031594.1	NP_113782.1
Ncan	neurocan	NM_031653.1	NP_113841.1
Retsat	retinol saturase (all trans retinol 13,14 reductase)	NM_145084.1	NP_659552.1
RGD1312005	similar to DD1	NM_001106144.2	NP_001099614.2
Tlr5	toll-like receptor 5	NM_001145828.1	NP_001139300.1
Itgb7	integrin, beta 7	NM_013171.1	NP_037303.1
Dact2	dapper, antagonist of beta-catenin, homolog 2 (Xenopus laevis)	NM_001107464.2	NP_001100934.2
LOC691921	hypothetical protein LOC691921	NM_001135566.1	NP_001129038.1
Ctxn3	cortexin 3	NM_001134696.1	NP_001128168.1
Rhbdf1	rhomboid 5 homolog 1 (Drosophila)	NM_001030034.1	NP_001025205.1
Capg	capping protein (actin filament), gelsolin-like	NM_001013086.1	NP_001013104.1
Nrtn	neurturin	NM_053399.1	NP_445851.1
Map3k11	mitogen-activated protein kinase kinase kinase 11	NM_001013150.1	NP_001013168.1
Hr	hairless	NM_024364.2	NP_077340.2
LOC100363728	hypothetical protein LOC100363728	XM_002724845.1	XP_002724891.1
Mtmr1	myotubularin related protein 1	NM_001191725.1,XM_001059230.2	NP_001178654.1,XP_001059230.1
Vwf	von Willebrand factor	XM_342759.4,XM_001066203.2	XP_342760.4,XP_001066203.1
LOC683470	similar to growth arrest specific 1	XM_001066058.2	XP_001066058.1
LOC100361529	rCG47324-like	XM_002728854.1,XM_002725766.1	XP_002728900.1,XP_002725812.1
RGD1565886	RGD1565886	XM_237943.2,XM_001061729.1	XP_237943.2,XP_001061729.1
LOC100359542	hypothetical protein LOC100359542	XM_002728888.1	XP_002728934.1
Fbrsl1	fibrosin-like 1	XM_222254.5,XM_001080689.2	XP_222254.5,XP_001080689.2
N4bp1	Nedd4 binding protein 1	XM_214648.5,XM_001068071.2	XP_214648.5,XP_001068071.2
Sgcd	sarcoglycan, delta (dystrophin-associated glycoprotein)	NM_001134826.1	NP_001128298.1
Acpp	acid phosphatase, prostate	NM_001134901.1	NP_001128373.1
NA	NA	NA	NA
Syt2	synaptotagmin II	NM_012665.1	NP_036797.1
Shroom4	shroom family member 4	NM_001191730.1,XM_001060658.2	NP_001178659.1,XP_001060658.1
LOC100361134|LOC100364238	shisa homolog 9-like|shisa homolog 9-like	XM_002727700.1|XM_002724482.1	XP_002727746.1|XP_002724528.1
Pln	phospholamban	NM_022707.1	NP_073198.1
NA	NA	NA	NA
Smad6	SMAD family member 6	NM_001109002.1	NP_001102472.1
Pdcd6ip	programmed cell death 6 interacting protein	NM_001029910.2	NP_001025081.2
Evc	Ellis van Creveld syndrome homolog (human)	NM_001170439.1	NP_001163910.1
LOC100363005	rCG32052-like	XM_002728663.1	XP_002728709.1
Mrpl43	mitochondrial ribosomal protein L43	NM_001107598.1	NP_001101068.1
RGD1564300	similar to phosphoseryl-tRNA kinase	XR_086131.1,XR_085727.1	-
LOC100361322	PPE FAMILY PROTEIN-like	XM_002729128.1,XM_002726057.1	XP_002729174.1,XP_002726103.1
Rnf183	ring finger protein 183	XM_575838.3,XM_001063645.2	XP_575838.3,XP_001063645.2
